# Supplementary material for: A computational knowledge-base elucidates the response of Staphylococcus aureus to different media types
Source: PLoS Comput Biol. 2019 Jan 9;15(1):e1006644. doi: 10.1371/journal.pcbi.1006644 (PMC6326480; doi:10.1371/journal.pcbi.1006644)
Supplement: S1 Data — (JSON) [file pcbi.1006644.s003.json]

{
"metabolites":[
{
"id":"10fthf_c",
"name":"10-Formyltetrahydrofolate",
"compartment":"c",
"charge":-2.0,
"formula":"C20H21N7O7"
},
{
"id":"10m3ouACP_c",
"name":"10-methyl-3-oxo-undecanoyl-ACP",
"compartment":"c",
"charge":0,
"formula":"C23H41N2O9PRS"
},
{
"id":"10m3uACP_c",
"name":"10-methyl-3-hydroxy-undecanoyl-ACP",
"compartment":"c",
"charge":0,
"formula":"C23H43N2O9PRS"
},
{
"id":"10mdACP_c",
"name":"10-methyl-dodecanoyl-ACP",
"compartment":"c",
"charge":0,
"formula":"C24H45N2O8PRS"
},
{
"id":"10mtd2eACP_c",
"name":"10-methyl-trans-dodec-2-enoyl-ACP",
"compartment":"c",
"charge":0,
"formula":"C24H43N2O8PRS"
},
{
"id":"10mtu2eACP_c",
"name":"10-methyl-trans-undec-2-enoyl-ACP",
"compartment":"c",
"charge":0,
"formula":"C23H41N2O8PRS"
},
{
"id":"10muACP_c",
"name":"10-methyl-undecanoyl-ACP",
"compartment":"c",
"charge":0,
"formula":"C23H43N2O8PRS"
},
{
"id":"11m3hdACP_c",
"name":"11-methyl-3-hydroxy-dodecanoyl-ACP",
"compartment":"c",
"charge":0,
"formula":"C24H45N2O9PRS"
},
{
"id":"11m3odACP_c",
"name":"11-methyl-3-oxo-dodecanoyl-ACP",
"compartment":"c",
"charge":0,
"formula":"C24H43N2O9PRS"
},
{
"id":"11mdACP_c",
"name":"11-methyl-dodecanoyl-ACP",
"compartment":"c",
"charge":0,
"formula":"C24H45N2O8PRS"
},
{
"id":"11mtdeACP_c",
"name":"11-methyl-trans-dodec-2-enoyl-ACP",
"compartment":"c",
"charge":0,
"formula":"C24H43N2O8PRS"
},
{
"id":"123oxtACP_c",
"name":"12-methyl-3-oxo-tetra-decanoyl-ACP",
"compartment":"c",
"charge":0,
"formula":"C26H47N2O9PRS"
},
{
"id":"12dgr160_c",
"name":"1,2-Diacyl-sn-glycerol (dihexadecanoyl, n-C16:0)",
"compartment":"c",
"charge":0.0,
"formula":"C35H68O5"
},
{
"id":"12diisgly_c",
"name":"1_2-Diisoheptadecanoyl-sn-glycerol",
"compartment":"c",
"charge":0.0,
"formula":""
},
{
"id":"12m3htdACP_c",
"name":"12-methyl-3-hydroxy-tetra-decanoyl-ACP",
"compartment":"c",
"charge":0,
"formula":"C26H49N2O9PRS"
},
{
"id":"12m3otACP_c",
"name":"12-methyl-3-oxo-tridecanoyl-ACP",
"compartment":"c",
"charge":0,
"formula":"C25H45N2O9PRS"
},
{
"id":"12mdhtACP_c",
"name":"12-methyl-3-hydroxy-tridecanoyl-ACP",
"compartment":"c",
"charge":0,
"formula":"C25H47N2O9PRS"
},
{
"id":"12methedec_c",
"name":"12methedecACP_c",
"compartment":"c",
"charge":0,
"formula":"C26H49N2O8PRS"
},
{
"id":"12methedec_e",
"name":"12methedecACP_c",
"compartment":"",
"charge":0,
"formula":"C26H49N2O8PRS"
},
{
"id":"12methtetdec2_c",
"name":"12-methyl-trans-tetra-dec-2-enoyl-ACP",
"compartment":"c",
"charge":0,
"formula":"C26H47N2O8PRS"
},
{
"id":"12mtACP_c",
"name":"12-methyl-tridecanoyl-ACP",
"compartment":"c",
"charge":0,
"formula":"C25H47N2O8PRS"
},
{
"id":"12mtACP_e",
"name":"12-methyl-tridecanoyl-ACP",
"compartment":"",
"charge":0,
"formula":"C25H47N2O8PRS"
},
{
"id":"12mtt2eACP_c",
"name":"12-methyl-trans-tridec-2-enoyl-ACP",
"compartment":"c",
"charge":0,
"formula":"C25H45N2O8PRS"
},
{
"id":"12napdol_c",
"name":"1_2-Naphthalenediol",
"compartment":"c",
"charge":0.0,
"formula":""
},
{
"id":"12ppd__R_e",
"name":"(R)-Propane-1,2-diol",
"compartment":"e",
"charge":0.0,
"formula":"C3H8O2"
},
{
"id":"12ppd__S_e",
"name":"(S)-Propane-1,2-diol",
"compartment":"e",
"charge":0.0,
"formula":"C3H8O2"
},
{
"id":"13dpg_c",
"name":"3-Phospho-D-glyceroyl phosphate",
"compartment":"c",
"charge":-4.0,
"formula":"C3H4O10P2"
},
{
"id":"13m3htdACP_c",
"name":"13-methyl-3-hydroxy-tetra-decanoyl-ACP",
"compartment":"c",
"charge":0,
"formula":"C26H49N2O9PRS"
},
{
"id":"13m3otdACP_c",
"name":"13-methyl-3-oxo-tetra-decanoyl-ACP",
"compartment":"c",
"charge":0,
"formula":"C26H47N2O9PRS"
},
{
"id":"13mtdACP_c",
"name":"13-methyl-tetra-decanoyl-ACP",
"compartment":"c",
"charge":0,
"formula":"C26H49N2O8PRS"
},
{
"id":"13mtdACP_e",
"name":"13-methyl-tetra-decanoyl-ACP",
"compartment":"",
"charge":0,
"formula":"C26H49N2O8PRS"
},
{
"id":"13mttd2eACP_c",
"name":"13-methyl-trans-tetra-dec-2-enoyl-ACP",
"compartment":"c",
"charge":0,
"formula":"C26H47N2O8PRS"
},
{
"id":"14dhncoa_c",
"name":"1,4-dihydroxy-2-napthoyl-CoA",
"compartment":"c",
"charge":-4.0,
"formula":"C32H38N7O19P3S"
},
{
"id":"14m3hdACP_c",
"name":"14-methyl-3-hydroxy-hexa-decanoyl-ACP",
"compartment":"c",
"charge":0,
"formula":"C28H53N2O9PRS"
},
{
"id":"14m3hpACP_c",
"name":"14-methyl-3-hydroxy-pentadecanoyl-ACP",
"compartment":"c",
"charge":0,
"formula":"C27H51N2O9PRS"
},
{
"id":"14m3ohdACP_c",
"name":"14-methyl-3-oxo-hexa-decanoyl-ACP",
"compartment":"c",
"charge":0,
"formula":"C28H51N2O9PRS"
},
{
"id":"14m3opACP_c",
"name":"14-methyl-3-oxo-pentadecanoyl-ACP",
"compartment":"c",
"charge":0,
"formula":"C27H49N2O9PRS"
},
{
"id":"14mhdACP_c",
"name":"14-methyl-hexa-decanoyl-ACP",
"compartment":"c",
"charge":0,
"formula":"C28H53N2O8PRS"
},
{
"id":"14mhdACP_e",
"name":"14-methyl-hexa-decanoyl-ACP",
"compartment":"",
"charge":0,
"formula":"C28H53N2O8PRS"
},
{
"id":"14mpACP_c",
"name":"14-methyl-pentadecanoyl-ACP",
"compartment":"c",
"charge":0,
"formula":"C27H51N2O8PRS"
},
{
"id":"14mpACP_e",
"name":"14-methyl-pentadecanoyl-ACP",
"compartment":"",
"charge":0,
"formula":"C27H51N2O8PRS"
},
{
"id":"14mthdeACP_c",
"name":"14-methyl-trans-hexa-dec-2-enoyl-ACP",
"compartment":"c",
"charge":0,
"formula":"C28H51N2O8PRS"
},
{
"id":"14mtp2eACP_c",
"name":"14-methyl-trans-pentadec-2-enoyl-ACP",
"compartment":"c",
"charge":0,
"formula":"C27H49N2O8PRS"
},
{
"id":"15m3hdACP_c",
"name":"15-methyl-3-hydroxy-hexa-decanoyl-ACP",
"compartment":"c",
"charge":0,
"formula":"C28H53N2O9PRS"
},
{
"id":"15m3ohdACP_c",
"name":"15-methyl-3-oxo-hexa-decanoyl-ACP",
"compartment":"c",
"charge":0,
"formula":"C28H51N2O9PRS"
},
{
"id":"15methexeACP_c",
"name":"15-methyl-trans-hexa-dec-2-enoyl-ACP",
"compartment":"c",
"charge":0,
"formula":"C28H51N2O8PRS"
},
{
"id":"15mhdACP_c",
"name":"15-methyl-hexa-decanoyl-ACP",
"compartment":"c",
"charge":0,
"formula":"C28H53N2O8PRS"
},
{
"id":"15mhdACP_e",
"name":"15-methyl-hexa-decanoyl-ACP",
"compartment":"",
"charge":0,
"formula":"C28H53N2O8PRS"
},
{
"id":"16m3hdACP_c",
"name":"16-methyl-3-hydroxy-hexa-decanoyl-ACP",
"compartment":"",
"charge":0,
"formula":"C30H57N2O9PRS"
},
{
"id":"16m3hpACP_c",
"name":"16-methyl-3-hydroxy-pentadecanoyl-ACP",
"compartment":"",
"charge":0,
"formula":"C29H55N2O9PRS"
},
{
"id":"16m3ohdACP_c",
"name":"16-methyl-3-oxo-hexa-decanoyl-ACP",
"compartment":"",
"charge":0,
"formula":"C30H55N2O9PRS"
},
{
"id":"16m3opACP_c",
"name":"16-methyl-3-oxo-pentadecanoyl-ACP",
"compartment":"",
"charge":0,
"formula":"C29H53N2O9PRS"
},
{
"id":"16mhdACP_c",
"name":"16-methyl-hexa-decanoyl-ACP",
"compartment":"",
"charge":0,
"formula":"C30H57N2O8PRS"
},
{
"id":"16mhdACP_e",
"name":"16-methyl-hexa-decanoyl-ACP",
"compartment":"",
"charge":0,
"formula":"C30H57N2O8PRS"
},
{
"id":"16mpACP_c",
"name":"16-methyl-pentadecanoyl-ACP",
"compartment":"",
"charge":0,
"formula":"C29H55N2O8PRS"
},
{
"id":"16mpACP_e",
"name":"16-methyl-pentadecanoyl-ACP",
"compartment":"",
"charge":0,
"formula":"C29H55N2O8PRS"
},
{
"id":"16mthdeACP_c",
"name":"16-methyl-trans-hexa-dec-2-enoyl-ACP",
"compartment":"",
"charge":0,
"formula":"C30H55N2O8PRS"
},
{
"id":"16mtp2eACP_c",
"name":"16-methyl-trans-pentadec-2-enoyl-ACP NAD oxidoreductase A-specific ",
"compartment":"",
"charge":0,
"formula":"C29H53N2O8PRS"
},
{
"id":"17m3hdACP_c",
"name":"17-methyl-3-hydroxy-hexa-decanoyl-ACP",
"compartment":"",
"charge":0,
"formula":"C30H57N2O9PRS"
},
{
"id":"17m3ohdACP_c",
"name":"17-methyl-3-oxo-hexa-decanoyl-ACP",
"compartment":"",
"charge":0,
"formula":"C30H55N2O9PRS"
},
{
"id":"17mhdACP_c",
"name":"17-methyl-hexa-decanoyl-ACP",
"compartment":"",
"charge":0,
"formula":"C30H57N2O8PRS"
},
{
"id":"17mhdACP_e",
"name":"17-methyl-hexa-decanoyl-ACP",
"compartment":"",
"charge":0,
"formula":"C30H57N2O8PRS"
},
{
"id":"17mthdeACP_c",
"name":"17-methyl-trans-hexa-dec-2-enoyl-ACP",
"compartment":"",
"charge":0,
"formula":"C30H55N2O8PRS"
},
{
"id":"1ag3p_c",
"name":"1-Acyl-sn-glycerol_3-phosphate",
"compartment":"c",
"charge":0,
"formula":"C28H54NO9P"
},
{
"id":"1agpe181_c",
"name":"1-Acyl-sn-glycero-3-phosphoethanolamine (n-C18:1)",
"compartment":"c",
"charge":0.0,
"formula":"C23H46NO7P1"
},
{
"id":"1agpg181_c",
"name":"1-(9Z-octadecenoyl)-sn-glycero-3-phospho-(1'-sn-glycerol)",
"compartment":"c",
"charge":-1.0,
"formula":"C24H46O9P"
},
{
"id":"1gCELLWALL2_c",
"name":"",
"compartment":""
},
{
"id":"1gCELLWALL_c",
"name":"",
"compartment":""
},
{
"id":"1gDNA2_c",
"name":"",
"compartment":""
},
{
"id":"1gDNA_c",
"name":"",
"compartment":""
},
{
"id":"1gLIPIDS2_c",
"name":"",
"compartment":""
},
{
"id":"1gLIPIDS_c",
"name":"",
"compartment":""
},
{
"id":"1gMeasuredSolutes2_c",
"name":"",
"compartment":""
},
{
"id":"1gMeasuredSolutes_c",
"name":"",
"compartment":""
},
{
"id":"1gOtherSolutes2_c",
"name":"",
"compartment":""
},
{
"id":"1gPROTEIN2_c",
"name":"",
"compartment":""
},
{
"id":"1gPROTEIN_c",
"name":"",
"compartment":""
},
{
"id":"1gRNA2_c",
"name":"",
"compartment":""
},
{
"id":"1gRNA_c",
"name":"",
"compartment":""
},
{
"id":"1gUnmeasuredSolutes_c",
"name":"",
"compartment":""
},
{
"id":"1g_biomass_Protein",
"name":"",
"compartment":""
},
{
"id":"1h2nap_c",
"name":"1-Hydroxy-2-naphthoate",
"compartment":"c",
"charge":-1.0,
"formula":""
},
{
"id":"1p3h5c_c",
"name":"L-1-Pyrroline-3-hydroxy-5-carboxylate",
"compartment":"c",
"charge":-1.0,
"formula":"C5H6NO3"
},
{
"id":"1pyr5c_c",
"name":"1-Pyrroline-5-carboxylate",
"compartment":"c",
"charge":-1.0,
"formula":"C5H6NO2"
},
{
"id":"1tdecg3p_c",
"name":"1-tetradecanoyl-sn-glycerol 3-phosphate",
"compartment":"c",
"charge":-2.0,
"formula":"C17H33O7P1"
},
{
"id":"23camp_c",
"name":"2',3'-Cyclic AMP",
"compartment":"c",
"charge":-1.0,
"formula":"C10H11N5O6P"
},
{
"id":"23ccmp_c",
"name":"2',3'-cyclic CMP",
"compartment":"c",
"charge":-1.0,
"formula":"C9H11N3O7P"
},
{
"id":"23ccmp_e",
"name":"2',3'-Cyclic CMP",
"compartment":"e",
"charge":-1.0,
"formula":"C9H11N3O7P"
},
{
"id":"23cgmp_c",
"name":"2',3'-cyclic GMP",
"compartment":"c",
"charge":-1.0,
"formula":"C10H11N5O7P"
},
{
"id":"23cump_c",
"name":"2',3'-cyclic UMP",
"compartment":"c",
"charge":-1.0,
"formula":"C9H10N2O8P"
},
{
"id":"23dappa_c",
"name":"2,3-diaminopropionate",
"compartment":"c",
"formula":"C3H9N2O2"
},
{
"id":"23ddhb_c",
"name":"2,3-Dihydro-2,3-dihydroxybenzoate",
"compartment":"c",
"charge":-1.0,
"formula":"C7H7O4"
},
{
"id":"23dhdp_c",
"name":"2,3-Dihydrodipicolinate",
"compartment":"c",
"charge":-2.0,
"formula":"C7H5NO4"
},
{
"id":"23dhmb_c",
"name":"(R)-2,3-Dihydroxy-3-methylbutanoate",
"compartment":"c",
"charge":0,
"formula":"C5H9O4"
},
{
"id":"23dhmp_c",
"name":"(R)-2,3-Dihydroxy-3-methylpentanoate",
"compartment":"c",
"charge":-1.0,
"formula":"C6H11O4"
},
{
"id":"25aics_c",
"name":"(S)-2-[5-Amino-1-(5-phospho-D-ribosyl)imidazole-4-carboxamido]succinate",
"compartment":"c",
"charge":-4.0,
"formula":"C13H15N4O12P"
},
{
"id":"25dhpp_c",
"name":"2,5-Diamino-6-hydroxy-4-(5'-phosphoribosylamino)-pyrimidine",
"compartment":"c",
"charge":-1.0,
"formula":"C9H14N5O8P"
},
{
"id":"26dap__LL_c",
"name":"LL-2,6-Diaminoheptanedioate",
"compartment":"c",
"charge":0.0,
"formula":"C7H14N2O4"
},
{
"id":"26dap__M_c",
"name":"meso-2,6-Diaminoheptanedioate",
"compartment":"c",
"charge":0.0,
"formula":"C7H14N2O4"
},
{
"id":"26dap__M_e",
"name":"meso-2,6-Diaminoheptanedioate",
"compartment":"e",
"charge":0.0,
"formula":"C7H14N2O4"
},
{
"id":"2agpe141_c",
"name":"2-Acyl-sn-glycero-3-phosphoethanolamine (n-C14:1)",
"compartment":"c",
"charge":0.0,
"formula":"C19H38NO7P1"
},
{
"id":"2agpg160_c",
"name":"2-Acyl-sn-glycero-3-phosphoglycerol (n-C16:0)",
"compartment":"c",
"charge":-1.0,
"formula":"C22H44O9P1"
},
{
"id":"2ahbut_c",
"name":"(S)-2-Aceto-2-hydroxybutanoate",
"compartment":"c",
"charge":-1.0,
"formula":"C6H9O4"
},
{
"id":"2aobut_c",
"name":"L-2-Amino-3-oxobutanoate",
"compartment":"c",
"charge":0.0,
"formula":"C4H7NO3"
},
{
"id":"2bdgsglyc_e",
"name":"2-beta-D-Glucosyl-sn-glycerol",
"compartment":"e",
"charge":0.0,
"formula":""
},
{
"id":"2cpr5p_c",
"name":"1-(2-Carboxyphenylamino)-1-deoxy-D-ribulose 5-phosphate",
"compartment":"c",
"charge":-3.0,
"formula":"C12H13NO9P"
},
{
"id":"2dda7p_c",
"name":"2-Dehydro-3-deoxy-D-arabino-heptonate 7-phosphate",
"compartment":"c",
"charge":-3.0,
"formula":"C7H10O10P"
},
{
"id":"2ddg6p_c",
"name":"2-Dehydro-3-deoxy-D-gluconate 6-phosphate",
"compartment":"c",
"charge":-3.0,
"formula":"C6H8O9P"
},
{
"id":"2ddglcn_c",
"name":"2-Dehydro-3-deoxy-D-gluconate",
"compartment":"c",
"charge":-1.0,
"formula":"C6H9O6"
},
{
"id":"2dhp_c",
"name":"2-Dehydropantoate",
"compartment":"c",
"charge":-1.0,
"formula":"C6H9O4"
},
{
"id":"2dmmq7_c",
"name":"2 Demethylmenaquinone 7",
"compartment":"",
"charge":-2,
"formula":"C45H62O2"
},
{
"id":"2dr1p_c",
"name":"2-Deoxy-D-ribose 1-phosphate",
"compartment":"c",
"charge":-2.0,
"formula":"C5H9O7P"
},
{
"id":"2dr5p_c",
"name":"2-Deoxy-D-ribose 5-phosphate",
"compartment":"c",
"charge":-2.0,
"formula":"C5H9O7P"
},
{
"id":"2fe1s_c",
"name":"[2Fe-1S] desulfurated iron-sulfur cluster",
"compartment":"c",
"formula":"SFe2",
"notes":{
"original_bigg_ids":[
"2fe1s_c",
"EX_asn_DASH_L_LPAREN_e_RPAREN_",
"b0679"
]
}
},
{
"id":"2fe2s_c",
"name":"[2Fe-2S] iron-sulfur cluster",
"compartment":"c",
"formula":"S2Fe2",
"notes":{
"original_bigg_ids":[
"2fe2s_c",
"EX_aso3_LPAREN_e_RPAREN_",
"b2417"
]
}
},
{
"id":"2h3oppan_c",
"name":"2-Hydroxy-3-oxopropanoate",
"compartment":"c",
"charge":-1.0,
"formula":"C3H3O4"
},
{
"id":"2hmc_c",
"name":"2-Hydroxymuconate",
"compartment":"c",
"charge":-2.0,
"formula":"C6H4O5"
},
{
"id":"2hmcnsad_c",
"name":"2-Hydroxymuconate semialdehyde",
"compartment":"c",
"charge":-1.0,
"formula":"C6H6O4"
},
{
"id":"2hymeph_c",
"name":"2-(Hydroxymethyl)phenol",
"compartment":"c",
"charge":0.0,
"formula":"C7H8O2"
},
{
"id":"2ip3os_c",
"name":"(2S)-2-isopropyl-3-oxosuccinate",
"compartment":"",
"charge":-2,
"formula":"C7H8O5",
"notes":{
"InChiKey":"HIIZAGQWABAMRR-BYPYZUCNSA-L"
}
},
{
"id":"2ippm_c",
"name":"2-Isopropylmaleate",
"compartment":"c",
"charge":-2.0,
"formula":"C7H8O4"
},
{
"id":"2maacoa_c",
"name":"2-Methyl-3-acetoacetyl-CoA",
"compartment":"c",
"charge":-4.0,
"formula":"C26H38N7O18P3S"
},
{
"id":"2mahmp_c",
"name":"2-Methyl-4-amino-5-hydroxymethylpyrimidine diphosphate",
"compartment":"c",
"charge":-3.0,
"formula":"C6H8N3O7P2"
},
{
"id":"2mb2coa_c",
"name":"trans-2-Methylbut-2-enoyl-CoA",
"compartment":"c",
"charge":-4.0,
"formula":"C26H38N7O17P3S"
},
{
"id":"2mbcoa_c",
"name":"2-Methylbutanoyl-CoA",
"compartment":"c",
"charge":0,
"formula":"C26H40N7O17P3S"
},
{
"id":"2mbdhl_c",
"name":"S-(2-Methylbutanoyl)-dihydrolipoamide",
"compartment":"c",
"charge":0.0,
"formula":"C13H25NO2S2"
},
{
"id":"2mbutACP_c",
"name":"2-methylbutyryl-ACP",
"compartment":"c",
"charge":0,
"formula":"C16H29N2O8PRS"
},
{
"id":"2me4p_c",
"name":"2-C-methyl-D-erythritol 4-phosphate",
"compartment":"c",
"charge":-2.0,
"formula":"C5H11O7P"
},
{
"id":"2mehbtpp_c",
"name":"2-Methyl-1-hydroxybutyl-TPP",
"compartment":"c",
"charge":-1.0,
"formula":""
},
{
"id":"2mehtpp_c",
"name":"2-Methyl-1-hydroxypropyl-TPP",
"compartment":"c",
"charge":0,
"formula":"C16H24N4O8P2S"
},
{
"id":"2mp2coa_c",
"name":"2-Methylprop-2-enoyl-CoA",
"compartment":"c",
"charge":-4.0,
"formula":"C25H36N7O17P3S"
},
{
"id":"2mpdhl_c",
"name":"S-(2-Methylpropanoyl)-dihydrolipoamide",
"compartment":"c",
"charge":0,
"formula":"C12H23NO2S2"
},
{
"id":"2o3mpt_c",
"name":"R-2-Oxo-3-methylpentanoate",
"compartment":"c",
"charge":-1.0,
"formula":"C6H9O3"
},
{
"id":"2obut_c",
"name":"2-Oxobutanoate",
"compartment":"c",
"charge":-1.0,
"formula":"C4H5O3"
},
{
"id":"2ombz_c",
"name":"2-Octaprenyl-6-methoxy-1,4-benzoquinone",
"compartment":"c",
"charge":0.0,
"formula":"C47H70O3"
},
{
"id":"2ommb_c",
"name":"2-Octaprenyl-3-methyl-6-methoxy-1,4-benzoquinone",
"compartment":"c",
"charge":0.0,
"formula":"C48H72O3"
},
{
"id":"2p4c2me_c",
"name":"2-phospho-4-(cytidine 5'-diphospho)-2-C-methyl-D-erythritol",
"compartment":"c",
"charge":-4.0,
"formula":"C14H22N3O17P3"
},
{
"id":"2pg_c",
"name":"D-Glycerate 2-phosphate",
"compartment":"c",
"charge":-3.0,
"formula":"C3H4O7P"
},
{
"id":"2pglyc_c",
"name":"2-Phosphoglycolate",
"compartment":"c",
"charge":-3.0,
"formula":"C2H2O6P"
},
{
"id":"2sephchc_c",
"name":"2-succinyl-5-enolpyruvyl-6-hydroxy-3-cyclohexene-1-carboxylate",
"compartment":"c",
"charge":-3.0,
"formula":"C14H13O9"
},
{
"id":"2shchc_c",
"name":"2-Succinyl-6-hydroxy-2,4-cyclohexadiene-1-carboxylate",
"compartment":"c",
"charge":-2.0,
"formula":"C11H10O6"
},
{
"id":"33hmeoxobut_c",
"name":"2-Oxo-3-hydroxyisovalerate",
"compartment":"c",
"charge":-1.0,
"formula":""
},
{
"id":"34hpp_c",
"name":"3-(4-Hydroxyphenyl)pyruvate",
"compartment":"c",
"charge":-1.0,
"formula":"C9H7O4"
},
{
"id":"38ch2gtp_c",
"name":"(8S)-3',8-cyclo-7,8-dihydroguanosine 5'-triphosphate",
"compartment":"",
"charge":-3,
"formula":"C10H12N5O14P3",
"notes":{
"InChIKey":"HRBCPXBJAWPPIC-GZBYGQQWSA-J"
}
},
{
"id":"3amp_c",
"name":"3'-AMP",
"compartment":"c",
"charge":-2.0,
"formula":"C10H12N5O7P"
},
{
"id":"3amp_e",
"name":"3'-AMP",
"compartment":"e",
"charge":-2.0,
"formula":"C10H12N5O7P"
},
{
"id":"3c1ht_c",
"name":"3-Carboxy-1-hydroxypropyl-ThPP",
"compartment":"c",
"charge":-2.0,
"formula":""
},
{
"id":"3c2hmp_c",
"name":"3-Carboxy-2-hydroxy-4-methylpentanoate",
"compartment":"c",
"charge":-2.0,
"formula":"C7H10O5"
},
{
"id":"3c3hmp_c",
"name":"3-Carboxy-3-hydroxy-4-methylpentanoate",
"compartment":"c",
"charge":-2.0,
"formula":"C7H10O5"
},
{
"id":"3cmp_c",
"name":"3'-CMP",
"compartment":"c",
"charge":-2.0,
"formula":"C9H12N3O8P"
},
{
"id":"3dhq_c",
"name":"3-Dehydroquinate",
"compartment":"c",
"charge":-1.0,
"formula":"C7H9O6"
},
{
"id":"3dhsk_c",
"name":"3-Dehydroshikimate",
"compartment":"c",
"charge":-1.0,
"formula":"C7H7O5"
},
{
"id":"3g12dgr_MRSA_c",
"name":"1,2-diacyl-3-O-(beta-D-glucopyranosyl-(1->6)-O-beta-D-glucopyranosyl)-sn-glycerol",
"compartment":"c",
"charge":4,
"formula":"C65H125N2O23"
},
{
"id":"3g12dgr_MRSA_w",
"name":"1,2-diacyl-3-O-(beta-D-glucopyranosyl-(1->6)-O-beta-D-glucopyranosyl)-sn-glycerol",
"compartment":"w",
"charge":4,
"formula":"C65H125N2O23"
},
{
"id":"3gmp_c",
"name":"3'-GMP",
"compartment":"c",
"charge":-2.0,
"formula":"C10H12N5O8P"
},
{
"id":"3gmp_e",
"name":"3'-GMP",
"compartment":"e",
"charge":-2.0,
"formula":"C10H12N5O8P"
},
{
"id":"3h3mop_c",
"name":"(R)-3-Hydroxy-3-methyl-2-oxopentanoate",
"compartment":"c",
"charge":-1.0,
"formula":"C6H9O4"
},
{
"id":"3hbcoa_c",
"name":"(S)-3-Hydroxybutanoyl-CoA",
"compartment":"c",
"charge":-4.0,
"formula":"C25H38N7O18P3S"
},
{
"id":"3hddcoa_c",
"name":"(S)-3-Hydroxydodecanoyl-CoA",
"compartment":"c",
"charge":-4.0,
"formula":"C33H54N7O18P3S"
},
{
"id":"3hddecACP_c",
"name":"(R)-3-Hydroxydodecanoyl-[acyl-carrier protein]",
"compartment":"c",
"charge":0,
"formula":"C23H43N2O9PRS"
},
{
"id":"3hdecACP_c",
"name":"(R)-3-Hydroxydecanoyl-[acyl-carrier protein]",
"compartment":"c",
"charge":0,
"formula":"C21H39N2O9PRS"
},
{
"id":"3hgmeACP_c",
"name":"3-Hydroxyglutaryl-ACP methyl ester",
"compartment":"",
"charge":1,
"formula":"C17H29N2O11PRS"
},
{
"id":"3hhdcoa_c",
"name":"(S)-3-Hydroxyhexadecanoyl-CoA",
"compartment":"c",
"charge":-4.0,
"formula":"C37H62N7O18P3S"
},
{
"id":"3hhexACP_c",
"name":"(R)-3-Hydroxyhexanoyl-[acyl-carrier protein]",
"compartment":"c",
"charge":0,
"formula":"C17H31N2O9PRS"
},
{
"id":"3hmcat_c",
"name":"4-Hydroxymethylcatechol",
"compartment":"c",
"charge":0.0,
"formula":""
},
{
"id":"3hmrsACP_c",
"name":"(R)-3-Hydroxytetradecanoyl-[acyl-carrier protein]",
"compartment":"c",
"charge":0,
"formula":"C25H47N2O9PRS"
},
{
"id":"3hocACP_c",
"name":"R-3-Hydroxyoctanoyl-acyl-carrier_protein",
"compartment":"c",
"charge":0,
"formula":"C19H35N2O9PRS"
},
{
"id":"3hodACP_c",
"name":"3-Hydroxyoctodecanoyl-ACP",
"compartment":"c",
"charge":0,
"formula":"C29H55N2O9PRS"
},
{
"id":"3hoddecACP_c",
"name":"10-methyl-3-hydroxy-dodecanoyl-ACP",
"compartment":"c",
"charge":0,
"formula":"C24H45N2O9PRS"
},
{
"id":"3hpaACP_c",
"name":"R-3-hydroxypalmitoyl-acyl-carrierprotein-",
"compartment":"c",
"charge":0,
"formula":"C27H51N2O9PRS"
},
{
"id":"3hpmeACP_c",
"name":"3-Hydroxypimeloyl-ACP methyl ester",
"compartment":"",
"charge":1,
"formula":"C19H33N2O11PRS"
},
{
"id":"3hvegACP_c",
"name":"3-Hydroxyveganoyl-ACP",
"compartment":"",
"charge":0,
"formula":"C31H59N2O9PRS"
},
{
"id":"3ig3p_c",
"name":"C'-(3-Indolyl)-glycerol 3-phosphate",
"compartment":"c",
"charge":-2.0,
"formula":"C11H12NO6P"
},
{
"id":"3m1hbtpp_c",
"name":"3-Methyl-1-hydroxybutyl-TPP",
"compartment":"c",
"charge":-1.0,
"formula":""
},
{
"id":"3mbdhl_c",
"name":"S-(3-Methylbutanoyl)-dihydrolipoamide",
"compartment":"c",
"charge":0.0,
"formula":"C13H25NO2S2"
},
{
"id":"3mcat_c",
"name":"3-Methylcatechol",
"compartment":"c",
"charge":0.0,
"formula":"C7H8O2"
},
{
"id":"3mehacp_c",
"name":"5-methyl-hexanoyl-ACP",
"compartment":"c",
"charge":0,
"formula":"C18H33N2O8PRS"
},
{
"id":"3mob_c",
"name":"3-Methyl-2-oxobutanoate",
"compartment":"c",
"charge":0,
"formula":"C5H7O3"
},
{
"id":"3mop_c",
"name":"(S)-3-Methyl-2-oxopentanoate",
"compartment":"c",
"charge":0,
"formula":"C6H9O3"
},
{
"id":"3oddcoa_c",
"name":"3-Oxododecanoyl-CoA",
"compartment":"c",
"charge":-4.0,
"formula":"C33H52N7O18P3S"
},
{
"id":"3oddecACP_c",
"name":"3-Oxododecanoyl-[acyl-carrier protein]",
"compartment":"c",
"charge":0,
"formula":"C24H43N2O9PRS"
},
{
"id":"3odecACP_c",
"name":"3-Oxodecanoyl-[acyl-carrier protein]",
"compartment":"c",
"charge":0,
"formula":"C21H37N2O9PRS"
},
{
"id":"3ohdcoa_c",
"name":"3-Oxohexadecanoyl-CoA",
"compartment":"c",
"charge":-4.0,
"formula":"C37H60N7O18P3S"
},
{
"id":"3ohexACP_c",
"name":"3-Oxohexanoyl-[acyl-carrier protein]",
"compartment":"c",
"charge":0,
"formula":"C17H29N2O9PRS"
},
{
"id":"3omrsACP_c",
"name":"3-Oxotetradecanoyl-[acyl-carrier protein]",
"compartment":"c",
"charge":0,
"formula":"C25H45N2O9PRS"
},
{
"id":"3oodACP_c",
"name":"3-Oxooctodecanoyl-ACP",
"compartment":"c",
"charge":0,
"formula":"C29H53N2O9PRS"
},
{
"id":"3otdcoa_c",
"name":"3-Oxotetradecanoyl-CoA",
"compartment":"c",
"charge":-4.0,
"formula":"C35H56N7O18P3S"
},
{
"id":"3ovegACP_c",
"name":"3-Oxo-veganoyl-ACP",
"compartment":"",
"charge":0,
"formula":"C31H57N2O9PRS"
},
{
"id":"3oxddACP_c",
"name":"3-oxododecanoyl-acp",
"compartment":"c",
"charge":0,
"formula":"C23H41N2O9PRS"
},
{
"id":"3oxhdACP_c",
"name":"3-oxohexadecanoyl-acp",
"compartment":"c",
"charge":0,
"formula":"C27H49N2O9PRS"
},
{
"id":"3oxocACP_c",
"name":"3-oxooctanoyl-acp",
"compartment":"c",
"charge":0,
"formula":"C19H33N2O9PRS"
},
{
"id":"3pg_c",
"name":"3-Phospho-D-glycerate",
"compartment":"c",
"charge":-3.0,
"formula":"C3H4O7P"
},
{
"id":"3php_c",
"name":"3-Phosphohydroxypyruvate",
"compartment":"c",
"charge":-3.0,
"formula":"C3H2O7P"
},
{
"id":"3psme_c",
"name":"5-O-(1-Carboxyvinyl)-3-phosphoshikimate",
"compartment":"c",
"charge":-4.0,
"formula":"C10H9O10P"
},
{
"id":"3ump_c",
"name":"3'-UMP",
"compartment":"c",
"charge":-2.0,
"formula":"C9H11N2O9P"
},
{
"id":"44dpc_c",
"name":"all-trans-4,4'-diapo-zeta-carotene",
"compartment":"",
"formula":"C30H44",
"notes":{
"InChIKey":"JJMKRPXUHIPSAW-ZOKJSSERSA-N"
}
},
{
"id":"44dpnp_c",
"name":"all-trans-4,4'-diaponeurosporene",
"compartment":"",
"formula":"C30H42",
"notes":{
"InChIKey":"FPSYVUBUILNSRF-MQMKOTMBSA-N"
}
},
{
"id":"44dpnsp_c",
"name":"4,4'-diaponeurosporenal",
"compartment":"",
"formula":"C30H40O",
"notes":{
"InChIKey":"XDVAYNOICRRSLG-ZVLLIQJTSA-N"
}
},
{
"id":"44dpnspo_c",
"name":"4,4'-diaponeurosporenoate",
"compartment":"",
"formula":"C30H39O2",
"notes":{
"InChIKey":"NXJSQJIGCCIMAE-ORIYTCASSA-M"
}
},
{
"id":"44dpptf_c",
"name":"all-trans-4,4'-diapophytofluene",
"compartment":"",
"formula":"C30H46",
"notes":{
"InChIKey":"XJMTWNXFNQAKGS-AXODYVGMSA-N"
}
},
{
"id":"4aabutn_c",
"name":"4-Acetamidobutanoate",
"compartment":"c",
"charge":"",
"formula":"C6H10NO3"
},
{
"id":"4abut_c",
"name":"4-Aminobutanoate",
"compartment":"c",
"charge":0.0,
"formula":"C4H9NO2"
},
{
"id":"4abut_e",
"name":"4-Aminobutanoate",
"compartment":"e",
"charge":0.0,
"formula":"C4H9NO2"
},
{
"id":"4abutn_c",
"name":"4-Aminobutanal",
"compartment":"c",
"charge":1.0,
"formula":"C4H10NO"
},
{
"id":"4abz_c",
"name":"4-Aminobenzoate",
"compartment":"c",
"charge":-1.0,
"formula":"C7H6NO2"
},
{
"id":"4abz_e",
"name":"4-Aminobenzoate",
"compartment":"e",
"charge":-1.0,
"formula":"C7H6NO2"
},
{
"id":"4adcho_c",
"name":"4-amino-4-deoxychorismate",
"compartment":"c",
"charge":-1.0,
"formula":"C10H10NO5"
},
{
"id":"4ahmmp_c",
"name":"4-Amino-5-hydroxymethyl-2-methylpyrimidine",
"compartment":"c",
"charge":0.0,
"formula":"C6H9N3O"
},
{
"id":"4ahmmp_e",
"name":"4-Amino-5-hydroxymethyl-2-methylpyrimidine",
"compartment":"",
"charge":0,
"formula":"C6H9N3O"
},
{
"id":"4ampm_c",
"name":"4-Amino-2-methyl-5-phosphomethylpyrimidine",
"compartment":"c",
"charge":-2.0,
"formula":"C6H8N3O4P"
},
{
"id":"4c2me_c",
"name":"4-(cytidine 5'-diphospho)-2-C-methyl-D-erythritol",
"compartment":"c",
"charge":-2.0,
"formula":"C14H23N3O14P2"
},
{
"id":"4fe4s_c",
"name":"[4Fe-4S] iron-sulfur cluster",
"compartment":"c",
"formula":"S4Fe4",
"notes":{
"original_bigg_ids":[
"4fe4s_c",
"EX_glcur_LPAREN_e_RPAREN_",
"b1485"
]
}
},
{
"id":"4gudbd_c",
"name":"4-Guanidinobutanamide",
"compartment":"c",
"charge":1.0,
"formula":"C5H13N4O"
},
{
"id":"4gudbutn_c",
"name":"4-Guanidinobutanoate",
"compartment":"c",
"charge":0.0,
"formula":"C5H11N3O2"
},
{
"id":"4h2oglt_c",
"name":"4-Hydroxy-2-oxoglutarate",
"compartment":"c",
"charge":-2.0,
"formula":"C5H4O6"
},
{
"id":"4hba_c",
"name":"4-Hydroxy-benzyl alcohol",
"compartment":"c",
"charge":0.0,
"formula":"C7H8O2"
},
{
"id":"4hba_e",
"name":"4-Hydroxy-benzyl alcohol",
"compartment":"e",
"charge":0.0,
"formula":"C7H8O2"
},
{
"id":"4hmsial_c",
"name":"4-Hydroxymethylsalicylate",
"compartment":"c",
"charge":-1.0,
"formula":""
},
{
"id":"4hoxpacd_e",
"name":"4-Hydroxyphenylacetaldehyde",
"compartment":"e",
"charge":0.0,
"formula":"C8H8O2"
},
{
"id":"4hpro__LT_c",
"name":"trans-4-Hydroxy-L-proline",
"compartment":"c",
"charge":-1.0,
"formula":"C5H9NO3"
},
{
"id":"4hthr_c",
"name":"4-Hydroxy-L-threonine",
"compartment":"c",
"charge":0.0,
"formula":"C4H9NO4"
},
{
"id":"4izp_c",
"name":"4-Imidazolone-5-propanoate",
"compartment":"c",
"charge":-1.0,
"formula":"C6H7N2O3"
},
{
"id":"4m3hhexACP_c",
"name":"4-methyl-3-hydroxy-hexanoyl-ACP",
"compartment":"c",
"charge":0,
"formula":"C18H33N2O9PRS"
},
{
"id":"4m3hpAPC_c",
"name":"4-methyl-3-hydroxy-pentanoyl-ACP",
"compartment":"c",
"charge":0,
"formula":"C17H31N2O9PRS"
},
{
"id":"4m3ohexACP_c",
"name":"4-methyl-3-oxo-hexanoyl-ACP",
"compartment":"c",
"charge":0,
"formula":"C18H31N2O9PRS"
},
{
"id":"4m3opACP_c",
"name":"4-methyl-3-oxo-pentanoyl-ACP",
"compartment":"c",
"charge":0,
"formula":"C17H29N2O9PRS"
},
{
"id":"4mcat_c",
"name":"4-Methylcatechol",
"compartment":"c",
"charge":0.0,
"formula":"C7H8O2"
},
{
"id":"4methex2eACP_c",
"name":"4-methyl-trans-hex-2-enoyl-ACP",
"compartment":"c",
"charge":0,
"formula":"C18H31N2O8PRS"
},
{
"id":"4methexACP_c",
"name":"4-methyl-hexanoyl-ACP",
"compartment":"c",
"charge":0,
"formula":"C18H33N2O8PRS"
},
{
"id":"4mhetz_c",
"name":"4-Methyl-5-(2-hydroxyethyl)-thiazole",
"compartment":"c",
"charge":0.0,
"formula":"C6H9NOS"
},
{
"id":"4mop_c",
"name":"4-Methyl-2-oxopentanoate",
"compartment":"c",
"charge":0,
"formula":"C6H9O3"
},
{
"id":"4mpACP_c",
"name":"4-methyl-pentanoyl-ACP",
"compartment":"c",
"charge":0,
"formula":"C17H31N2O8PRS"
},
{
"id":"4mpetz_c",
"name":"4-Methyl-5-(2-phosphoethyl)-thiazole",
"compartment":"c",
"charge":-2.0,
"formula":"C6H8NO4PS"
},
{
"id":"4mtpACP_c",
"name":"4-methyl-trans-pent-2-enoyl-ACP",
"compartment":"c",
"charge":0,
"formula":"C17H29N2O8PRS"
},
{
"id":"4nph_c",
"name":"4-Nitrophenol",
"compartment":"c",
"charge":-1.0,
"formula":"C6H5NO3"
},
{
"id":"4nphp_c",
"name":"4-Nitrophenyl phosphate",
"compartment":"c",
"charge":-1.0,
"formula":"C6H4NO6P"
},
{
"id":"4pasp_c",
"name":"4-Phospho-L-aspartate",
"compartment":"c",
"charge":-2.0,
"formula":"C4H6NO7P"
},
{
"id":"4per_c",
"name":"4-Phospho-D-erythronate",
"compartment":"c",
"charge":-3.0,
"formula":"C4H6O8P"
},
{
"id":"4ppan_c",
"name":"D-4'-Phosphopantothenate",
"compartment":"c",
"charge":-3.0,
"formula":"C9H15NO8P"
},
{
"id":"4ppcys_c",
"name":"N-((R)-4-Phosphopantothenoyl)-L-cysteine",
"compartment":"c",
"charge":-3.0,
"formula":"C12H20N2O9PS"
},
{
"id":"4r5au_c",
"name":"4-(1-D-Ribitylamino)-5-aminouracil",
"compartment":"c",
"charge":0.0,
"formula":"C9H16N4O6"
},
{
"id":"5aizc_c",
"name":"5-amino-1-(5-phospho-D-ribosyl)imidazole-4-carboxylate",
"compartment":"c",
"charge":-2.0,
"formula":"C9H11N3O9P"
},
{
"id":"5aop_c",
"name":"5-Amino-4-oxopentanoate",
"compartment":"c",
"charge":0.0,
"formula":"C5H9NO3"
},
{
"id":"5aprbu_c",
"name":"5-Amino-6-(5'-phosphoribitylamino)uracil",
"compartment":"c",
"charge":-2.0,
"formula":"C9H15N4O9P"
},
{
"id":"5apru_c",
"name":"5-Amino-6-(5'-phosphoribosylamino)uracil",
"compartment":"c",
"charge":-2.0,
"formula":"C9H13N4O9P"
},
{
"id":"5caiz_c",
"name":"5-phosphoribosyl-5-carboxyaminoimidazole",
"compartment":"c",
"charge":-3.0,
"formula":"C9H11N3O9P"
},
{
"id":"5dglcn_e",
"name":"5-Dehydro-D-gluconate",
"compartment":"e",
"charge":-1.0,
"formula":"C6H9O7"
},
{
"id":"5dh4dglc_c",
"name":"5-Dehydro-4-deoxy-D-glucarate",
"compartment":"c",
"charge":-2.0,
"formula":"C6H6O7"
},
{
"id":"5dpmev_c",
"name":"(R)-5-Diphosphomevalonate",
"compartment":"c",
"charge":-4.0,
"formula":"C6H10O10P2"
},
{
"id":"5drib_c",
"name":"5'-deoxyribose",
"compartment":"c",
"formula":"C5H10O4",
"notes":{
"original_bigg_ids":[
"5drib_c",
"EX_h2o_LPAREN_e_RPAREN_",
"b0356"
]
}
},
{
"id":"5fthf_c",
"name":"5-Formyltetrahydrofolate",
"compartment":"c",
"charge":-2.0,
"formula":"C20H21N7O7"
},
{
"id":"5m3hACP_c",
"name":"5-methyl-3-hydroxy-hexanoyl-ACP",
"compartment":"c",
"charge":0,
"formula":"C18H33N2O9PRS"
},
{
"id":"5m3hhACP_c",
"name":"5-methyl-3-oxo-hexanoyl-ACP",
"compartment":"c",
"charge":0,
"formula":"C18H31N2O9PRS"
},
{
"id":"5mdr1p_c",
"name":"5-Methylthio-5-deoxy-D-ribose 1-phosphate",
"compartment":"c",
"charge":-2.0,
"formula":"C6H11O7PS"
},
{
"id":"5mhACP_c",
"name":"5-methyl-trans-hex-2-enoyl-ACP",
"compartment":"c",
"charge":0,
"formula":"C18H31N2O8PRS"
},
{
"id":"5mta_c",
"name":"5-Methylthioadenosine",
"compartment":"c",
"charge":0.0,
"formula":"C11H15N5O3S"
},
{
"id":"5mthf_c",
"name":"5-Methyltetrahydrofolate",
"compartment":"c",
"charge":-2.0,
"formula":"C20H24N7O6"
},
{
"id":"5mtr_c",
"name":"5-Methylthio-D-ribose",
"compartment":"c",
"charge":0.0,
"formula":"C6H12O4S"
},
{
"id":"5mtr_e",
"name":"5-Methylthio-D-ribose",
"compartment":"e",
"charge":0.0,
"formula":"C6H12O4S"
},
{
"id":"5pmev_c",
"name":"(R)-5-Phosphomevalonate",
"compartment":"c",
"charge":-3.0,
"formula":"C6H10O7P"
},
{
"id":"6hmhpt_c",
"name":"6-hydroxymethyl dihydropterin",
"compartment":"c",
"charge":0.0,
"formula":"C7H9N5O2"
},
{
"id":"6hmhptpp_c",
"name":"6-hydroxymethyl-dihydropterin pyrophosphate",
"compartment":"c",
"charge":-3.0,
"formula":"C7H8N5O8P2"
},
{
"id":"6m3hhACP_c",
"name":"6-methyl-3-hydroxy-heptanoyl-ACP",
"compartment":"c",
"charge":0,
"formula":"C19H35N2O9PRS"
},
{
"id":"6m3hoACP_c",
"name":"6-methyl-3-hydroxy-octanoyl-ACP",
"compartment":"c",
"charge":0,
"formula":"C20H37N2O9PRS"
},
{
"id":"6m3oACP_c",
"name":"6-methyl-3-oxo-octanoyl-ACP",
"compartment":"c",
"charge":0,
"formula":"C20H35N2O9PRS"
},
{
"id":"6m3ohACP_c",
"name":"6-methyl-3-oxo-heptanoyl-ACP",
"compartment":"c",
"charge":0,
"formula":"C19H33N2O9PRS"
},
{
"id":"6mhACP_c",
"name":"6-methyl-heptanoyl-ACP",
"compartment":"c",
"charge":0,
"formula":"C19H35N2O8PRS"
},
{
"id":"6moACP_c",
"name":"6-methyl-octanoyl-ACP",
"compartment":"c",
"charge":0,
"formula":"C20H37N2O8PRS"
},
{
"id":"6mth2eACP_c",
"name":"6-methyl-trans-hept-2-enoyl-ACP",
"compartment":"c",
"charge":0,
"formula":"C19H33N2O8PRS"
},
{
"id":"6mto2eACP_c",
"name":"6-methyl-trans-oct-2-enoyl-ACP",
"compartment":"c",
"charge":0,
"formula":"C20H35N2O8PRS"
},
{
"id":"6pgc_c",
"name":"6-Phospho-D-gluconate",
"compartment":"c",
"charge":-3.0,
"formula":"C6H10O10P"
},
{
"id":"6pgl_c",
"name":"6-phospho-D-glucono-1,5-lactone",
"compartment":"c",
"charge":-2.0,
"formula":"C6H9O9P"
},
{
"id":"6pthp_c",
"name":"6-Pyruvoyl-5,6,7,8-tetrahydropterin",
"compartment":"c",
"charge":0.0,
"formula":"C9H11N5O3"
},
{
"id":"7am7dgtrna_c",
"name":"7-aminomethyl-7-deazaguanosine34 in tRNA",
"compartment":"",
"formula":"C2H3O2R",
"notes":{
"SMILES":"C([N+])C2(=CN(C1(OC(COP(=O)([O-])O[a tRNA])C(OP([O-])(=O)O[a tRNA])C(O)1))C3(=C2C(=O)NC(N)=N3))"
}
},
{
"id":"7m3hoACP_c",
"name":"7-methyl-3-hydroxy-octanoyl-ACP",
"compartment":"c",
"charge":0,
"formula":"C20H37N2O9PRS"
},
{
"id":"7me3oxoacp_c",
"name":"7-methyl-3-oxo-octanoyl-ACP",
"compartment":"c",
"charge":0,
"formula":"C20H35N2O9PRS"
},
{
"id":"7moACP_c",
"name":"7-methyl-octanoyl-ACP",
"compartment":"c",
"charge":0,
"formula":"C20H37N2O8PRS"
},
{
"id":"7mto2eACP_c",
"name":"7-methyl-trans-oct-2-enoyl-ACP",
"compartment":"c",
"charge":0,
"formula":"C20H35N2O8PRS"
},
{
"id":"8aonn_c",
"name":"8-Amino-7-oxononanoate",
"compartment":"c",
"charge":0.0,
"formula":"C9H17NO3"
},
{
"id":"8m3hdACP_c",
"name":"8-methyl-3-hydroxy-decanoyl-ACP",
"compartment":"c",
"charge":0,
"formula":"C22H41N2O9PRS"
},
{
"id":"8m3hnACP_c",
"name":"8-methyl-3-hydroxy-nonanoyl-ACP",
"compartment":"c",
"charge":0,
"formula":"C21H39N2O9PRS"
},
{
"id":"8m3odACP_c",
"name":"8-methyl-3-oxo-decanoyl-ACP",
"compartment":"c",
"charge":0,
"formula":"C22H39N2O9PRS"
},
{
"id":"8m3oxACP_c",
"name":"8-methyl-3-oxo-nonanoyl-ACP",
"compartment":"c",
"charge":0,
"formula":"C21H37N2O9PRS"
},
{
"id":"8mcACP_c",
"name":"8-methyl-nonanoyl-ACP",
"compartment":"c",
"charge":0,
"formula":"C21H39N2O8PRS"
},
{
"id":"8mdACP_c",
"name":"8-methyl-decanoyl-ACP",
"compartment":"c",
"charge":0,
"formula":"C22H41N2O8PRS"
},
{
"id":"8mtd2eACP_c",
"name":"8-methyl-trans-dec-2-enoyl-ACP",
"compartment":"c",
"charge":0,
"formula":"C22H39N2O8PRS"
},
{
"id":"8mtn2eACP_c",
"name":"8-methyl-trans-non-2-enoyl-ACP",
"compartment":"c",
"charge":0,
"formula":"C21H37N2O8PRS"
},
{
"id":"9m3hdACP_c",
"name":"9-methyl-3-hydroxy-decanoyl-ACP",
"compartment":"c",
"charge":0,
"formula":"C22H41N2O9PRS"
},
{
"id":"9m3odACP_c",
"name":"9-methyl-3-oxo-decanoyl-ACP",
"compartment":"c",
"charge":0,
"formula":"C22H39N2O9PRS"
},
{
"id":"9mdACP_c",
"name":"9-methyl-decanoyl-ACP",
"compartment":"c",
"charge":0,
"formula":"C22H41N2O8PRS"
},
{
"id":"9mtd2eACP_c",
"name":"9-methyl-trans-dec-2-enoyl-ACP",
"compartment":"c",
"charge":0,
"formula":"C22H39N2O8PRS"
},
{
"id":"ACP_c",
"name":"acyl carrier protein",
"compartment":"c",
"charge":0,
"formula":"C11H21N2O7PRS"
},
{
"id":"Cit__Mg_c",
"name":"Citrate-Mg",
"compartment":"c",
"charge":-1.0,
"formula":"C6H5O7Mg"
},
{
"id":"Cit__Mg_e",
"name":"Citrate-Mg",
"compartment":"e",
"charge":10000000.0,
"formula":"C6H5O7Mg"
},
{
"id":"LTA_MRSA_w",
"name":"Lipoteichoic acid ",
"compartment":"w",
"charge":-106,
"formula":"C386H754N8O555P120"
},
{
"id":"LTA_ala_w",
"name":"Alanylated type 1 lipoteichoic acid; 1,2-diacyl-3-O-[6-O-(2-O-N-acetyl-alpha-D-glucosamine-sn-glycerol phospho)n-(2-O-D-alanyl-sn-glycerol phospho)m(sn-glycerol phospho)-(beta-D-glucopyranosyl-(1->6)-O-beta-D-glucopyranosyl)]-sn-glycerol\ntype I LTA",
"compartment":"w",
"charge":-35,
"formula":"C128H251N3O184P40"
},
{
"id":"LTA_w",
"name":"Lipoteichoic acid; 1,2-diacyl-3-O-[6-O-(sn-glycerol phospho)n-(sn-glycerol phospho)-(beta-D-glucopyranosyl-(1->6)-O-beta-D-glucopyranosyl)]-sn-glycerol",
"compartment":"w",
"charge":-36,
"formula":"C125H245N2O183P40"
},
{
"id":"LTAglcnac_w",
"name":"1,2-diacyl-3-O-[6-O-(2-O-N-acetyl-alpha-D-glucosamine-sn-glycerol phospho)n-(sn-glycerol phospho)-(beta-D-glucopyranosyl-(1->6)-O-beta-D-glucopyranosyl)]-sn-glycerol",
"compartment":"w",
"charge":-35,
"formula":"C133H258N3O188P40"
},
{
"id":"Largn_c",
"name":"L-Arogenate",
"compartment":"c",
"charge":-1.0,
"formula":"C10H13NO5"
},
{
"id":"N1aspmd_c",
"name":"N1-Acetylspermidine",
"compartment":"c",
"charge":2.0,
"formula":"C9H23N3O"
},
{
"id":"PG_L_w",
"name":"Acetylglucosamine--N-acetylmuramoyl-(tetrapeptide) diphospho-undecaprenol dimer with L-(gly)5-D cross-link strand length 26",
"compartment":"w",
"charge":49,
"formula":"C2321H3747N582O1145P2"
},
{
"id":"PG_ST_w",
"name":"Acetylglucosamine--N-acetylmuramoyl-(tetrapeptide) diphospho-undecaprenol dimer with L-(gly)5-D cross-link strand length 6",
"compartment":"w",
"charge":9,
"formula":"C607H983N144O280P2"
},
{
"id":"ST_xan_c",
"name":"staphyloxanthin; beta-D-glucopyranosyl 1-O-(4,4'-diaponeurosporen-4-oate)-6-O-(12-methyltetradecanoate)",
"compartment":"",
"formula":"C51H78O8",
"notes":{
"InChIKey":"PDOUICUKTQRPHO-MENSNCDRSA-N"
}
},
{
"id":"WTA40rPG_w",
"name":"Peptidoglycan bound wall teichoic acid",
"compartment":"",
"charge":3.1199999999999997,
"formula":"C813H1395O570P44"
},
{
"id":"WTA40r_ala_w",
"name":"",
"compartment":"w",
"charge":18,
"formula":"C266H532N20O310P42"
},
{
"id":"WTA40r_c",
"name":"(Rbo-P)40-[2-(alphaGlcNac)-Rbo-P]-Gro-P-Gro-P-ManNAc-GlcNAc-PP-undecaprenol",
"compartment":"c",
"charge":-2,
"formula":"C206H412O290P42"
},
{
"id":"WTA40r_glcnac_c",
"name":"[2-(betaGlcNac)-Rbo-P]n-[2-(alphaGlcNac)-Rbo-P]-Gro-P-Gro-P-ManNAc-GlcNAc-PP-undecaprenol",
"compartment":"c",
"charge":18,
"formula":"C366H691N20O390P42"
},
{
"id":"WTA40r_glcnac_w",
"name":"[2-(betaGlcNac)-Rbo-P]n-[2-(alphaGlcNac)-Rbo-P]-Gro-P-Gro-P-ManNAc-GlcNAc-PP-undecaprenol",
"compartment":"w",
"charge":18,
"formula":"C366H691N20O390P42"
},
{
"id":"WTA40raPG_w",
"name":"Peptidoglycan bound wall teichoic acid (alanine charged)",
"compartment":"",
"charge":9.72,
"formula":"C873H1515N164O590P44"
},
{
"id":"WTA40rgPG_w",
"name":"Peptidoglycan bound wall teichoic acid (N-acetyl-glucosamine charged)",
"compartment":"",
"charge":9.72,
"formula":"C973H1674N164O670P44"
},
{
"id":"WTA_PG_w",
"name":"Peptidoglycan bound wall teichoic acid ",
"compartment":"w",
"charge":45,
"formula":"C1390H2529N184O1266P127"
},
{
"id":"aa_c",
"name":"acrylamide",
"compartment":"c",
"charge":0.0,
"formula":"C3H5NO"
},
{
"id":"aacald_c",
"name":"Aminoacetaldehyde",
"compartment":"c",
"charge":1.0,
"formula":"C2H6NO"
},
{
"id":"aacoa_c",
"name":"Acetoacetyl-CoA",
"compartment":"c",
"charge":-4.0,
"formula":"C25H36N7O18P3S"
},
{
"id":"aact_c",
"name":"Aminoacetone",
"compartment":"c",
"charge":1,
"formula":"C3H8NO",
"notes":{
"original_bigg_ids":[
"aact_c"
]
}
},
{
"id":"abt_c",
"name":"L-Arabinitol",
"compartment":"c",
"charge":0.0,
"formula":"C5H12O5"
},
{
"id":"acACP_MRSA_c",
"name":"average acyl ACP molecule",
"compartment":"c",
"charge":0,
"formula":"C27H51N2O8PRS"
},
{
"id":"acACP_MRSA_e",
"name":"average acyl ACP molecule",
"compartment":"",
"charge":0,
"formula":"C27H51N2O8PRS"
},
{
"id":"acACP_c",
"name":"Acetyl-ACP",
"compartment":"c",
"charge":0,
"formula":"C13H23N2O8PRS"
},
{
"id":"ac_c",
"name":"Acetate",
"compartment":"c",
"charge":-1.0,
"formula":"C2H3O2"
},
{
"id":"ac_e",
"name":"Acetate",
"compartment":"e",
"charge":-1.0,
"formula":"C2H3O2"
},
{
"id":"acac_e",
"name":"Acetoacetate",
"compartment":"e",
"charge":-1.0,
"formula":"C4H5O3"
},
{
"id":"acadl_c",
"name":"Acetyl_adenylate",
"compartment":"c",
"charge":-1.0,
"formula":""
},
{
"id":"acald_c",
"name":"Acetaldehyde",
"compartment":"c",
"charge":0.0,
"formula":"C2H4O"
},
{
"id":"acald_e",
"name":"Acetaldehyde",
"compartment":"e",
"formula":"C2H4O",
"notes":{
"original_bigg_ids":[
"acald_e"
]
}
},
{
"id":"accoa_c",
"name":"Acetyl-CoA",
"compartment":"c",
"charge":0,
"formula":"C23H34N7O17P3S"
},
{
"id":"accoa_w",
"name":"Acetyl-CoA",
"compartment":"w",
"charge":-4,
"formula":"C23H34N7O17P3S"
},
{
"id":"acg5p_c",
"name":"N-Acetyl-L-glutamyl 5-phosphate",
"compartment":"c",
"charge":-3.0,
"formula":"C7H9NO8P"
},
{
"id":"acg5sa_c",
"name":"N-Acetyl-L-glutamate 5-semialdehyde",
"compartment":"c",
"charge":-1.0,
"formula":"C7H10NO4"
},
{
"id":"acgal_e",
"name":"N-Acetyl-D-galactosamine",
"compartment":"e",
"charge":0.0,
"formula":"C8H15NO6"
},
{
"id":"acgam1p_c",
"name":"N-Acetyl-D-glucosamine 1-phosphate",
"compartment":"c",
"charge":-2.0,
"formula":"C8H14NO9P"
},
{
"id":"acgam6p_c",
"name":"N-Acetyl-D-glucosamine 6-phosphate",
"compartment":"c",
"charge":-2.0,
"formula":"C8H14NO9P"
},
{
"id":"acgam_c",
"name":"N-Acetyl-D-glucosamine",
"compartment":"c",
"charge":0.0,
"formula":"C8H15NO6"
},
{
"id":"acgam_e",
"name":"N-Acetyl-D-glucosamine",
"compartment":"e",
"charge":0.0,
"formula":"C8H15NO6"
},
{
"id":"acgam_w",
"name":"N-Acetyl-D-glucosamine(anhydrous)N-Acetylmuramic acid",
"compartment":"w",
"charge":0,
"formula":"C8H15NO6"
},
{
"id":"acgamm_c",
"name":"N-acetylglucosaminylmalate",
"compartment":"",
"charge":-2,
"formula":"C12H17NO10",
"notes":{
"InchiKey":"COBMRTSHZAUOCY-BVKYVCSXSA-L"
}
},
{
"id":"acglu_c",
"name":"N-Acetyl-L-glutamate",
"compartment":"c",
"charge":-2.0,
"formula":"C7H9NO5"
},
{
"id":"achms_c",
"name":"O-Acetyl-L-homoserine",
"compartment":"c",
"charge":0.0,
"formula":"C6H11NO4"
},
{
"id":"acmalt_c",
"name":"Acetyl-maltose",
"compartment":"c",
"charge":0.0,
"formula":"C14H24O12"
},
{
"id":"acmam_c",
"name":"N-Acetyl-D-muramoate",
"compartment":"c",
"charge":-1.0,
"formula":"C11H18NO8"
},
{
"id":"acmama_c",
"name":"N-Acetyl-D-muramoyl-L-alanine",
"compartment":"c",
"charge":-1.0,
"formula":"C14H23N2O9"
},
{
"id":"acmana_c",
"name":"N-Acetyl-D-mannosamine",
"compartment":"c",
"charge":0.0,
"formula":"C8H15NO6"
},
{
"id":"acmana_e",
"name":"N-Acetyl-D-mannosamine",
"compartment":"e",
"charge":0.0,
"formula":"C8H15NO6"
},
{
"id":"acmanap_c",
"name":"N-Acetyl-D-mannosamine 6-phosphate",
"compartment":"c",
"charge":-2.0,
"formula":"C8H14NO9P"
},
{
"id":"acmum6p_c",
"name":"N-acetylmuramate 6-phosphate",
"compartment":"c",
"charge":-3.0,
"formula":"C11H17NO11P"
},
{
"id":"acnam_c",
"name":"N-Acetylneuraminate",
"compartment":"c",
"charge":-1.0,
"formula":"C11H18NO9"
},
{
"id":"acnam_e",
"name":"N-Acetylneuraminate",
"compartment":"e",
"charge":-1.0,
"formula":"C11H18NO9"
},
{
"id":"acon__C_c",
"name":"cis-Aconitate",
"compartment":"c",
"charge":-3.0,
"formula":"C6H3O6"
},
{
"id":"acorn_c",
"name":"N2-Acetyl-L-ornithine",
"compartment":"c",
"charge":0.0,
"formula":"C7H14N2O3"
},
{
"id":"acryl_c",
"name":"Acrylate",
"compartment":"c",
"charge":-1.0,
"formula":"C3H4O2"
},
{
"id":"acser_c",
"name":"O-Acetyl-L-serine",
"compartment":"c",
"charge":0.0,
"formula":"C5H9NO4"
},
{
"id":"actACP_c",
"name":"Acetoacetyl-ACP",
"compartment":"c",
"charge":0,
"formula":"C15H25N2O9PRS"
},
{
"id":"act_c",
"name":"average acetyl-PO4- molecule",
"compartment":"c",
"charge":0,
"formula":"C25H48NO7PR0S0"
},
{
"id":"actn__R_c",
"name":"(R)-Acetoin",
"compartment":"c",
"charge":0.0,
"formula":"C4H8O2"
},
{
"id":"actp_c",
"name":"Acetyl phosphate",
"compartment":"c",
"charge":-2.0,
"formula":"C2H3O5P"
},
{
"id":"ad_c",
"name":"acetamide",
"compartment":"c",
"charge":0.0,
"formula":"C2H5NO"
},
{
"id":"adcobdam_c",
"name":"Adenosyl cobyrinate diamide",
"compartment":"c",
"charge":-4.0,
"formula":"C55H68CoN11O15"
},
{
"id":"adcobhex_c",
"name":"adenosyl-cobyric acid",
"compartment":"c",
"charge":0.0,
"formula":"C55H76CoN15O11"
},
{
"id":"ade_c",
"name":"Adenine",
"compartment":"c",
"charge":0.0,
"formula":"C5H5N5"
},
{
"id":"ade_e",
"name":"Adenine",
"compartment":"e",
"charge":0.0,
"formula":"C5H5N5"
},
{
"id":"adhlam_c",
"name":"S-Acetyldihydrolipoamide",
"compartment":"c",
"charge":0.0,
"formula":"C10H19NO2S2"
},
{
"id":"adn_c",
"name":"Adenosine",
"compartment":"c",
"charge":0.0,
"formula":"C10H13N5O4"
},
{
"id":"adn_e",
"name":"Adenosine",
"compartment":"e",
"charge":0.0,
"formula":"C10H13N5O4"
},
{
"id":"adp_c",
"name":"ADP",
"compartment":"c",
"charge":-3.0,
"formula":"C10H12N5O10P2"
},
{
"id":"adpglc_c",
"name":"ADPglucose",
"compartment":"c",
"charge":-2.0,
"formula":"C16H23N5O15P2"
},
{
"id":"adphep__DD_c",
"name":"ADP-D-glycero-D-manno-heptose",
"compartment":"c",
"charge":-2.0,
"formula":"C17H25N5O16P2"
},
{
"id":"adphep__LD_c",
"name":"ADP-L-glycero-D-manno-heptose",
"compartment":"c",
"charge":-2.0,
"formula":"C17H25N5O16P2"
},
{
"id":"adprib_c",
"name":"ADPribose",
"compartment":"c",
"charge":-2.0,
"formula":"C15H21N5O14P2"
},
{
"id":"aglaa_e",
"name":"L-Ala-gamma-D-Glu-L-lys-D-Ala (Extracellular)",
"compartment":"e",
"charge":-1,
"formula":"C85H143N11O20P2"
},
{
"id":"aglaa_w",
"name":"L-Ala-gamma-D-Glu-L-lys-D-Ala",
"compartment":"w",
"charge":-1,
"formula":"C85H143N11O20P2"
},
{
"id":"agm_c",
"name":"Agmatine",
"compartment":"c",
"charge":2.0,
"formula":"C5H16N4"
},
{
"id":"agm_e",
"name":"Agmatine",
"compartment":"e",
"charge":2.0,
"formula":"C5H16N4"
},
{
"id":"ah6p__D_c",
"name":"Arabino-3-hexulose-6-P",
"compartment":"c",
"charge":-1.0,
"formula":"C6H11O9P"
},
{
"id":"ahcys_c",
"name":"S-Adenosyl-L-homocysteine",
"compartment":"c",
"charge":0.0,
"formula":"C14H20N6O5S"
},
{
"id":"ahdt_c",
"name":"2-Amino-4-hydroxy-6-(erythro-1,2,3-trihydroxypropyl)dihydropteridine triphosphate",
"compartment":"c",
"charge":-4.0,
"formula":"C9H12N5O13P3"
},
{
"id":"aicar_c",
"name":"5-Amino-1-(5-Phospho-D-ribosyl)imidazole-4-carboxamide",
"compartment":"c",
"charge":-2.0,
"formula":"C9H13N4O8P"
},
{
"id":"air_c",
"name":"5-amino-1-(5-phospho-D-ribosyl)imidazole",
"compartment":"c",
"charge":-1.0,
"formula":"C8H12N3O7P"
},
{
"id":"akg_c",
"name":"2-Oxoglutarate",
"compartment":"c",
"charge":0,
"formula":"C5H4O5"
},
{
"id":"akg_e",
"name":"2-Oxoglutarate",
"compartment":"e",
"charge":-2.0,
"formula":"C5H4O5"
},
{
"id":"alaACP_c",
"name":" D-alanyl-[D-alanyl carrier protein]",
"compartment":"c",
"charge":1,
"formula":"C14H27N3O8PRS"
},
{
"id":"ala__B_c",
"name":"beta-Alanine",
"compartment":"c",
"charge":0.0,
"formula":"C3H7NO2"
},
{
"id":"ala__D_c",
"name":"D-Alanine",
"compartment":"c",
"charge":0.0,
"formula":"C3H7NO2"
},
{
"id":"ala__D_e",
"name":"D-Alanine",
"compartment":"e",
"charge":0.0,
"formula":"C3H7NO2"
},
{
"id":"ala__L_asp__L_c",
"name":"ala-L-asp-L",
"compartment":"c",
"charge":-1.0,
"formula":""
},
{
"id":"ala__L_asp__L_e",
"name":"ala-L-asp-L",
"compartment":"e",
"charge":-1.0,
"formula":""
},
{
"id":"ala__L_c",
"name":"L-Alanine",
"compartment":"c",
"charge":0.0,
"formula":"C3H7NO2"
},
{
"id":"ala__L_e",
"name":"L-Alanine",
"compartment":"e",
"charge":0.0,
"formula":"C3H7NO2"
},
{
"id":"ala__L_glu__L_c",
"name":"ala-L-glu-L",
"compartment":"c",
"charge":-1.0,
"formula":""
},
{
"id":"ala__L_glu__L_e",
"name":"ala-L-glu-L",
"compartment":"e",
"charge":-1.0,
"formula":""
},
{
"id":"ala__L_thr__L_c",
"name":"ala-L-Thr-L",
"compartment":"c",
"charge":0.0,
"formula":""
},
{
"id":"ala__L_thr__L_e",
"name":"ala-L-Thr-L",
"compartment":"e",
"charge":0.0,
"formula":""
},
{
"id":"ala_gln_c",
"name":"Ala-Gln",
"compartment":"c",
"charge":0.0,
"formula":""
},
{
"id":"ala_gln_e",
"name":"Ala-Gln",
"compartment":"e",
"charge":0.0,
"formula":""
},
{
"id":"ala_his_c",
"name":"Ala-His",
"compartment":"c",
"charge":0.0,
"formula":""
},
{
"id":"ala_his_e",
"name":"Ala-His",
"compartment":"e",
"charge":0.0,
"formula":""
},
{
"id":"ala_leu_c",
"name":"Ala-Leu",
"compartment":"c",
"charge":0.0,
"formula":""
},
{
"id":"ala_leu_e",
"name":"Ala-Leu",
"compartment":"e",
"charge":0.0,
"formula":""
},
{
"id":"alaala_c",
"name":"D-Alanyl-D-alanine",
"compartment":"c",
"charge":0.0,
"formula":"C6H12N2O3"
},
{
"id":"alac__S_c",
"name":"(S)-2-Acetolactate",
"compartment":"c",
"charge":0,
"formula":"C5H7O4"
},
{
"id":"alagly_c",
"name":"L-alanylglycine",
"compartment":"c",
"charge":0.0,
"formula":""
},
{
"id":"alagly_e",
"name":"L-alanylglycine",
"compartment":"e",
"charge":0.0,
"formula":""
},
{
"id":"alatrna_c",
"name":"L-Alanyl-tRNA(Ala)",
"compartment":"c",
"charge":1.0,
"formula":"C3H6NOR"
},
{
"id":"all__D_e",
"name":"D-Allose",
"compartment":"e",
"charge":0.0,
"formula":"C6H12O6"
},
{
"id":"allphn_c",
"name":"Allophanate",
"compartment":"c",
"charge":-1.0,
"formula":"C2H3N2O3"
},
{
"id":"alltn_e",
"name":"Allantoin",
"compartment":"e",
"charge":0.0,
"formula":"C4H6N4O3"
},
{
"id":"amdglc_c",
"name":"alpha-Methyl-D-glucoside",
"compartment":"c",
"charge":0.0,
"formula":""
},
{
"id":"amet_c",
"name":"S-Adenosyl-L-methionine",
"compartment":"c",
"charge":1.0,
"formula":"C15H23N6O5S"
},
{
"id":"ammp_c",
"name":"Aminomethylpyrimidine",
"compartment":"",
"formula":"C6H11N4",
"notes":{
"InChIKey":"OZOHTVFCSKFMLL-UHFFFAOYSA-O"
}
},
{
"id":"amob_c",
"name":"S-Adenosyl-4-methylthio-2-oxobutanoate",
"compartment":"c",
"charge":0.0,
"formula":"C15H19N5O6S"
},
{
"id":"amp_c",
"name":"AMP",
"compartment":"c",
"charge":-2.0,
"formula":"C10H12N5O7P"
},
{
"id":"amp_e",
"name":"AMP",
"compartment":"e",
"charge":-2.0,
"formula":"C10H12N5O7P"
},
{
"id":"anhgm_w",
"name":"N-Acetyl-D-glucosamine(anhydrous)N-Acetylmuramic acid",
"compartment":"w",
"charge":-1,
"formula":"C19H29N2O12"
},
{
"id":"anhm_w",
"name":"1,6-anhydrous-N-Acetylmuramate",
"compartment":"w",
"charge":-1,
"formula":"C11H16NO7"
},
{
"id":"ant24Nacds_c",
"name":"Anteisoheptadecanoyllipoteichoic_acid_n=24__linked__N-acetyl-D-glucosamine",
"compartment":"c",
"charge":-24.0,
"formula":""
},
{
"id":"ant24glcs_c",
"name":"Anteisopentadecanoyllipoteichoic_acid_n=24__linked__glucose_substituted",
"compartment":"c",
"charge":-24.0,
"formula":""
},
{
"id":"antcard_c",
"name":"Anteisoheptadecanoylcardiolipin_B._subtilis",
"compartment":"c",
"charge":-2.0,
"formula":""
},
{
"id":"anth_c",
"name":"Anthranilate",
"compartment":"c",
"charge":-1.0,
"formula":"C7H6NO2"
},
{
"id":"antla24s_c",
"name":"Anteisoheptadecanoyllipoteichoic_acid_n=24__linked__glucose_substituted",
"compartment":"c",
"charge":-24.0,
"formula":""
},
{
"id":"antp24u_c",
"name":"Anteisopentadecanoyllipoteichoic_acid_n=24__linked__unsubstituted",
"compartment":"c",
"charge":-24.0,
"formula":""
},
{
"id":"apoACP_c",
"name":"apoprotein [acyl carrier protein]",
"compartment":"c",
"charge":0.0,
"formula":"RHO"
},
{
"id":"aproa_c",
"name":"3-Aminopropanal",
"compartment":"c",
"charge":"",
"formula":"C3H8NO"
},
{
"id":"aprut_c",
"name":"N-Acetylputrescine",
"compartment":"c",
"charge":"",
"formula":"C6H15N2O"
},
{
"id":"aps_c",
"name":"Adenosine 5'-phosphosulfate",
"compartment":"c",
"charge":-2.0,
"formula":"C10H12N5O10PS"
},
{
"id":"arab__L_c",
"name":"L-Arabinose",
"compartment":"c",
"charge":0.0,
"formula":"C5H10O5"
},
{
"id":"arab__L_e",
"name":"L-Arabinose",
"compartment":"e",
"charge":0.0,
"formula":"C5H10O5"
},
{
"id":"arbt6p_c",
"name":"Arbutin 6-phosphate",
"compartment":"c",
"charge":-2.0,
"formula":"C12H15O10P"
},
{
"id":"arbt_c",
"name":"hydroquinone O-beta-D-glucopyranoside",
"compartment":"c",
"charge":0.0,
"formula":"C12H16O7"
},
{
"id":"arbt_e",
"name":"Arbutin",
"compartment":"e",
"charge":0.0,
"formula":"C12H16O7"
},
{
"id":"arg__L_c",
"name":"L-Arginine",
"compartment":"c",
"charge":1.0,
"formula":"C6H15N4O2"
},
{
"id":"arg__L_e",
"name":"L-Arginine",
"compartment":"e",
"charge":1.0,
"formula":"C6H15N4O2"
},
{
"id":"argsuc_c",
"name":"N(omega)-(L-Arginino)succinate",
"compartment":"c",
"charge":-1.0,
"formula":"C10H17N4O6"
},
{
"id":"argtrna_c",
"name":"L-Arginyl-tRNA(Arg)",
"compartment":"c",
"charge":2.0,
"formula":"C6H14N4OR"
},
{
"id":"arsbet_c",
"name":"ARSENOBETAINE",
"compartment":"c",
"charge":0.0,
"formula":""
},
{
"id":"arsbet_e",
"name":"ARSENOBETAINE",
"compartment":"e",
"charge":0.0,
"formula":""
},
{
"id":"ascb6p_c",
"name":"L-ascorbate-6-phosphate",
"compartment":"c",
"charge":-3.0,
"formula":"C6H7O9P"
},
{
"id":"ascb__L_e",
"name":"L-Ascorbate",
"compartment":"",
"formula":"C6H8O6"
},
{
"id":"asn__L_c",
"name":"L-Asparagine",
"compartment":"c",
"charge":0.0,
"formula":"C4H8N2O3"
},
{
"id":"asn__L_e",
"name":"L-Asparagine",
"compartment":"e",
"charge":0.0,
"formula":"C4H8N2O3"
},
{
"id":"asntrna_c",
"name":"L-Asparaginyl-tRNA(Asn)",
"compartment":"c",
"charge":1.0,
"formula":"C14H24N2O12PR2"
},
{
"id":"aso3_c",
"name":"arsenite",
"compartment":"c",
"charge":-1.0,
"formula":"AsO3"
},
{
"id":"aso3_e",
"name":"arsenite",
"compartment":"e",
"charge":-1.0,
"formula":"AsO3"
},
{
"id":"aso4_c",
"name":"arsenate",
"compartment":"c",
"charge":-2.0,
"formula":"AsO4"
},
{
"id":"aso4_e",
"name":"arsenate",
"compartment":"e",
"charge":-2.0,
"formula":"AsO4"
},
{
"id":"asp__L_c",
"name":"L-Aspartate",
"compartment":"c",
"charge":-1.0,
"formula":"C4H6NO4"
},
{
"id":"asp__L_e",
"name":"L-Aspartate",
"compartment":"e",
"charge":-1.0,
"formula":"C4H6NO4"
},
{
"id":"aspsa_c",
"name":"L-Aspartate 4-semialdehyde",
"compartment":"c",
"charge":0.0,
"formula":"C4H7NO3"
},
{
"id":"asptrna_c",
"name":"L-Aspartyl-tRNA(Asp)",
"compartment":"c",
"charge":0.0,
"formula":"C4H5NO3R"
},
{
"id":"asptrnaasn_c",
"name":"L-Aspartyl-tRNA(Asn)",
"compartment":"",
"formula":"C14H22NO13PR2"
},
{
"id":"atp_c",
"name":"ATP",
"compartment":"c",
"charge":-4.0,
"formula":"C10H12N5O13P3"
},
{
"id":"b12_e",
"name":"Vitamin_B12",
"compartment":"e",
"charge":6.0,
"formula":""
},
{
"id":"betald_c",
"name":"Betaine aldehyde",
"compartment":"c",
"charge":1.0,
"formula":"C5H12NO"
},
{
"id":"bgly_c",
"name":"N-Benzoylglycine",
"compartment":"c",
"charge":-1.0,
"formula":"C9H8NO3"
},
{
"id":"bsh_c",
"name":"bacillithiol",
"compartment":"",
"charge":-1,
"formula":"C13H21N2O10S"
},
{
"id":"btbet_c",
"name":"Butyro-betaine",
"compartment":"c",
"charge":1.0,
"formula":""
},
{
"id":"btbet_e",
"name":"Butyro-betaine",
"compartment":"e",
"charge":1.0,
"formula":""
},
{
"id":"btd_RR_c",
"name":" R R  2 3 Butanediol C4H10O2",
"compartment":"c",
"charge":0,
"formula":"C4H10O2",
"notes":{
"original_bigg_ids":[
"EX_tet_LPAREN_e_RPAREN_",
"btd_RR_c"
]
}
},
{
"id":"btn_c",
"name":"Biotin",
"compartment":"c",
"charge":-1.0,
"formula":"C10H15N2O3S"
},
{
"id":"btn_e",
"name":"Biotin",
"compartment":"e",
"charge":-1.0,
"formula":"C10H15N2O3S"
},
{
"id":"but2eACP_c",
"name":"But-2-enoyl-[acyl-carrier protein]",
"compartment":"c",
"charge":-1.0,
"formula":"C15H25N2O8PRS"
},
{
"id":"butACP_c",
"name":"Butyryl-ACP (n-C4:0ACP)",
"compartment":"c",
"charge":0,
"formula":"C15H27N2O8PRS"
},
{
"id":"but_e",
"name":"Butyrate (n-C4:0)",
"compartment":"e",
"charge":-1.0,
"formula":"C4H7O2"
},
{
"id":"butso3_e",
"name":"butanesulfonate",
"compartment":"e",
"charge":-1.0,
"formula":"C4H9O3S"
},
{
"id":"bz_c",
"name":"Benzoate",
"compartment":"c",
"charge":-1.0,
"formula":"C7H5O2"
},
{
"id":"bzmd_c",
"name":"benzamide",
"compartment":"c",
"charge":0.0,
"formula":"C7H7NO"
},
{
"id":"c15811_c",
"name":"C15811",
"compartment":"c",
"charge":10000000.0,
"formula":""
},
{
"id":"c15812_c",
"name":"C15812",
"compartment":"c",
"charge":10000000.0,
"formula":""
},
{
"id":"ca2_c",
"name":"Calcium",
"compartment":"c",
"charge":2.0,
"formula":"Ca"
},
{
"id":"ca2_e",
"name":"Calcium",
"compartment":"e",
"charge":2.0,
"formula":"Ca"
},
{
"id":"camp_c",
"name":"cAMP",
"compartment":"c",
"charge":-1.0,
"formula":"C10H11N5O6P"
},
{
"id":"carP_c",
"name":"Carboxybiotin-carboxyl-carrier_protein",
"compartment":"c",
"charge":0,
"formula":""
},
{
"id":"catechol_c",
"name":"Catechol",
"compartment":"c",
"charge":0.0,
"formula":"C6H6O2"
},
{
"id":"cbasp_c",
"name":"N-Carbamoyl-L-aspartate",
"compartment":"c",
"charge":-2.0,
"formula":"C5H6N2O5"
},
{
"id":"cbl1_e",
"name":"Cob(I)alamin",
"compartment":"e",
"charge":-1.0,
"formula":"C62H88CoN13O14P"
},
{
"id":"cbl2_e",
"name":"cob(II)alamin",
"compartment":"e",
"charge":0.0,
"formula":"C62H88N13O14PCo"
},
{
"id":"cbp_c",
"name":"Carbamoyl phosphate",
"compartment":"c",
"charge":-2.0,
"formula":"CH2NO5P"
},
{
"id":"cchoxod_c",
"name":"2-Hydroxy-6-keto-2,4-heptadienoate",
"compartment":"c",
"charge":-1.0,
"formula":"C7H7O4"
},
{
"id":"cd2_e",
"name":"Cadmium",
"compartment":"e",
"charge":2.0,
"formula":"Cd"
},
{
"id":"cdg_c",
"name":"7-deaza-7-carboxyguanine",
"compartment":"c",
"formula":"C7H5N4O3",
"notes":{
"original_bigg_ids":[
"cdg_c",
"12DGR160tipp",
"b2131"
]
}
},
{
"id":"cdp_c",
"name":"CDP",
"compartment":"c",
"charge":-3.0,
"formula":"C9H12N3O11P2"
},
{
"id":"cdpdag_MRSA_c",
"name":"CDP-diacylglycerol",
"compartment":"c",
"charge":-2,
"formula":"C62H114N5O26P3"
},
{
"id":"cdpglyc_c",
"name":"CDPglycerol",
"compartment":"c",
"charge":-2.0,
"formula":"C12H19N3O13P2"
},
{
"id":"cdprib_c",
"name":"CDP-ribitol",
"compartment":"c",
"charge":-2,
"formula":"C14H23N3O15P2"
},
{
"id":"cellb_c",
"name":"cellobiose",
"compartment":"c",
"charge":0.0,
"formula":"C12H22O11"
},
{
"id":"cgly_c",
"name":"Cys-Gly",
"compartment":"c",
"charge":0.0,
"formula":"C5H10N2O3S"
},
{
"id":"cgly_e",
"name":"Cys-Gly",
"compartment":"e",
"charge":0.0,
"formula":"C5H10N2O3S"
},
{
"id":"chol_c",
"name":"Choline",
"compartment":"c",
"charge":1.0,
"formula":"C5H14NO"
},
{
"id":"chol_e",
"name":"Choline",
"compartment":"e",
"charge":1.0,
"formula":"C5H14NO"
},
{
"id":"cholate_c",
"name":"Cholate",
"compartment":"c",
"charge":-1.0,
"formula":"C24H39O5"
},
{
"id":"chols_c",
"name":"Choline sulfate",
"compartment":"c",
"charge":0.0,
"formula":"C5H13NO4S"
},
{
"id":"chols_e",
"name":"Choline sulfate",
"compartment":"e",
"charge":0.0,
"formula":"C5H13NO4S"
},
{
"id":"chor_c",
"name":"chorismate",
"compartment":"c",
"charge":-2.0,
"formula":"C10H8O6"
},
{
"id":"cit_c",
"name":"Citrate",
"compartment":"c",
"charge":-3.0,
"formula":"C6H5O7"
},
{
"id":"cit_e",
"name":"Citrate",
"compartment":"e",
"charge":-3.0,
"formula":"C6H5O7"
},
{
"id":"citdae_c",
"name":"citrl-diaminoethane",
"compartment":"c",
"formula":"C8H14N2O7"
},
{
"id":"citdapp_c",
"name":"citryl-L2,3-diamino-propionic acid",
"compartment":"c",
"formula":"C9H14N2O9"
},
{
"id":"citr__L_c",
"name":"L-Citrulline",
"compartment":"c",
"charge":0.0,
"formula":"C6H13N3O3"
},
{
"id":"cl_c",
"name":"Chloride",
"compartment":"c",
"charge":-1.0,
"formula":"Cl"
},
{
"id":"cl_e",
"name":"Chloride",
"compartment":"e",
"charge":-1.0,
"formula":"Cl"
},
{
"id":"clpn_MRSA_c",
"name":"cardiolipin (MRSA); bisphosphatidylglycerol",
"compartment":"c",
"charge":0,
"formula":"C53H101N2O18P2"
},
{
"id":"cmp_c",
"name":"CMP",
"compartment":"c",
"charge":-2.0,
"formula":"C9H12N3O8P"
},
{
"id":"co2_c",
"name":"CO2",
"compartment":"c",
"charge":0,
"formula":"CO2"
},
{
"id":"co2_e",
"name":"CO2",
"compartment":"e",
"charge":0.0,
"formula":"CO2"
},
{
"id":"co_c",
"name":"Carbon monoxide",
"compartment":"",
"formula":"CO"
},
{
"id":"coa2s_c",
"name":"Coenzyme A disulfide",
"compartment":"",
"formula":"C42H70N14O32P6S2",
"notes":{
"CHEBI":"16161"
}
},
{
"id":"coa_c",
"name":"Coenzyme A",
"compartment":"c",
"charge":0,
"formula":"C21H32N7O16P3S"
},
{
"id":"coa_w",
"name":"Coenzyme A",
"compartment":"w",
"charge":-4,
"formula":"C21H32N7O16P3S"
},
{
"id":"cobalt2_c",
"name":"Cobalt 2+",
"compartment":"c",
"charge":2.0,
"formula":"Co"
},
{
"id":"cobalt2_e",
"name":"Co2+",
"compartment":"e",
"charge":2.0,
"formula":"Co"
},
{
"id":"cph4_c",
"name":"6-carboxy-5,6,7,8-tetrahydropterin",
"compartment":"c",
"formula":"C7H8N5O3",
"notes":{
"original_bigg_ids":[
"cph4_c",
"2AGPE160tipp",
"b1102"
]
}
},
{
"id":"cpmp_c",
"name":"Cyclic pyranopterin monophosphate",
"compartment":"c",
"formula":"C10H13N5O8P",
"notes":{
"original_bigg_ids":[
"cpmp_c",
"2AGPE161tipp",
"b2765"
]
}
},
{
"id":"cpp3_c",
"name":"Coproporphyrin III",
"compartment":"",
"charge":-5,
"formula":"C36H38N4O8",
"notes":{
"InChi Key":"XNBNKCLBGTWWSD-UHFFFAOYSA-N"
}
},
{
"id":"cpppg1_c",
"name":"Coproporphyrinogen I",
"compartment":"c",
"charge":-4.0,
"formula":"C36H40N4O8"
},
{
"id":"cpppg3_c",
"name":"Coproporphyrinogen III",
"compartment":"c",
"charge":-4.0,
"formula":"C36H40N4O8"
},
{
"id":"crn_c",
"name":"L-Carnitine",
"compartment":"c",
"charge":0.0,
"formula":"C7H15NO3"
},
{
"id":"crn_e",
"name":"L-Carnitine",
"compartment":"e",
"charge":0.0,
"formula":"C7H15NO3"
},
{
"id":"csn_c",
"name":"Cytosine",
"compartment":"c",
"charge":0.0,
"formula":"C4H5N3O"
},
{
"id":"csn_e",
"name":"Cytosine",
"compartment":"e",
"charge":0.0,
"formula":"C4H5N3O"
},
{
"id":"ctbt_c",
"name":"crotonobetaine",
"compartment":"c",
"charge":0.0,
"formula":"C7H13NO2"
},
{
"id":"ctbt_e",
"name":"crotono-betaine",
"compartment":"e",
"charge":0.0,
"formula":"C7H13NO2"
},
{
"id":"ctp_c",
"name":"CTP",
"compartment":"c",
"charge":-4.0,
"formula":"C9H12N3O14P3"
},
{
"id":"cu2_c",
"name":"Cu2+",
"compartment":"c",
"charge":2.0,
"formula":"Cu"
},
{
"id":"cu2_e",
"name":"Cu2+",
"compartment":"e",
"charge":2.0,
"formula":"Cu"
},
{
"id":"cys__D_e",
"name":"D-Cysteine",
"compartment":"e",
"charge":0.0,
"formula":"C3H7NO2S"
},
{
"id":"cys__L_c",
"name":"L-Cysteine",
"compartment":"c",
"charge":0.0,
"formula":"C3H7NO2S"
},
{
"id":"cys__L_e",
"name":"L-Cysteine",
"compartment":"e",
"charge":0.0,
"formula":"C3H7NO2S"
},
{
"id":"cyst__L_c",
"name":"L-Cystathionine",
"compartment":"c",
"charge":0.0,
"formula":"C7H14N2O4S"
},
{
"id":"cystine__L_c",
"name":"L-cystine",
"compartment":"",
"formula":"C6H12N2O4S2",
"notes":{
"InchIKey":"LEVWYRKDKASIDU-IMJSIDKUSA-N"
}
},
{
"id":"cystine__L_e",
"name":"L-cystine",
"compartment":"",
"formula":"C6H12N2O4S2",
"notes":{
"InchIKey":"LEVWYRKDKASIDU-IMJSIDKUSA-N"
}
},
{
"id":"cystrna_c",
"name":"L-Cysteinyl-tRNA(Cys)",
"compartment":"c",
"charge":1.0,
"formula":"C3H6NOSR"
},
{
"id":"cytd_c",
"name":"Cytidine",
"compartment":"c",
"charge":0.0,
"formula":"C9H13N3O5"
},
{
"id":"cytd_e",
"name":"Cytidine",
"compartment":"e",
"charge":0.0,
"formula":"C9H13N3O5"
},
{
"id":"dad__2_c",
"name":"Deoxyadenosine",
"compartment":"c",
"charge":0.0,
"formula":"C10H13N5O3"
},
{
"id":"dad__2_e",
"name":"Deoxyadenosine",
"compartment":"e",
"charge":0.0,
"formula":"C10H13N5O3"
},
{
"id":"dad__5_c",
"name":"5'-Deoxyadenosine",
"compartment":"c",
"charge":0.0,
"formula":"C10H13N5O3"
},
{
"id":"dadp_c",
"name":"dADP",
"compartment":"c",
"charge":-3.0,
"formula":"C10H12N5O9P2"
},
{
"id":"dag_MRSA_c",
"name":"1,2-diacyl-sn-glycerol 3-phosphate (MRSA)",
"compartment":"c",
"charge":2,
"formula":"C53H103N2O13"
},
{
"id":"damp_c",
"name":"dAMP",
"compartment":"c",
"charge":-2.0,
"formula":"C10H12N5O6P"
},
{
"id":"dann_c",
"name":"7,8-Diaminononanoate",
"compartment":"c",
"charge":1.0,
"formula":"C9H21N2O2"
},
{
"id":"datp_c",
"name":"dATP",
"compartment":"c",
"charge":-4.0,
"formula":"C10H12N5O12P3"
},
{
"id":"dattoo_c",
"name":"2_5-Diamino-6-5'-triphosphoryl-3'_4'-trihydroxy-2'-oxopentyl-_amino-4-oxopyrimidine",
"compartment":"c",
"charge":-3.0,
"formula":""
},
{
"id":"db4p_c",
"name":"3,4-dihydroxy-2-butanone 4-phosphate",
"compartment":"c",
"charge":-2.0,
"formula":"C4H7O6P"
},
{
"id":"dcaACP_c",
"name":"Decanoyl-ACP (n-C10:0ACP)",
"compartment":"c",
"charge":0,
"formula":"C21H39N2O8PRS"
},
{
"id":"dca_e",
"name":"Decanoate (n-C10:0)",
"compartment":"e",
"charge":-1.0,
"formula":"C10H19O2"
},
{
"id":"dcacoa_c",
"name":"Decanoyl-CoA (n-C10:0CoA)",
"compartment":"c",
"charge":-4.0,
"formula":"C31H50N7O17P3S"
},
{
"id":"dcamp_c",
"name":"N6-(1,2-Dicarboxyethyl)-AMP",
"compartment":"c",
"charge":-4.0,
"formula":"C14H14N5O11P"
},
{
"id":"dcdp_c",
"name":"dCDP",
"compartment":"c",
"charge":-3.0,
"formula":"C9H12N3O10P2"
},
{
"id":"dcmp_c",
"name":"dCMP",
"compartment":"c",
"charge":-2.0,
"formula":"C9H12N3O7P"
},
{
"id":"dctp_c",
"name":"dCTP",
"compartment":"c",
"charge":-4.0,
"formula":"C9H12N3O13P3"
},
{
"id":"dcyt_c",
"name":"Deoxycytidine",
"compartment":"c",
"charge":0.0,
"formula":"C9H13N3O4"
},
{
"id":"dcyt_e",
"name":"Deoxycytidine",
"compartment":"e",
"charge":0.0,
"formula":"C9H13N3O4"
},
{
"id":"ddcaACP_c",
"name":"Dodecanoyl-ACP (n-C12:0ACP)",
"compartment":"c",
"charge":0,
"formula":"C23H43N2O8PRS"
},
{
"id":"dgal6p_c",
"name":"D-Galactose 6-phosphate",
"compartment":"c",
"charge":-1.0,
"formula":"C6H11O9P"
},
{
"id":"dgdp_c",
"name":"dGDP",
"compartment":"c",
"charge":-3.0,
"formula":"C10H12N5O10P2"
},
{
"id":"dglu12dig_c",
"name":"Diglucosyl-1_2_diisoheptadecanoylglycerol",
"compartment":"c",
"charge":0.0,
"formula":""
},
{
"id":"dglu12m_c",
"name":"Diglucosyl-1_2_dimyristoylglycerol",
"compartment":"c",
"charge":0.0,
"formula":""
},
{
"id":"dgmp_c",
"name":"dGMP",
"compartment":"c",
"charge":-2.0,
"formula":"C10H12N5O7P"
},
{
"id":"dgsn_c",
"name":"Deoxyguanosine",
"compartment":"c",
"charge":0.0,
"formula":"C10H13N5O4"
},
{
"id":"dgsn_e",
"name":"Deoxyguanosine",
"compartment":"e",
"charge":0.0,
"formula":"C10H13N5O4"
},
{
"id":"dgtp_c",
"name":"dGTP",
"compartment":"c",
"charge":-4.0,
"formula":"C10H12N5O13P3"
},
{
"id":"dha_c",
"name":"Dihydroxyacetone",
"compartment":"c",
"charge":0.0,
"formula":"C3H6O3"
},
{
"id":"dha_e",
"name":"Dihydroxyacetone",
"compartment":"e",
"charge":0.0,
"formula":"C3H6O3"
},
{
"id":"dhap_c",
"name":"Dihydroxyacetone phosphate",
"compartment":"c",
"charge":-2.0,
"formula":"C3H5O6P"
},
{
"id":"dhf_c",
"name":"7,8-Dihydrofolate",
"compartment":"c",
"charge":-2.0,
"formula":"C19H19N7O6"
},
{
"id":"dhlam_c",
"name":"Dihydrolipoamide",
"compartment":"c",
"charge":0,
"formula":"C8H17NOS2"
},
{
"id":"dhna_c",
"name":"1,4-Dihydroxy-2-naphthoate",
"compartment":"c",
"charge":-1.0,
"formula":"C11H7O4"
},
{
"id":"dhnpt_c",
"name":"Dihydroneopterin",
"compartment":"c",
"charge":0.0,
"formula":"C9H13N5O4"
},
{
"id":"dhor__S_c",
"name":"(S)-Dihydroorotate",
"compartment":"c",
"charge":-1.0,
"formula":"C5H5N2O4"
},
{
"id":"dhpmp_c",
"name":"Dihydroneopterin monophosphate",
"compartment":"c",
"charge":-2.0,
"formula":"C9H12N5O7P"
},
{
"id":"dhpt_c",
"name":"Dihydropteroate",
"compartment":"c",
"charge":-1.0,
"formula":"C14H13N6O3"
},
{
"id":"dhptd_c",
"name":"4,5-dihydroxy-2,3-pentanedione",
"compartment":"c",
"charge":0.0,
"formula":"C5H8O4"
},
{
"id":"dhsq_c",
"name":"15-cis-dehydrosqualene",
"compartment":"c",
"charge":"",
"formula":"C30H48"
},
{
"id":"dianethal_c",
"name":"Dianteisoheptadecanoylphosphatidylethanolamine",
"compartment":"c",
"charge":0.0,
"formula":""
},
{
"id":"dianphaser_c",
"name":"Dianteisoheptadecanoylphosphatidylserine",
"compartment":"c",
"charge":-2.0,
"formula":""
},
{
"id":"didp_c",
"name":"DIDP",
"compartment":"c",
"formula":"C10H11N4O10P2",
"notes":{
"original_bigg_ids":[
"didp_c",
"3OAR160",
"b3693"
]
}
},
{
"id":"diihexpglyc_c",
"name":"Diisohexadecanoylphosphatidylglycerol",
"compartment":"c",
"charge":-1.0,
"formula":""
},
{
"id":"diipdpgly_c",
"name":"Diisopentadecanoylphosphatidylglycerol",
"compartment":"c",
"charge":-1.0,
"formula":""
},
{
"id":"diitpgly_c",
"name":"Diisotetradecanoylphosphatidylglycerol",
"compartment":"c",
"charge":-1.0,
"formula":""
},
{
"id":"dimp_c",
"name":"dIMP",
"compartment":"c",
"charge":-2.0,
"formula":"C10H11N4O7P"
},
{
"id":"din_c",
"name":"Deoxyinosine",
"compartment":"c",
"charge":0.0,
"formula":"C10H12N4O4"
},
{
"id":"din_e",
"name":"Deoxyinosine",
"compartment":"e",
"charge":0.0,
"formula":"C10H12N4O4"
},
{
"id":"ditp_c",
"name":"dITP",
"compartment":"c",
"charge":-4.0,
"formula":"C10H11N4O13P3"
},
{
"id":"dmlz_c",
"name":"6,7-Dimethyl-8-(1-D-ribityl)lumazine",
"compartment":"c",
"charge":-1.0,
"formula":"C13H18N4O6"
},
{
"id":"dmpp_c",
"name":"Dimethylallyl diphosphate",
"compartment":"c",
"charge":-3.0,
"formula":"C5H9O7P2"
},
{
"id":"dnad_c",
"name":"Deamino-NAD+",
"compartment":"c",
"charge":-2.0,
"formula":"C21H24N6O15P2"
},
{
"id":"dnspal_c",
"name":"4,4'-diaponeurosporenal",
"compartment":"c",
"charge":"",
"formula":"C30H40O"
},
{
"id":"dnspate_c",
"name":"4,4'-diaponeurosporenoate",
"compartment":"c",
"charge":"",
"formula":"C30H39O2"
},
{
"id":"dnspen_c",
"name":"all-trans-4,4'-diaponeurosporene",
"compartment":"c",
"charge":"",
"formula":"C30H42"
},
{
"id":"dpcoa_c",
"name":"Dephospho-CoA",
"compartment":"c",
"charge":-2.0,
"formula":"C21H33N7O13P2S"
},
{
"id":"dppt_c",
"name":"15-cis-4,4'-diapophytoene",
"compartment":"",
"formula":"C30H48",
"notes":{
"InChIKey":"NXJJBCPAGHGVJC-LIKFLUFESA-N"
}
},
{
"id":"dr5p",
"name":"D-ribitol 5-phosphate",
"compartment":"c",
"charge":-2.0,
"formula":"C5H11O8P"
},
{
"id":"dr5p_c",
"name":"D-ribitol 5-phosphate",
"compartment":"",
"charge":-2,
"formula":"C5H11O8P"
},
{
"id":"drib_c",
"name":"Deoxyribose",
"compartment":"c",
"charge":0.0,
"formula":"C5H10O4"
},
{
"id":"drib_e",
"name":"Deoxyribose",
"compartment":"e",
"charge":0.0,
"formula":"C5H10O4"
},
{
"id":"dscl_c",
"name":"dihydrosirohydrochlorin",
"compartment":"c",
"charge":-7.0,
"formula":"C42H41N4O16"
},
{
"id":"dtbt_c",
"name":"Dethiobiotin",
"compartment":"c",
"charge":-1.0,
"formula":"C10H17N2O3"
},
{
"id":"dtdp_c",
"name":"dTDP",
"compartment":"c",
"charge":-3.0,
"formula":"C10H13N2O11P2"
},
{
"id":"dtmp_c",
"name":"dTMP",
"compartment":"c",
"charge":-2.0,
"formula":"C10H13N2O8P"
},
{
"id":"dttp_c",
"name":"dTTP",
"compartment":"c",
"charge":-4.0,
"formula":"C10H13N2O14P3"
},
{
"id":"dudp_c",
"name":"dUDP",
"compartment":"c",
"charge":-3.0,
"formula":"C9H11N2O11P2"
},
{
"id":"dump_c",
"name":"dUMP",
"compartment":"c",
"charge":-2.0,
"formula":"C9H11N2O8P"
},
{
"id":"duri_c",
"name":"Deoxyuridine",
"compartment":"c",
"charge":0.0,
"formula":"C9H12N2O5"
},
{
"id":"duri_e",
"name":"Deoxyuridine",
"compartment":"e",
"charge":0.0,
"formula":"C9H12N2O5"
},
{
"id":"dutp_c",
"name":"dUTP",
"compartment":"c",
"charge":-4.0,
"formula":"C9H11N2O14P3"
},
{
"id":"dxyl5p_c",
"name":"1-deoxy-D-xylulose 5-phosphate",
"compartment":"c",
"charge":-2.0,
"formula":"C5H9O7P"
},
{
"id":"e4hglu_c",
"name":"L-erythro-4-Hydroxyglutamate",
"compartment":"c",
"charge":-1.0,
"formula":"C5H8NO5"
},
{
"id":"e4p_c",
"name":"D-Erythrose 4-phosphate",
"compartment":"c",
"charge":-2.0,
"formula":"C4H7O7P"
},
{
"id":"egmeACP_c",
"name":"Enoylglutaryl-ACP methyl ester",
"compartment":"",
"charge":1,
"formula":"C17H27N2O10PRS"
},
{
"id":"eig3p_c",
"name":"D-erythro-1-(Imidazol-4-yl)glycerol 3-phosphate",
"compartment":"c",
"charge":-2.0,
"formula":"C6H9N2O6P"
},
{
"id":"elaid_c",
"name":"elaidic acid",
"compartment":"c",
"charge":-1.0,
"formula":"C18H33O2"
},
{
"id":"epmeACP_c",
"name":"Enoylpimeloyl-ACP methyl ester",
"compartment":"",
"charge":1,
"formula":"C19H31N2O10PRS"
},
{
"id":"epquetrna_c",
"name":"epoxyqueuosine34 in tRNA",
"compartment":"",
"formula":"C9H9N4O5R",
"notes":{
"SMILES":"C([N+]C2(C(O)C(O)C1(OC12)))C4(=CN(C3(OC(COP(O[a tRNA])(=O)[O-])C(OP([O-])(=O)O[a tRNA])C(O)3))C5(=C4C(=O)NC(N)=N5))"
}
},
{
"id":"etha_c",
"name":"Ethanolamine",
"compartment":"c",
"charge":1.0,
"formula":"C2H8NO"
},
{
"id":"etha_e",
"name":"Ethanolamine",
"compartment":"e",
"charge":1.0,
"formula":"C2H8NO"
},
{
"id":"etoh_c",
"name":"Ethanol",
"compartment":"c",
"charge":0.0,
"formula":"C2H6O"
},
{
"id":"etoh_e",
"name":"Ethanol",
"compartment":"e",
"charge":0.0,
"formula":"C2H6O"
},
{
"id":"f1p_c",
"name":"D-Fructose 1-phosphate",
"compartment":"c",
"charge":-2.0,
"formula":"C6H11O9P"
},
{
"id":"f6p_c",
"name":"D-Fructose 6-phosphate",
"compartment":"c",
"charge":-2.0,
"formula":"C6H11O9P"
},
{
"id":"f6p_e",
"name":"D-Fructose 6-phosphate",
"compartment":"e",
"charge":-2.0,
"formula":"C6H11O9P"
},
{
"id":"fa4_c",
"name":"Fatty acid (Anteiso-C15:0)",
"compartment":"c",
"charge":-1.0,
"formula":"C15H29O2"
},
{
"id":"fad_c",
"name":"Flavin adenine dinucleotide oxidized",
"compartment":"c",
"charge":-3.0,
"formula":"C27H31N9O15P2"
},
{
"id":"fadh2_c",
"name":"Flavin adenine dinucleotide reduced",
"compartment":"c",
"charge":-2.0,
"formula":"C27H33N9O15P2"
},
{
"id":"fald_c",
"name":"Formaldehyde",
"compartment":"c",
"charge":0.0,
"formula":"CH2O"
},
{
"id":"fapnt_c",
"name":"Formamidopyrimidine_nucleoside_triphosphate",
"compartment":"c",
"charge":-3.0,
"formula":""
},
{
"id":"fdp_c",
"name":"D-Fructose 1,6-bisphosphate",
"compartment":"c",
"charge":-4.0,
"formula":"C6H10O12P2"
},
{
"id":"fdxox_c",
"name":"Oxidized ferredoxin",
"compartment":"c",
"charge":6.0,
"formula":"X"
},
{
"id":"fdxrd_c",
"name":"Reduced ferredoxin",
"compartment":"c",
"charge":4.0,
"formula":"XH2"
},
{
"id":"fe2_c",
"name":"Fe2+",
"compartment":"c",
"charge":2.0,
"formula":"Fe"
},
{
"id":"fe2_e",
"name":"Fe2+",
"compartment":"e",
"charge":2.0,
"formula":"Fe"
},
{
"id":"fe2ohm_c",
"name":"[FeO(OH)] monomer",
"compartment":"",
"formula":"HO2Fe"
},
{
"id":"fe3_c",
"name":"Fe3+",
"compartment":"c",
"charge":3.0,
"formula":"Fe"
},
{
"id":"fe3_e",
"name":"Fe3+",
"compartment":"e",
"charge":3.0,
"formula":"Fe"
},
{
"id":"fe3dcit_e",
"name":"Fe(III)dicitrate",
"compartment":"e",
"charge":-3.0,
"formula":"C12H10FeO14"
},
{
"id":"fecpp3_c",
"name":"Fe-Coproporphyrin III",
"compartment":"",
"charge":-5,
"formula":"C36H36FeN4O8",
"notes":{
"InChi Key":"SXDINBXHOHHTMY-UHFFFAOYSA-L"
}
},
{
"id":"fecrm_c",
"name":"Ferrichrome",
"compartment":"c",
"charge":0.0,
"formula":"C27H42FeN9O12"
},
{
"id":"fecrm_e",
"name":"Ferrichrome",
"compartment":"e",
"charge":0.0,
"formula":"C27H42FeN9O12"
},
{
"id":"fgam_c",
"name":"N2-Formyl-N1-(5-phospho-D-ribosyl)glycinamide",
"compartment":"c",
"charge":-2.0,
"formula":"C8H13N2O9P"
},
{
"id":"fmn_c",
"name":"FMN",
"compartment":"c",
"charge":-3.0,
"formula":"C17H19N4O9P"
},
{
"id":"fmnh2_c",
"name":"Reduced FMN",
"compartment":"c",
"charge":-2.0,
"formula":"C17H21N4O9P"
},
{
"id":"fol_c",
"name":"Folate",
"compartment":"c",
"charge":-2.0,
"formula":"C19H18N7O6"
},
{
"id":"fol_e",
"name":"Folate",
"compartment":"e",
"formula":"C19H18N7O6"
},
{
"id":"for_c",
"name":"Formate",
"compartment":"c",
"charge":-1.0,
"formula":"CH1O2"
},
{
"id":"for_e",
"name":"Formate",
"compartment":"e",
"charge":-1.0,
"formula":"CH1O2"
},
{
"id":"forglu_c",
"name":"N-Formimidoyl-L-glutamate",
"compartment":"c",
"charge":-1.0,
"formula":"C6H8N2O4"
},
{
"id":"fos_c",
"name":"fosfomycin",
"compartment":"",
"charge":0,
"formula":"C3H6O4P",
"notes":{
"InchIKey":"YMDXZJFXQJVXBF-STHAYSLISA-M"
}
},
{
"id":"fosbsh_c",
"name":"fosfomycin-bacillithiol",
"compartment":"",
"charge":0,
"formula":"C16H27N2O14PS",
"notes":{
"InchIKey":"FVQZBHDUDWCYPF-LBIGFBRHSA-L"
}
},
{
"id":"fpram_c",
"name":"2-(Formamido)-N1-(5-phospho-D-ribosyl)acetamidine",
"compartment":"c",
"charge":-2.0,
"formula":"C8H15N3O8P"
},
{
"id":"fprica_c",
"name":"5-Formamido-1-(5-phospho-D-ribosyl)imidazole-4-carboxamide",
"compartment":"c",
"charge":-2.0,
"formula":"C10H13N4O9P"
},
{
"id":"frdp_c",
"name":"Farnesyl diphosphate",
"compartment":"c",
"charge":-3.0,
"formula":"C15H25O7P2"
},
{
"id":"frmd_c",
"name":"Formamide",
"compartment":"c",
"charge":0.0,
"formula":"CH3NO"
},
{
"id":"fru_c",
"name":"D-Fructose",
"compartment":"c",
"charge":0.0,
"formula":"C6H12O6"
},
{
"id":"fru_e",
"name":"D-Fructose",
"compartment":"e",
"charge":0.0,
"formula":"C6H12O6"
},
{
"id":"fruur_c",
"name":"D-Fructuronate",
"compartment":"c",
"charge":-1.0,
"formula":"C6H9O7"
},
{
"id":"fuc1p__L_e",
"name":"L-Fucose 1-phosphate",
"compartment":"e",
"charge":-1.0,
"formula":"C6H11O8P"
},
{
"id":"fuc__L_e",
"name":"L-Fucose",
"compartment":"e",
"charge":0.0,
"formula":"C6H12O5"
},
{
"id":"fum_c",
"name":"Fumarate",
"compartment":"c",
"charge":-2.0,
"formula":"C4H2O4"
},
{
"id":"fum_e",
"name":"Fumarate",
"compartment":"e",
"charge":-2.0,
"formula":"C4H2O4"
},
{
"id":"g1p_c",
"name":"D-Glucose 1-phosphate",
"compartment":"c",
"charge":-2.0,
"formula":"C6H11O9P"
},
{
"id":"g1p_e",
"name":"D-Glucose 1-phosphate",
"compartment":"e",
"charge":-2.0,
"formula":"C6H11O9P"
},
{
"id":"g3p_c",
"name":"Glyceraldehyde 3-phosphate",
"compartment":"c",
"charge":-2.0,
"formula":"C3H5O6P"
},
{
"id":"g3pc_e",
"name":"sn-Glycero-3-phosphocholine",
"compartment":"c",
"charge":0.0,
"formula":"C8H20NO6P"
},
{
"id":"g3pe_e",
"name":"sn-Glycero-3-phosphoethanolamine",
"compartment":"c",
"charge":0.0,
"formula":"C5H14NO6P"
},
{
"id":"g3pg_e",
"name":"Glycerophosphoglycerol",
"compartment":"c",
"charge":-1.0,
"formula":"C6H14O8P"
},
{
"id":"g3pi_c",
"name":"sn-Glycero-3-phospho-1-inositol",
"compartment":"c",
"charge":-1.0,
"formula":"C9H18O11P"
},
{
"id":"g3ps_e",
"name":"Glycerophosphoserine",
"compartment":"c",
"charge":-1.0,
"formula":"C6H13NO8P"
},
{
"id":"g44dpnspo_c",
"name":"glucosyl-4,4'-diaponeurosporenoate",
"compartment":"",
"formula":"C36H50O7",
"notes":{
"InChIKey":"ZBQZCMIYCTXPBB-GQBMLQGDSA-N"
}
},
{
"id":"g6p__B_c",
"name":"beta-D-glucose 6-phosphate",
"compartment":"c",
"charge":-1.0,
"formula":"C6H11O9P"
},
{
"id":"g6p_c",
"name":"D-Glucose 6-phosphate",
"compartment":"c",
"charge":-2.0,
"formula":"C6H11O9P"
},
{
"id":"g6p_e",
"name":"D-Glucose 6-phosphate",
"compartment":"e",
"charge":-2.0,
"formula":"C6H11O9P"
},
{
"id":"gal1p_c",
"name":"alpha-D-Galactose 1-phosphate",
"compartment":"c",
"charge":-2.0,
"formula":"C6H11O9P"
},
{
"id":"gal_c",
"name":"D-Galactose",
"compartment":"c",
"charge":0.0,
"formula":"C6H12O6"
},
{
"id":"gal_e",
"name":"D-Galactose",
"compartment":"e",
"charge":0.0,
"formula":"C6H12O6"
},
{
"id":"galct__D_e",
"name":"D-Galactarate",
"compartment":"e",
"charge":-2.0,
"formula":"C6H8O8"
},
{
"id":"galctn__D_e",
"name":"D-Galactonate",
"compartment":"e",
"charge":-1.0,
"formula":"C6H11O7"
},
{
"id":"galt1p_c",
"name":"Galactitol 1-phosphate",
"compartment":"c",
"charge":-2.0,
"formula":"C6H13O9P"
},
{
"id":"galt_e",
"name":"Galactitol",
"compartment":"e",
"charge":0.0,
"formula":"C6H14O6"
},
{
"id":"galur_e",
"name":"D-Galacturonate",
"compartment":"e",
"charge":-1.0,
"formula":"C6H9O7"
},
{
"id":"gam1p_c",
"name":"D-Glucosamine 1-phosphate",
"compartment":"c",
"charge":-1.0,
"formula":"C6H13NO8P"
},
{
"id":"gam6p_c",
"name":"D-Glucosamine 6-phosphate",
"compartment":"c",
"charge":-1.0,
"formula":"C6H13NO8P"
},
{
"id":"gam6p_e",
"name":"D-Glucosamine 6-phosphate",
"compartment":"e",
"charge":-1.0,
"formula":"C6H13NO8P"
},
{
"id":"gam_e",
"name":"D-Glucosamine",
"compartment":"e",
"charge":1.0,
"formula":"C6H14NO5"
},
{
"id":"gamm_c",
"name":"glucosamine malate",
"compartment":"",
"charge":-1,
"formula":"C10H16NO9",
"notes":{
"InchiKey":"DFSUVSNIIHLGAX-NKQVSKEESA-M"
}
},
{
"id":"gar_c",
"name":"N1-(5-Phospho-D-ribosyl)glycinamide",
"compartment":"c",
"charge":-1.0,
"formula":"C7H14N2O8P"
},
{
"id":"gcald_c",
"name":"Glycolaldehyde",
"compartment":"c",
"charge":0.0,
"formula":"C2H4O2"
},
{
"id":"gchola_c",
"name":"glycocholate",
"compartment":"c",
"charge":-1.0,
"formula":"C26H43NO6"
},
{
"id":"gcvHL_ADPr_c",
"name":"N-Lipoyl ADP-ribose gcvh-L protein",
"compartment":"",
"charge":-3,
"formula":"C583H913N136O204P4S4"
},
{
"id":"gcvHL_c",
"name":"gcvh-L protein",
"compartment":"",
"formula":"C560H876N130O183S2"
},
{
"id":"gcvHL_nh3_c",
"name":"Ammonium bound gcvh-L protein",
"compartment":"",
"formula":"C560H879N131O183S2"
},
{
"id":"gcvHL_nhLA_c",
"name":"N-Lipoyl gcvh-L protein",
"compartment":"",
"charge":-3,
"formula":"C568H893N131O191P2S4"
},
{
"id":"gcvH_LA_c",
"name":"N-Lipoyl gcvh protein",
"compartment":"",
"charge":-3,
"formula":"C634H981N145O225P2S5"
},
{
"id":"gcvH_c",
"name":"gcvH protein",
"compartment":"",
"formula":"C626H967N145O217S3"
},
{
"id":"gcvHalip_c",
"name":"S-Aminomethyldihydrolipoylprotein (gcvH)",
"compartment":"",
"charge":-4,
"formula":"C643H998N146O226P2S7",
"notes":{
"SMILES":"C(NC(=O)CCCCC(CCSC[N+])S)CCCC(C(=O)[a glycine-cleavage complex H protein])N[a glycine-cleavage complex H protein]"
}
},
{
"id":"gcvHdhlip_c",
"name":"Dihydrolipolprotein (gcvH)",
"compartment":"",
"charge":-5,
"formula":"C642H994N145O226P2S7",
"notes":{
"InChIKey":"C(NC(=O)CCCCC(CCS)S)CCCC(C(=O)[a glycine-cleavage complex H protein])N[a glycine-cleavage complex H protein]"
}
},
{
"id":"gcvhlipl_c",
"name":"gcvH N6-(lipoyl)lysine",
"compartment":"",
"charge":-5,
"formula":"C642H992N145O226P2S7",
"notes":{
"InChIKey":"QWEGOCJRZOKSOE-ADUAKINBSA-M"
}
},
{
"id":"gdnspate_c",
"name":"glucosyl-4,4'-diaponeurosporenoate",
"compartment":"c",
"charge":"",
"formula":"C36H50O7"
},
{
"id":"gdp_c",
"name":"GDP",
"compartment":"c",
"charge":-3.0,
"formula":"C10H12N5O11P2"
},
{
"id":"gdptp_c",
"name":"Guanosine 3'-diphosphate 5'-triphosphate",
"compartment":"c",
"charge":-6.0,
"formula":"C10H11N5O20P5"
},
{
"id":"ggbca_c",
"name":"gamma-Glutamyl-beta-cyanoalanine",
"compartment":"c",
"charge":-1.0,
"formula":""
},
{
"id":"ggdp_c",
"name":"Geranylgeranyl diphosphate",
"compartment":"c",
"charge":-3.0,
"formula":"C20H33O7P2"
},
{
"id":"glc__D__B_c",
"name":"beta-D-Glucose",
"compartment":"c",
"charge":0.0,
"formula":""
},
{
"id":"glc__D_c",
"name":"D-Glucose",
"compartment":"c",
"charge":0.0,
"formula":"C6H12O6"
},
{
"id":"glc__D_e",
"name":"D-Glucose",
"compartment":"e",
"charge":0.0,
"formula":"C6H12O6"
},
{
"id":"glcn_c",
"name":"D-Gluconate",
"compartment":"c",
"charge":-1.0,
"formula":"C6H11O7"
},
{
"id":"glcn_e",
"name":"D-Gluconate",
"compartment":"e",
"charge":-1.0,
"formula":"C6H11O7"
},
{
"id":"glcr_c",
"name":"D-Glucarate",
"compartment":"c",
"charge":-2.0,
"formula":"C6H8O8"
},
{
"id":"glcr_e",
"name":"D-Glucarate",
"compartment":"e",
"charge":-2.0,
"formula":"C6H8O8"
},
{
"id":"glcur_c",
"name":"D-Glucuronate",
"compartment":"c",
"charge":-1.0,
"formula":"C6H9O7"
},
{
"id":"glcur_e",
"name":"D-Glucuronate",
"compartment":"e",
"charge":-1.0,
"formula":"C6H9O7"
},
{
"id":"glmeACP_c",
"name":"Glutaryl-ACP methyl ester",
"compartment":"",
"charge":1,
"formula":"C17H29N2O10PRS"
},
{
"id":"gln__L_c",
"name":"L-Glutamine",
"compartment":"c",
"charge":0.0,
"formula":"C5H10N2O3"
},
{
"id":"gln__L_e",
"name":"L-Glutamine",
"compartment":"e",
"charge":0.0,
"formula":"C5H10N2O3"
},
{
"id":"glntrna_c",
"name":"L-Glutaminyl-tRNA(Gln)",
"compartment":"",
"formula":"C5H9N2O2R"
},
{
"id":"glu1sa_c",
"name":"L-Glutamate 1-semialdehyde",
"compartment":"c",
"charge":0.0,
"formula":"C5H9NO3"
},
{
"id":"glu5sa_c",
"name":"L-Glutamate 5-semialdehyde",
"compartment":"c",
"charge":0.0,
"formula":"C5H9NO3"
},
{
"id":"glu__D_c",
"name":"D-Glutamate",
"compartment":"c",
"charge":-1.0,
"formula":"C5H8NO4"
},
{
"id":"glu__L_c",
"name":"L-Glutamate",
"compartment":"c",
"charge":0,
"formula":"C5H8NO4"
},
{
"id":"glu__L_e",
"name":"L-Glutamate",
"compartment":"e",
"charge":-1.0,
"formula":"C5H8NO4"
},
{
"id":"glutrna_c",
"name":"L-Glutamyl-tRNA(Glu)",
"compartment":"c",
"charge":0.0,
"formula":"C5H7NO3R"
},
{
"id":"glx_c",
"name":"Glyoxylate",
"compartment":"c",
"charge":-1.0,
"formula":"C2H1O3"
},
{
"id":"gly__pro__L_c",
"name":"gly-pro-L",
"compartment":"c",
"charge":0.0,
"formula":""
},
{
"id":"gly__pro__L_e",
"name":"gly-pro-L",
"compartment":"e",
"charge":0.0,
"formula":""
},
{
"id":"gly_asn__L_c",
"name":"gly-asn-L",
"compartment":"c",
"charge":0.0,
"formula":"C6H11N3O4"
},
{
"id":"gly_asn__L_e",
"name":"gly-asn-L",
"compartment":"e",
"charge":0.0,
"formula":"C6H11N3O4"
},
{
"id":"gly_asp__L_c",
"name":"gly-asp-L",
"compartment":"c",
"charge":-1.0,
"formula":"C6H9N2O5"
},
{
"id":"gly_asp__L_e",
"name":"gly-asp-L",
"compartment":"e",
"charge":-1.0,
"formula":"C6H9N2O5"
},
{
"id":"gly_c",
"name":"Glycine",
"compartment":"c",
"charge":0.0,
"formula":"C2H5NO2"
},
{
"id":"gly_cys_c",
"name":"Gly-Cys",
"compartment":"c",
"charge":0.0,
"formula":""
},
{
"id":"gly_cys_e",
"name":"Gly-Cys",
"compartment":"e",
"charge":0.0,
"formula":""
},
{
"id":"gly_e",
"name":"Glycine",
"compartment":"e",
"charge":0.0,
"formula":"C2H5NO2"
},
{
"id":"gly_gln_c",
"name":"Gly-Gln",
"compartment":"c",
"charge":0.0,
"formula":""
},
{
"id":"gly_gln_e",
"name":"Gly-Gln",
"compartment":"e",
"charge":0.0,
"formula":""
},
{
"id":"gly_glu__L_c",
"name":"gly-glu-L",
"compartment":"c",
"charge":-1.0,
"formula":"C7H11N2O5"
},
{
"id":"gly_glu__L_e",
"name":"gly-glu-L",
"compartment":"e",
"charge":-1.0,
"formula":"C7H11N2O5"
},
{
"id":"gly_leu_c",
"name":"Gly-Leu",
"compartment":"c",
"charge":0.0,
"formula":""
},
{
"id":"gly_leu_e",
"name":"Gly-Leu",
"compartment":"e",
"charge":0.0,
"formula":""
},
{
"id":"gly_met_c",
"name":"Gly-Met",
"compartment":"c",
"charge":0.0,
"formula":""
},
{
"id":"gly_met_e",
"name":"Gly-Met",
"compartment":"e",
"charge":0.0,
"formula":""
},
{
"id":"gly_phe_c",
"name":"Gly-Phe",
"compartment":"c",
"charge":0.0,
"formula":""
},
{
"id":"gly_phe_e",
"name":"Gly-Phe",
"compartment":"e",
"charge":0.0,
"formula":""
},
{
"id":"gly_tyr_c",
"name":"Gly-Tyr",
"compartment":"c",
"charge":0.0,
"formula":""
},
{
"id":"gly_tyr_e",
"name":"Gly-Tyr",
"compartment":"e",
"charge":0.0,
"formula":""
},
{
"id":"glyald_c",
"name":"D-Glyceraldehyde",
"compartment":"c",
"charge":0.0,
"formula":"C3H6O3"
},
{
"id":"glyald_e",
"name":"D-Glyceraldehyde",
"compartment":"e",
"charge":0.0,
"formula":"C3H6O3"
},
{
"id":"glyb_c",
"name":"Glycine betaine",
"compartment":"c",
"charge":0.0,
"formula":"C5H11NO2"
},
{
"id":"glyb_e",
"name":"Glycine betaine",
"compartment":"e",
"charge":0.0,
"formula":"C5H11NO2"
},
{
"id":"glyc3p_c",
"name":"Glycerol 3-phosphate",
"compartment":"c",
"charge":-2.0,
"formula":"C3H7O6P"
},
{
"id":"glyc3p_e",
"name":"Glycerol 3-phosphate",
"compartment":"e",
"charge":-2.0,
"formula":"C3H7O6P"
},
{
"id":"glyc__R_c",
"name":"(R)-Glycerate",
"compartment":"c",
"charge":-1.0,
"formula":"C3H5O4"
},
{
"id":"glyc_c",
"name":"Glycerol",
"compartment":"c",
"charge":0.0,
"formula":"C3H8O3"
},
{
"id":"glyc_e",
"name":"Glycerol",
"compartment":"e",
"charge":0.0,
"formula":"C3H8O3"
},
{
"id":"glyclt_c",
"name":"Glycolate",
"compartment":"c",
"charge":-1.0,
"formula":"C2H3O3"
},
{
"id":"glyclt_e",
"name":"Glycolate",
"compartment":"e",
"charge":-1.0,
"formula":"C2H3O3"
},
{
"id":"glyglygln_c",
"name":"Glycine-glycine-glutamine tripeptide",
"compartment":"",
"charge":0,
"formula":"C9H18N4O6"
},
{
"id":"glyglygln_e",
"name":"Glycine-glycine-glutamine tripeptide (extra-cellular)",
"compartment":"",
"charge":0,
"formula":"C9H18N4O6"
},
{
"id":"glytrna_c",
"name":"Glycyl-tRNA(Gly)",
"compartment":"c",
"charge":1.0,
"formula":"C2H4NOR"
},
{
"id":"gmhep17bp_c",
"name":"D-Glycero-D-manno-heptose 1,7-bisphosphate",
"compartment":"c",
"charge":-4.0,
"formula":"C7H12O13P2"
},
{
"id":"gmhep1p_c",
"name":"D-Glycero-D-manno-heptose 1-phosphate",
"compartment":"c",
"charge":-2.0,
"formula":"C7H13O10P"
},
{
"id":"gmhep7p_c",
"name":"D-Glycero-D-manno-heptose 7-phosphate",
"compartment":"c",
"charge":-2.0,
"formula":"C7H13O10P"
},
{
"id":"gmp_c",
"name":"GMP",
"compartment":"c",
"charge":-2.0,
"formula":"C10H12N5O8P"
},
{
"id":"grdp_c",
"name":"Geranyl diphosphate",
"compartment":"c",
"charge":-3.0,
"formula":"C10H17O7P2"
},
{
"id":"gsn_c",
"name":"Guanosine",
"compartment":"c",
"charge":0.0,
"formula":"C10H13N5O5"
},
{
"id":"gsn_e",
"name":"Guanosine",
"compartment":"e",
"charge":0.0,
"formula":"C10H13N5O5"
},
{
"id":"gsno_c",
"name":"S-nitrosoglutathione",
"compartment":"",
"charge":-2,
"formula":"C10H15N4O7S",
"notes":{
"InChIKey":"HYHSBSXUHZOYLX-WDSKDSINSA-M"
}
},
{
"id":"gthox_c",
"name":"Oxidized glutathione",
"compartment":"c",
"charge":-2,
"formula":"C20H30N6O12S2",
"notes":{
"original_bigg_ids":[
"ACGAM6PS",
"gthox_c",
"APECO1_2974"
]
}
},
{
"id":"gthrd_c",
"name":"Reduced glutathione",
"compartment":"c",
"charge":-1.0,
"formula":"C10H16N3O6S"
},
{
"id":"gthrd_e",
"name":"Reduced glutathione (extracellular)",
"compartment":"e",
"charge":-1.0,
"formula":"C10H16N3O6S"
},
{
"id":"gtp_c",
"name":"GTP",
"compartment":"c",
"charge":-4.0,
"formula":"C10H12N5O14P3"
},
{
"id":"gua_c",
"name":"Guanine",
"compartment":"c",
"charge":0.0,
"formula":"C5H5N5O"
},
{
"id":"gua_e",
"name":"Guanine",
"compartment":"e",
"charge":0.0,
"formula":"C5H5N5O"
},
{
"id":"guatrna_c",
"name":"",
"compartment":"",
"formula":"C5H4N5R"
},
{
"id":"h2o2_c",
"name":"Hydrogen peroxide",
"compartment":"c",
"charge":0.0,
"formula":"H2O2"
},
{
"id":"h2o_c",
"name":"H2O",
"compartment":"c",
"charge":0,
"formula":"H2O"
},
{
"id":"h2o_e",
"name":"H2O",
"compartment":"e",
"charge":0.0,
"formula":"H2O"
},
{
"id":"h2s_c",
"name":"Hydrogen sulfide",
"compartment":"c",
"charge":-1.0,
"formula":"H2S"
},
{
"id":"h_c",
"name":"H+",
"compartment":"c",
"charge":1,
"formula":"H"
},
{
"id":"h_e",
"name":"H+",
"compartment":"e",
"charge":1.0,
"formula":"H"
},
{
"id":"hcarb_c",
"name":"Holo-carboxylase",
"compartment":"c",
"charge":0,
"formula":""
},
{
"id":"hco3_c",
"name":"Bicarbonate",
"compartment":"c",
"charge":-1.0,
"formula":"CHO3"
},
{
"id":"hcys__L_c",
"name":"L-Homocysteine",
"compartment":"c",
"charge":0.0,
"formula":"C4H9NO2S"
},
{
"id":"hcys__L_e",
"name":"L-homocysteine",
"compartment":"",
"charge":0,
"formula":"C4H9NO2S",
"notes":{
"InchIKey":"FFFHZYDWPBMWHY-VKHMYHEASA-N"
}
},
{
"id":"hdca_c",
"name":"Hexadecanoate (n-C16:0)",
"compartment":"c",
"charge":-1.0,
"formula":"C16H31O2"
},
{
"id":"hdca_e",
"name":"Hexadecanoate (n-C16:0)",
"compartment":"e",
"charge":-1.0,
"formula":"C16H31O2"
},
{
"id":"hdd2coa_c",
"name":"trans-Hexadec-2-enoyl-CoA",
"compartment":"c",
"charge":-4.0,
"formula":"C37H60N7O17P3S"
},
{
"id":"hedACP_c",
"name":"hexadecanoyl-acp",
"compartment":"c",
"charge":0,
"formula":"C27H51N2O8PRS"
},
{
"id":"hedACP_e",
"name":"hexadecanoyl-acp",
"compartment":"",
"charge":0,
"formula":"C27H51N2O8PRS"
},
{
"id":"hemeA__1_c",
"name":"Heme A",
"compartment":"c",
"charge":-6.0,
"formula":"C49H54FeN4O6"
},
{
"id":"hemeO_c",
"name":"Heme O",
"compartment":"c",
"charge":0.0,
"formula":"C49H56FeN4O5"
},
{
"id":"hemoglobin_e",
"name":"Hemoglobin",
"compartment":"",
"charge":0,
"formula":"C136H120Fe4N16O16"
},
{
"id":"hepdp_c",
"name":"all-trans-Heptaprenyl diphosphate",
"compartment":"c",
"charge":-3.0,
"formula":"C35H57O7P2"
},
{
"id":"hethmpp_c",
"name":"hydroxyethyl thiamin diphosphate",
"compartment":"c",
"charge":-1.0,
"formula":"C14H20N4O8P2S"
},
{
"id":"hexACP_c",
"name":"Hexanoyl-ACP (n-C6:0ACP)",
"compartment":"c",
"charge":0,
"formula":"C17H31N2O8PRS"
},
{
"id":"hexdp_c",
"name":"all-trans-Hexaprenyl diphosphate",
"compartment":"c",
"charge":-3.0,
"formula":"C30H49O7P2"
},
{
"id":"hg2_e",
"name":"Hg2+",
"compartment":"e",
"charge":2.0,
"formula":"Hg"
},
{
"id":"his__D_c",
"name":"Histidine D",
"compartment":"",
"charge":0,
"formula":"C6H9N3O2"
},
{
"id":"his__L_c",
"name":"L-Histidine",
"compartment":"c",
"charge":0.0,
"formula":"C6H9N3O2"
},
{
"id":"his__L_e",
"name":"L-Histidine",
"compartment":"e",
"charge":0.0,
"formula":"C6H9N3O2"
},
{
"id":"hisp_c",
"name":"L-Histidinol phosphate",
"compartment":"c",
"charge":-1.0,
"formula":"C6H11N3O4P"
},
{
"id":"histd_c",
"name":"L-Histidinol",
"compartment":"c",
"charge":1.0,
"formula":"C6H12N3O"
},
{
"id":"histrna_c",
"name":"L-Histidyl-tRNA(His)",
"compartment":"c",
"formula":"C6H8N3OR",
"notes":{
"original_bigg_ids":[
"histrna_c",
"AGPAT180",
"b4321"
]
}
},
{
"id":"hmbil_c",
"name":"Hydroxymethylbilane",
"compartment":"c",
"charge":-8.0,
"formula":"C40H38N4O17"
},
{
"id":"hmccms_c",
"name":"2-Hydroxy-5-methyl-cis,cis-muconic semialdehyde",
"compartment":"c",
"charge":-1.0,
"formula":"C7H7O4"
},
{
"id":"hmgcoa_c",
"name":"Hydroxymethylglutaryl-CoA",
"compartment":"c",
"charge":-5.0,
"formula":"C27H39N7O20P3S"
},
{
"id":"hom__L_c",
"name":"L-Homoserine",
"compartment":"c",
"charge":0.0,
"formula":"C4H9NO3"
},
{
"id":"hom__L_e",
"name":"L-Homoserine",
"compartment":"e",
"charge":0.0,
"formula":"C4H9NO3"
},
{
"id":"hpglu_c",
"name":"Tetrahydropteroyltri-L-glutamate",
"compartment":"c",
"charge":-4.0,
"formula":"C24H34N8O12"
},
{
"id":"hpyr_c",
"name":"Hydroxypyruvate",
"compartment":"c",
"charge":-1.0,
"formula":"C3H3O4"
},
{
"id":"hqn_c",
"name":"Hydroquinone",
"compartment":"c",
"charge":0.0,
"formula":"C6H6O2"
},
{
"id":"htdol__L_c",
"name":"L-Histidinal",
"compartment":"c",
"charge":1.0,
"formula":""
},
{
"id":"hxa_e",
"name":"Hexanoate (n-C6:0)",
"compartment":"e",
"charge":-1.0,
"formula":"C6H11O2"
},
{
"id":"hxan_c",
"name":"Hypoxanthine",
"compartment":"c",
"charge":0.0,
"formula":"C5H4N4O"
},
{
"id":"hxan_e",
"name":"Hypoxanthine",
"compartment":"e",
"charge":0.0,
"formula":"C5H4N4O"
},
{
"id":"iad_c",
"name":"Indole-3-acetamide",
"compartment":"c",
"charge":0.0,
"formula":"C10H10N2O"
},
{
"id":"ibcoa_c",
"name":"Isobutyryl-CoA",
"compartment":"c",
"charge":0,
"formula":"C25H38N7O17P3S"
},
{
"id":"ichor_c",
"name":"Isochorismate",
"compartment":"c",
"charge":-2.0,
"formula":"C10H8O6"
},
{
"id":"icit_c",
"name":"Isocitrate",
"compartment":"c",
"charge":-3.0,
"formula":"C6H5O7"
},
{
"id":"idp_c",
"name":"IDP",
"compartment":"c",
"charge":-3.0,
"formula":"C10H11N4O11P2"
},
{
"id":"ile__L_c",
"name":"L-Isoleucine",
"compartment":"c",
"charge":0,
"formula":"C6H13NO2"
},
{
"id":"ile__L_e",
"name":"L-Isoleucine",
"compartment":"e",
"charge":0.0,
"formula":"C6H13NO2"
},
{
"id":"iletrna_c",
"name":"L-Isoleucyl-tRNA(Ile)",
"compartment":"c",
"charge":1.0,
"formula":"C6H12NOR"
},
{
"id":"im4ac_c",
"name":"Imidazole-4-acetate",
"compartment":"c",
"charge":-1.0,
"formula":"C5H5N2O2"
},
{
"id":"im4act_c",
"name":"Imidazole-4-acetaldehyde",
"compartment":"c",
"charge":0.0,
"formula":"C5H6N2O"
},
{
"id":"imacp_c",
"name":"3-(Imidazol-4-yl)-2-oxopropyl phosphate",
"compartment":"c",
"charge":-2.0,
"formula":"C6H7N2O5P"
},
{
"id":"imp_c",
"name":"IMP",
"compartment":"c",
"charge":-2.0,
"formula":"C10H11N4O8P"
},
{
"id":"ind3ac_c",
"name":"Indole-3-acetate",
"compartment":"c",
"charge":-1.0,
"formula":"C10H8NO2"
},
{
"id":"indole_c",
"name":"Indole",
"compartment":"c",
"charge":0.0,
"formula":"C8H7N"
},
{
"id":"inost_c",
"name":"myo-Inositol",
"compartment":"c",
"charge":0.0,
"formula":"C6H12O6"
},
{
"id":"inost_e",
"name":"myo-Inositol",
"compartment":"e",
"charge":0.0,
"formula":"C6H12O6"
},
{
"id":"ins_c",
"name":"Inosine",
"compartment":"c",
"charge":0.0,
"formula":"C10H12N4O5"
},
{
"id":"ins_e",
"name":"Inosine",
"compartment":"e",
"charge":0.0,
"formula":"C10H12N4O5"
},
{
"id":"ipdp_c",
"name":"Isopentenyl diphosphate",
"compartment":"c",
"charge":-3.0,
"formula":"C5H9O7P2"
},
{
"id":"iscssh_c",
"name":"IscS with bound sulfur",
"compartment":"c",
"formula":"HS2R",
"notes":{
"original_bigg_ids":[
"iscssh_c",
"ALDD2y",
"b4478"
]
}
},
{
"id":"isetac_e",
"name":"Isethionic acid",
"compartment":"e",
"charge":-1.0,
"formula":"C2H5O4S"
},
{
"id":"iso24ds_c",
"name":"Isoheptadecanoyllipoteichoic_acid_n=24__linked__D-alanine_substituted",
"compartment":"c",
"charge":-24.0,
"formula":""
},
{
"id":"isobutACP_c",
"name":"isobutyryl-ACP",
"compartment":"c",
"charge":0,
"formula":"C15H27N2O8PRS"
},
{
"id":"isodec24s_c",
"name":"Isohexadecanoyllipoteichoic_acid_n=24__linked__glucose_substituted",
"compartment":"c",
"charge":-24.0,
"formula":""
},
{
"id":"isoh24s_c",
"name":"Isoheptadecanoyllipoteichoic_acid_n=24__linked__N-acetyl-D-glucosamine",
"compartment":"c",
"charge":-24.0,
"formula":""
},
{
"id":"isohdcard_c",
"name":"Isohexadecanoylcardiolipin_B._subtilis",
"compartment":"c",
"charge":-2.0,
"formula":""
},
{
"id":"isohep24s_c",
"name":"Isoheptadecanoyllipoteichoic_acid_n=24__linked__glucose_substituted",
"compartment":"c",
"charge":-24.0,
"formula":""
},
{
"id":"isop24ds_c",
"name":"Isopentadecanoyllipoteichoic_acid_n=24__linked__D-alanine_substituted",
"compartment":"c",
"charge":-24.0,
"formula":""
},
{
"id":"isop24gsms_c",
"name":"Isopentadecanoyllipoteichoic_acid_n=24__linked__N-acetyl-D-glucosamine",
"compartment":"c",
"charge":-24.0,
"formula":""
},
{
"id":"isopcard_c",
"name":"Isopentadecanoylcardiolipin_B._subtilis",
"compartment":"c",
"charge":-2.0,
"formula":""
},
{
"id":"isot24s_c",
"name":"Isotetradecanoyllipoteichoic_acid_n=24__linked__N-acetyl-D-glucosamine",
"compartment":"c",
"charge":-24.0,
"formula":""
},
{
"id":"isotcard_c",
"name":"Isotetradecanoylcardiolipin_B._subtilis",
"compartment":"c",
"charge":-2.0,
"formula":""
},
{
"id":"isovACP_c",
"name":"isovaleryl-ACP",
"compartment":"c",
"charge":0,
"formula":"C16H29N2O8PRS"
},
{
"id":"istfrnA_e",
"name":"Iron bound extracellular staphyloferrin A",
"compartment":"",
"charge":0,
"formula":"C17FeH24N2O14",
"notes":{
"PubChem CID":"3035516"
}
},
{
"id":"istfrnB_e",
"name":"Iron bound extracellular staphyloferrin B",
"compartment":"",
"charge":-2,
"formula":"C19FeH23N2O19",
"notes":{
"PubChem CID":"3035516"
}
},
{
"id":"itp_c",
"name":"ITP",
"compartment":"c",
"charge":-4.0,
"formula":"C10H11N4O14P3"
},
{
"id":"ivcoa_c",
"name":"Isovaleryl-CoA",
"compartment":"c",
"charge":0,
"formula":"C26H40N7O17P3S"
},
{
"id":"k_c",
"name":"potassium",
"compartment":"c",
"charge":1.0,
"formula":"K"
},
{
"id":"k_e",
"name":"potassium",
"compartment":"e",
"charge":1.0,
"formula":"K"
},
{
"id":"l23uo",
"name":"L-xylo-hex-3-ulonolactone",
"compartment":"c",
"charge":-1.0,
"formula":"C6H7O6"
},
{
"id":"lac6p_c",
"name":"Lactose-6-phosphate",
"compartment":"c",
"charge":-2.0,
"formula":"C12H21O14P"
},
{
"id":"lac__D_c",
"name":"D-Lactate",
"compartment":"c",
"charge":-1.0,
"formula":"C3H5O3"
},
{
"id":"lac__D_e",
"name":"D-Lactate",
"compartment":"",
"charge":-1,
"formula":"C3H5O3"
},
{
"id":"lac__L_c",
"name":"L-Lactate",
"compartment":"c",
"charge":-1.0,
"formula":"C3H5O3"
},
{
"id":"lac__L_e",
"name":"L-Lactate",
"compartment":"e",
"charge":-1.0,
"formula":"C3H5O3"
},
{
"id":"laccoa_c",
"name":"Lactoyl-CoA",
"compartment":"c",
"charge":-4.0,
"formula":"C24H36N7O18P3S"
},
{
"id":"lald__L_c",
"name":"L-Lactaldehyde",
"compartment":"c",
"charge":0.0,
"formula":"C3H6O2"
},
{
"id":"lcts_e",
"name":"Lactose",
"compartment":"e",
"charge":0.0,
"formula":"C12H22O11"
},
{
"id":"ldpcde_c",
"name":" L-2,3-diaminopropionyl-citryl-diaminoethane",
"compartment":"c",
"formula":"C14H19N2O14"
},
{
"id":"leu__L_c",
"name":"L-Leucine",
"compartment":"c",
"charge":0,
"formula":"C6H13NO2"
},
{
"id":"leu__L_e",
"name":"L-Leucine",
"compartment":"e",
"charge":0.0,
"formula":"C6H13NO2"
},
{
"id":"leutrna_c",
"name":"L-Leucyl-tRNA(Leu)",
"compartment":"c",
"formula":"C6H12NOR",
"notes":{
"original_bigg_ids":[
"leutrna_c",
"AMALT2",
"b4485"
]
}
},
{
"id":"lgt__S_c",
"name":"(R)-S-Lactoylglutathione",
"compartment":"c",
"charge":-1.0,
"formula":"C13H20N3O8S"
},
{
"id":"lip2_c",
"name":"ditrans,octacis-undecaprenyldiphospho-N-acetyl-(N-acetyl-beta-D-glucosaminyl)muramoyl-L-alanyl-gamma-D-glutamyl-L-lysyl-D-alanyl-D-alanine",
"compartment":"c",
"charge":-4,
"formula":"C94H153N8O26P2"
},
{
"id":"lip2g3_c",
"name":"ditrans,octacis-undecaprenyldiphospho-N-acetyl-(N-acetylglucosaminyl)muramoyl-L-alanyl-gamma-D-isoglutaminyl-L-lysyl-(glycyl)3-D-alanyl-D-alanine",
"compartment":"c",
"charge":-2,
"formula":"C100H164N11O29P2"
},
{
"id":"lip2g_c",
"name":"ditrans,octacis-undecaprenyldiphospho-N-acetyl-(N-acetylglucosaminyl)muramoyl-L-alanyl-gamma-D-isoglutaminyl-L-lysyl-(N6-glycyl)-D-alanyl-D-alanine",
"compartment":"c",
"charge":-2,
"formula":"C96H158N9O27P2"
},
{
"id":"lipamp_c",
"name":"lipoyl-adenylate",
"compartment":"",
"charge":-2,
"formula":"C18H25N5O8PS2",
"notes":{
"InChIKey":"QWEGOCJRZOKSOE-ADUAKINBSA-M"
}
},
{
"id":"lipoamp_c",
"name":"lipoyl-AMP",
"compartment":"c",
"charge":-1.0,
"formula":"C18H25N5O8PS2"
},
{
"id":"lipoate_c",
"name":"Lipoate",
"compartment":"c",
"charge":-1.0,
"formula":"C8H14O2S2"
},
{
"id":"lipoate_e",
"name":"Lipoate",
"compartment":"e",
"notes":{
"original_bigg_ids":[
"lipoate_e"
]
}
},
{
"id":"lipopb_c",
"name":"Lipoate (protein bound)",
"compartment":"c",
"notes":{
"original_bigg_ids":[
"lipopb_c"
]
}
},
{
"id":"lpam_c",
"name":"Lipoamide",
"compartment":"c",
"charge":0,
"formula":"C8H15NOS2"
},
{
"id":"lys__L_c",
"name":"L-Lysine",
"compartment":"c",
"charge":1.0,
"formula":"C6H15N2O2"
},
{
"id":"lys__L_e",
"name":"L-Lysine",
"compartment":"e",
"charge":1.0,
"formula":"C6H15N2O2"
},
{
"id":"lysglugly_c",
"name":"Lysine-glutamine-glycine tripeptide",
"compartment":"",
"charge":1,
"formula":"C13H26N4O7"
},
{
"id":"lysglugly_e",
"name":"Lysine-glutamine-glycine tripeptide (extra-cellular)",
"compartment":"",
"charge":1,
"formula":"C13H26N4O7"
},
{
"id":"lystrna_c",
"name":"L-Lysine-tRNA (Lys)",
"compartment":"c",
"charge":2,
"formula":"C6H14N2OR",
"notes":{
"original_bigg_ids":[
"AHMMPS",
"lystrna_c",
"APECO1_1871"
]
}
},
{
"id":"lyx__L_e",
"name":"L-Lyxose",
"compartment":"e",
"charge":0.0,
"formula":"C5H10O5"
},
{
"id":"m12dglyc_c",
"name":"Monoglucosyl-1_2_dimyristoylglycerol",
"compartment":"c",
"charge":0.0,
"formula":""
},
{
"id":"malACP_c",
"name":"Malonyl-[acyl-carrier protein]",
"compartment":"c",
"charge":0,
"formula":"C14H22N2O10PRS"
},
{
"id":"mal__D_e",
"name":"D-Malate",
"compartment":"e",
"charge":-2.0,
"formula":"C4H4O5"
},
{
"id":"mal__L_c",
"name":"L-Malate",
"compartment":"c",
"charge":-2.0,
"formula":"C4H4O5"
},
{
"id":"mal__L_e",
"name":"L-Malate",
"compartment":"e",
"charge":-2.0,
"formula":"C4H4O5"
},
{
"id":"malcoa_c",
"name":"Malonyl-CoA",
"compartment":"c",
"charge":0,
"formula":"C24H33N7O19P3S"
},
{
"id":"male_c",
"name":"Maleate",
"compartment":"c",
"charge":-2.0,
"formula":"C4H2O4"
},
{
"id":"malm_c",
"name":"Maleamate",
"compartment":"c",
"charge":-1.0,
"formula":"C4H4NO3"
},
{
"id":"malmeACP_c",
"name":"Malonyl-ACP methyl ester",
"compartment":"",
"charge":1,
"formula":"C15H25N2O10PRS"
},
{
"id":"malt6p_c",
"name":"Maltose 6'-phosphate",
"compartment":"c",
"charge":-2.0,
"formula":"C12H21O14P"
},
{
"id":"malt_c",
"name":"Maltose",
"compartment":"c",
"charge":0.0,
"formula":"C12H22O11"
},
{
"id":"malt_e",
"name":"Maltose",
"compartment":"e",
"charge":0.0,
"formula":"C12H22O11"
},
{
"id":"malthx_c",
"name":"Maltohexaose",
"compartment":"c",
"charge":0.0,
"formula":"C36H62O31"
},
{
"id":"malthx_e",
"name":"Maltohexaose",
"compartment":"e",
"charge":0.0,
"formula":"C36H62O31"
},
{
"id":"malttr6p_c",
"name":"",
"compartment":"",
"charge":-2,
"formula":"C18H31O19P"
},
{
"id":"malttr_c",
"name":"Maltotriose",
"compartment":"c",
"charge":0.0,
"formula":"C18H32O16"
},
{
"id":"malttr_e",
"name":"Maltotriose",
"compartment":"e",
"charge":0.0,
"formula":"C18H32O16"
},
{
"id":"man1p_c",
"name":"D-Mannose 1-phosphate",
"compartment":"c",
"charge":-2.0,
"formula":"C6H11O9P"
},
{
"id":"man6p_c",
"name":"D-Mannose 6-phosphate",
"compartment":"c",
"charge":-2.0,
"formula":"C6H11O9P"
},
{
"id":"man6p_e",
"name":"D-Mannose 6-phosphate",
"compartment":"e",
"charge":-2.0,
"formula":"C6H11O9P"
},
{
"id":"man_e",
"name":"D-Mannose",
"compartment":"e",
"charge":0.0,
"formula":"C6H12O6"
},
{
"id":"mana_c",
"name":"D-Mannonate",
"compartment":"c",
"charge":-1.0,
"formula":"C6H11O7"
},
{
"id":"mcres_c",
"name":"m-Cresotic_acid",
"compartment":"c",
"charge":-1.0,
"formula":""
},
{
"id":"melib_c",
"name":"Melibiose",
"compartment":"c",
"charge":0.0,
"formula":"C12H22O11"
},
{
"id":"melib_e",
"name":"Melibiose",
"compartment":"e",
"charge":0.0,
"formula":"C12H22O11"
},
{
"id":"meoh_c",
"name":"Methanol",
"compartment":"c",
"charge":0.0,
"formula":"CH4O1"
},
{
"id":"met__D_c",
"name":"D-Methionine",
"compartment":"c",
"charge":0.0,
"formula":"C5H10NO2S"
},
{
"id":"met__D_e",
"name":"D-Methionine",
"compartment":"e",
"charge":0.0,
"formula":"C5H10NO2S"
},
{
"id":"met__L_ala__L_c",
"name":"met-L-ala-L",
"compartment":"c",
"charge":-1.0,
"formula":""
},
{
"id":"met__L_ala__L_e",
"name":"met-L-ala-L",
"compartment":"e",
"charge":-1.0,
"formula":""
},
{
"id":"met__L_c",
"name":"L-Methionine",
"compartment":"c",
"charge":0.0,
"formula":"C5H11NO2S"
},
{
"id":"met__L_e",
"name":"L-Methionine",
"compartment":"e",
"charge":0.0,
"formula":"C5H11NO2S"
},
{
"id":"methf_c",
"name":"5,10-Methenyltetrahydrofolate",
"compartment":"c",
"charge":-1.0,
"formula":"C20H20N7O6"
},
{
"id":"metsox__R__L_c",
"name":"L-methionine-R-sulfoxide",
"compartment":"c",
"charge":0.0,
"formula":"C5H11NO3S"
},
{
"id":"metsox__R__L_e",
"name":"L-methionine-R-sulfoxide",
"compartment":"e",
"charge":0.0,
"formula":"C5H11NO3S"
},
{
"id":"metsox__S__L_c",
"name":"L-Methionine Sulfoxide",
"compartment":"c",
"charge":0.0,
"formula":"C5H11NO3S"
},
{
"id":"metsox__S__L_e",
"name":"L-Methionine Sulfoxide",
"compartment":"e",
"charge":0.0,
"formula":"C5H11NO3S"
},
{
"id":"mettrna_c",
"name":"L-Methionyl-tRNA (Met)",
"compartment":"c",
"charge":1.0,
"formula":"C5H10NOSR"
},
{
"id":"mev__R_c",
"name":"(R)-Mevalonate",
"compartment":"c",
"charge":-1.0,
"formula":"C6H11O4"
},
{
"id":"mg2_c",
"name":"magnesium",
"compartment":"c",
"charge":2.0,
"formula":"Mg"
},
{
"id":"mg2_e",
"name":"magnesium",
"compartment":"e",
"charge":2.0,
"formula":"Mg"
},
{
"id":"mhpglu_c",
"name":"5-Methyltetrahydropteroyltri-L-glutamate",
"compartment":"c",
"charge":-4.0,
"formula":"C25H36N8O12"
},
{
"id":"mi1p__D_c",
"name":"1D-myo-Inositol 1-phosphate",
"compartment":"c",
"charge":-1.0,
"formula":"C6H11O9P"
},
{
"id":"mi3p__D_c",
"name":"1D-myo-Inositol 3-phosphate",
"compartment":"c",
"charge":-1.0,
"formula":"C6H11O9P"
},
{
"id":"mi4p__D_c",
"name":"1D-myo-Inositol 4-phosphate",
"compartment":"c",
"charge":-1.0,
"formula":"C6H11O9P"
},
{
"id":"mlthf_c",
"name":"5,10-Methylenetetrahydrofolate",
"compartment":"c",
"charge":-2.0,
"formula":"C20H21N7O6"
},
{
"id":"mmcoa__S_c",
"name":"(S)-Methylmalonyl-CoA",
"compartment":"c",
"charge":-4.0,
"formula":"C25H35N7O19P3S"
},
{
"id":"mn2_c",
"name":"Mn2+",
"compartment":"c",
"charge":2.0,
"formula":"Mn"
},
{
"id":"mn2_e",
"name":"Mn2+",
"compartment":"e",
"charge":2.0,
"formula":"Mn"
},
{
"id":"mnl1p_c",
"name":"D-Mannitol 1-phosphate",
"compartment":"c",
"charge":-2.0,
"formula":"C6H13O9P"
},
{
"id":"mnl_e",
"name":"D-Mannitol",
"compartment":"e",
"charge":0.0,
"formula":"C6H14O6"
},
{
"id":"moadamp_c",
"name":"MoaD Protein with bound AMP",
"compartment":"c",
"formula":"C11H12N5O8P1X",
"notes":{
"original_bigg_ids":[
"moadamp_c",
"ARBTtex",
"b3213"
]
}
},
{
"id":"moadcoo_c",
"name":"MoaD Protein with carboxylate",
"compartment":"c",
"formula":"C1O2X",
"notes":{
"original_bigg_ids":[
"moadcoo_c",
"ARBabcpp",
"b3212"
]
}
},
{
"id":"moadcosh_c",
"name":"MoaD Protein with thiocarboxylate",
"compartment":"c",
"formula":"C1H1O1S1X",
"notes":{
"original_bigg_ids":[
"moadcosh_c",
"ARBt2rpp",
"b1210"
]
}
},
{
"id":"mobd_c",
"name":"Molybdate",
"compartment":"c",
"charge":-2.0,
"formula":"MoO4"
},
{
"id":"mobd_e",
"name":"Molybdate",
"compartment":"e",
"charge":-2.0,
"formula":"MoO4"
},
{
"id":"moco_c",
"name":"Molybdenum cofactor",
"compartment":"c",
"formula":"C10H10N5O8PS2Mo",
"notes":{
"original_bigg_ids":[
"moco_c",
"ARBtex",
"b3653"
]
}
},
{
"id":"mpt_c",
"name":"Molybdopterin",
"compartment":"c",
"formula":"C10H10N5O6PS2Cu",
"notes":{
"original_bigg_ids":[
"mpt_c",
"ARGDCpp",
"b3617"
]
}
},
{
"id":"mptamp_c",
"name":"Adenylated molybdopterin",
"compartment":"c",
"formula":"C20H22N10O12P2S2Cu",
"notes":{
"original_bigg_ids":[
"mptamp_c",
"ARGORNt7pp",
"b2240"
]
}
},
{
"id":"mql7_c",
"name":"Menaquinone 7",
"compartment":"",
"charge":-2,
"formula":"C46H66O2"
},
{
"id":"mqn7_c",
"name":"Menaquinone 7",
"compartment":"",
"charge":-2,
"formula":"C46H64O2"
},
{
"id":"msa_c",
"name":"Malonate semialdehyde",
"compartment":"c",
"charge":-1.0,
"formula":"C3H3O3"
},
{
"id":"msial_c",
"name":"3-Methylsalicylate",
"compartment":"c",
"charge":-1.0,
"formula":""
},
{
"id":"mso3_e",
"name":"methanesulfonate",
"compartment":"e",
"charge":-1.0,
"formula":"CH3O3S"
},
{
"id":"mthgxl_c",
"name":"Methylglyoxal",
"compartment":"c",
"charge":0.0,
"formula":"C3H4O2"
},
{
"id":"mttdca_c",
"name":"12-methyltetradecanoate",
"compartment":"c",
"charge":"",
"formula":"C15H29O2"
},
{
"id":"mycard_c",
"name":"Myristoylcardiolipin_B._subtilis",
"compartment":"c",
"charge":-2.0,
"formula":""
},
{
"id":"myrs24u_c",
"name":"Myristoyllipoteichoic_acid_n=24__linked__unsubstituted",
"compartment":"c",
"charge":-24.0,
"formula":""
},
{
"id":"myrsACP_c",
"name":"Myristoyl-ACP (n-C14:0ACP)",
"compartment":"c",
"charge":0,
"formula":"C25H47N2O8PRS"
},
{
"id":"myrsACP_e",
"name":"Myristoyl-ACP (n-C14:0ACP)",
"compartment":"",
"charge":0,
"formula":"C25H47N2O8PRS"
},
{
"id":"n4abutn_c",
"name":"N4-Acetylaminobutanal",
"compartment":"c",
"charge":"",
"formula":"C6H11NO2"
},
{
"id":"n6all26d_c",
"name":"N6-Acetyl-LL-2,6-diaminoheptanedioate",
"compartment":"c",
"charge":-1.0,
"formula":"C9H15N2O5"
},
{
"id":"n8aspmd_c",
"name":"N8-Acetylspermidine",
"compartment":"c",
"charge":2.0,
"formula":"C9H23N3O"
},
{
"id":"na1_c",
"name":"Sodium",
"compartment":"c",
"charge":1.0,
"formula":"Na"
},
{
"id":"na1_e",
"name":"Sodium",
"compartment":"e",
"charge":1.0,
"formula":"Na"
},
{
"id":"nac_c",
"name":"Nicotinate",
"compartment":"c",
"charge":-1.0,
"formula":"C6H4NO2"
},
{
"id":"nac_e",
"name":"Nicotinate",
"compartment":"e",
"charge":-1.0,
"formula":"C6H4NO2"
},
{
"id":"nacetlbdgl_c",
"name":"N-Acetyl-beta-D-mannosaminyl-1_4-N-acetyl-D-_glucosaminyldiphosphoundecaprenol",
"compartment":"c",
"charge":-2.0,
"formula":""
},
{
"id":"nacetlbdglg2_c",
"name":"Gro-P-Gro-P-ManNAc-GlcNAc-PP-undecaprenol",
"compartment":"c",
"charge":-2,
"formula":"C6H12O10P2"
},
{
"id":"nacetlbdglg_c",
"name":"Gro-P-ManNAc-GlcNAc-PP-undecaprenol",
"compartment":"c",
"charge":-2,
"formula":"C3H6O5P"
},
{
"id":"nacg_c",
"name":"N-(1-amino-1-carboxy-2-ethyl)-glutamic acid",
"compartment":"c",
"formula":"C8H13N2O6"
},
{
"id":"nad_c",
"name":"Nicotinamide adenine dinucleotide",
"compartment":"c",
"charge":0,
"formula":"C21H26N7O14P2"
},
{
"id":"nadh_c",
"name":"Nicotinamide adenine dinucleotide - reduced",
"compartment":"c",
"charge":0,
"formula":"C21H27N7O14P2"
},
{
"id":"nadp_c",
"name":"Nicotinamide adenine dinucleotide phosphate",
"compartment":"c",
"charge":0,
"formula":"C21H25N7O17P3"
},
{
"id":"nadph_c",
"name":"Nicotinamide adenine dinucleotide phosphate - reduced",
"compartment":"c",
"charge":0,
"formula":"C21H26N7O17P3"
},
{
"id":"nal2a6o_c",
"name":"N-Acetyl-L-2-amino-6-oxopimelate",
"compartment":"c",
"charge":-2.0,
"formula":"C9H11NO6"
},
{
"id":"ncam_c",
"name":"Nicotinamide",
"compartment":"c",
"charge":0.0,
"formula":"C6H6N2O"
},
{
"id":"ncam_e",
"name":"Nicotinamide",
"compartment":"e",
"charge":0.0,
"formula":"C6H6N2O"
},
{
"id":"nh4_c",
"name":"Ammonium",
"compartment":"c",
"charge":1.0,
"formula":"H4N"
},
{
"id":"nh4_e",
"name":"Ammonium",
"compartment":"e",
"charge":1.0,
"formula":"H4N"
},
{
"id":"nh4oh_c",
"name":"Ammonium hydroxide",
"compartment":"c",
"charge":0.0,
"formula":"H5NO"
},
{
"id":"ni2_c",
"name":"nickel",
"compartment":"c",
"charge":2.0,
"formula":"Ni"
},
{
"id":"ni2_e",
"name":"nickel",
"compartment":"e",
"charge":2.0,
"formula":"Ni"
},
{
"id":"nicrns_c",
"name":"Nicotinate D-ribonucleoside",
"compartment":"c",
"charge":0.0,
"formula":"C11H13NO6"
},
{
"id":"nicrnt_c",
"name":"Nicotinate D-ribonucleotide",
"compartment":"c",
"charge":-2.0,
"formula":"C11H12NO9P"
},
{
"id":"nmn_c",
"name":"NMN",
"compartment":"c",
"charge":-1.0,
"formula":"C11H14N2O8P"
},
{
"id":"nmn_e",
"name":"NMN",
"compartment":"e",
"charge":-1.0,
"formula":"C11H14N2O8P"
},
{
"id":"no2_c",
"name":"Nitrite",
"compartment":"c",
"charge":0.0,
"formula":"NO2"
},
{
"id":"no2_e",
"name":"Nitrite",
"compartment":"e",
"charge":0.0,
"formula":"NO2"
},
{
"id":"no3_c",
"name":"Nitrate",
"compartment":"c",
"charge":-1.0,
"formula":"NO3"
},
{
"id":"no3_e",
"name":"Nitrate",
"compartment":"e",
"charge":-1.0,
"formula":"NO3"
},
{
"id":"no_c",
"name":"Nitric oxide",
"compartment":"c",
"charge":0.0,
"formula":"NO"
},
{
"id":"nop_c",
"name":"D-Nopaline",
"compartment":"c",
"charge":-1.0,
"formula":"C11H19N4O6"
},
{
"id":"nwharg_c",
"name":"N-(omega)-Hydroxyarginine",
"compartment":"c",
"charge":0.0,
"formula":"C6H15N4O3"
},
{
"id":"o2_c",
"name":"O2",
"compartment":"c",
"charge":0.0,
"formula":"O2"
},
{
"id":"o2_e",
"name":"O2",
"compartment":"e",
"charge":0.0,
"formula":"O2"
},
{
"id":"o2s_c",
"name":"Superoxide anion",
"compartment":"c",
"charge":-1.0,
"formula":"O2"
},
{
"id":"oaa_c",
"name":"Oxaloacetate",
"compartment":"c",
"charge":-2.0,
"formula":"C4H2O5"
},
{
"id":"obiliverd_c",
"name":"5-oxo-delta-bilirubin",
"compartment":"",
"charge":-2,
"formula":"C33H32N4O7"
},
{
"id":"ocACP_c",
"name":"Octanoyl-ACP (n-C8:0ACP)",
"compartment":"c",
"charge":0,
"formula":"C19H35N2O8PRS"
},
{
"id":"octACP_c",
"name":"Octodecanoyl-ACP",
"compartment":"c",
"charge":0,
"formula":"C29H55N2O8PRS"
},
{
"id":"octACP_e",
"name":"Octodecanoyl-ACP",
"compartment":"",
"charge":0,
"formula":"C29H55N2O8PRS"
},
{
"id":"octa_c",
"name":"Octanoate (n-C8:0)",
"compartment":"c",
"notes":{
"original_bigg_ids":[
"octa_c"
]
}
},
{
"id":"octapb_c",
"name":"Octanoate (protein bound)",
"compartment":"c",
"notes":{
"original_bigg_ids":[
"octapb_c"
]
}
},
{
"id":"octdp_c",
"name":"all-trans-Octaprenyl diphosphate",
"compartment":"c",
"charge":-3.0,
"formula":"C40H65O7P2"
},
{
"id":"octp_c",
"name":"Octopine",
"compartment":"c",
"charge":0.0,
"formula":"C9H18N4O4"
},
{
"id":"orn_c",
"name":"Ornithine",
"compartment":"c",
"charge":1.0,
"formula":"C5H13N2O2"
},
{
"id":"orn_e",
"name":"Ornithine",
"compartment":"e",
"charge":1.0,
"formula":"C5H13N2O2"
},
{
"id":"orot5p_c",
"name":"Orotidine 5'-phosphate",
"compartment":"c",
"charge":-3.0,
"formula":"C10H10N2O11P"
},
{
"id":"orot_c",
"name":"Orotate",
"compartment":"c",
"charge":-1.0,
"formula":"C5H3N2O4"
},
{
"id":"osuc_c",
"name":"Oxalosuccinate",
"compartment":"c",
"charge":-3.0,
"formula":"C6H3O7"
},
{
"id":"oxa_c",
"name":"Oxalate",
"compartment":"c",
"charge":-2.0,
"formula":"C2O4"
},
{
"id":"oxalc_c",
"name":"4-oxalocrotonate",
"compartment":"c",
"charge":-2.0,
"formula":"C6H4O5"
},
{
"id":"pac_c",
"name":"Phenylacetic acid",
"compartment":"c",
"charge":-1.0,
"formula":"C8H7O2"
},
{
"id":"pad_c",
"name":"2-Phenylacetamide",
"compartment":"c",
"charge":0.0,
"formula":"C8H9NO"
},
{
"id":"palm24nacs_c",
"name":"Palmitoyllipoteichoic_acid_n=24__linked__N-acetyl-D-glucosamine",
"compartment":"c",
"charge":-24.0,
"formula":""
},
{
"id":"palmt24s_c",
"name":"Palmitoyllipoteichoic_acid_n=24__linked__glucose_substituted",
"compartment":"c",
"charge":-24.0,
"formula":""
},
{
"id":"pan4p_c",
"name":"Pantetheine 4'-phosphate",
"compartment":"c",
"charge":-2.0,
"formula":"C11H21N2O7PS"
},
{
"id":"pant__R_c",
"name":"(R)-Pantoate",
"compartment":"c",
"charge":-1.0,
"formula":"C6H11O4"
},
{
"id":"pap_c",
"name":"Adenosine 3',5'-bisphosphate",
"compartment":"c",
"charge":-4.0,
"formula":"C10H11N5O10P2"
},
{
"id":"paps_c",
"name":"3'-Phosphoadenylyl sulfate",
"compartment":"c",
"charge":-4.0,
"formula":"C10H11N5O13P2S"
},
{
"id":"pb_e",
"name":"Pb",
"compartment":"e",
"charge":2.0,
"formula":""
},
{
"id":"pe140_c",
"name":"phosphatidylethanolamine (ditetradecanoyl, n-C14:0)",
"compartment":"c",
"charge":0.0,
"formula":"C33H66N1O8P1"
},
{
"id":"pe180_c",
"name":"phosphatidylethanolamine (dioctadecanoyl, n-C18:0)",
"compartment":"c",
"charge":0.0,
"formula":"C41H82N1O8P1"
},
{
"id":"peamn_e",
"name":"Phenethylamine",
"compartment":"e",
"charge":1.0,
"formula":"C8H12N"
},
{
"id":"pendp_c",
"name":"all-trans-Pentaprenyl diphosphate",
"compartment":"c",
"charge":-3.0,
"formula":"C25H41O7P2"
},
{
"id":"pep_c",
"name":"Phosphoenolpyruvate",
"compartment":"c",
"charge":-3.0,
"formula":"C3H2O6P"
},
{
"id":"pep_met__LRS_c",
"name":"Peptide-L-methionine_R-S-oxide",
"compartment":"c",
"charge":0.0,
"formula":""
},
{
"id":"pep_met__L_c",
"name":"Peptide-L-methionine",
"compartment":"c",
"charge":0.0,
"formula":""
},
{
"id":"pepd_w",
"name":"peptidoglycan dimer",
"compartment":"w",
"charge":-1,
"formula":"C153H250N26O55P2"
},
{
"id":"pepm_c",
"name":"peptidoglycan monomer: ditrans,octacis-undecaprenyldiphospho-N-acetyl-(N-acetylglucosaminyl)muramoyl-L-alanyl-gamma-D-isoglutaminyl-L-lysyl-(glycyl)5-D-alanyl-D-alanine",
"compartment":"c",
"charge":-2,
"formula":"C104H170N13O31P2"
},
{
"id":"pepm_w",
"name":"peptidoglycan monomer: ditrans,octacis-undecaprenyldiphospho-N-acetyl-(N-acetylglucosaminyl)muramoyl-L-alanyl-gamma-D-isoglutaminyl-L-lysyl-(glycyl)5-D-alanyl-D-alanine",
"compartment":"w",
"charge":-2,
"formula":"C104H170N13O31P2"
},
{
"id":"pepmcoa_w",
"name":"Acetylated peptidoglycan monomer",
"compartment":"w",
"charge":-2,
"formula":"C106H171N13O32P2"
},
{
"id":"pg180_c",
"name":"Phosphatidylglycerol (dioctadecanoyl, n-C18:0)",
"compartment":"c",
"charge":-1.0,
"formula":"C42H82O10P1"
},
{
"id":"pg_MRSA_ala_c",
"name":"2-O-D-alanyl-1-O-phosphatidylglycerol",
"compartment":"c",
"charge":1,
"formula":"C59H115N3O22P2"
},
{
"id":"pg_MRSA_c",
"name":"L-1-phosphatidyl-sn-glycerol (MRSA)",
"compartment":"c",
"charge":0,
"formula":"C56H109N2O21P2"
},
{
"id":"pglys_MRSA_c",
"name":"2-O-D-alanyl-1-O-phosphatidylglycerolysine",
"compartment":"c",
"charge":1,
"formula":"C62H124N4O23P2"
},
{
"id":"pgp_MRSA_c",
"name":"1-(3-sn-phosphatidyl)-sn-glycerol 3-phosphate (MRSA)",
"compartment":"c",
"charge":-2,
"formula":"C56H108N2O24P3"
},
{
"id":"phe__L_c",
"name":"L-Phenylalanine",
"compartment":"c",
"charge":0.0,
"formula":"C9H11NO2"
},
{
"id":"phe__L_e",
"name":"L-Phenylalanine",
"compartment":"e",
"charge":0.0,
"formula":"C9H11NO2"
},
{
"id":"pheme_c",
"name":"Protoheme",
"compartment":"c",
"charge":0.0,
"formula":"C34H30FeN4O4"
},
{
"id":"pheme_e",
"name":"Protoheme",
"compartment":"e",
"charge":0.0,
"formula":"C34H30FeN4O4"
},
{
"id":"phetrna_c",
"name":"L-Phenylalanyl-tRNA(Phe)",
"compartment":"c",
"formula":"C9H10NOR",
"notes":{
"original_bigg_ids":[
"phetrna_c",
"CFAS160G",
"b1136"
]
}
},
{
"id":"phis__L",
"name":"a [protein]-L-histidine",
"compartment":"c",
"charge":0.0,
"formula":"C7H8N4O2R2"
},
{
"id":"phom_c",
"name":"O-Phospho-L-homoserine",
"compartment":"c",
"charge":-2.0,
"formula":"C4H8NO6P"
},
{
"id":"phpyr_c",
"name":"Phenylpyruvate",
"compartment":"c",
"charge":-1.0,
"formula":"C9H7O3"
},
{
"id":"phthr_c",
"name":"O-Phospho-4-hydroxy-L-threonine",
"compartment":"c",
"charge":-2.0,
"formula":"C4H8NO7P"
},
{
"id":"pi_c",
"name":"Phosphate",
"compartment":"c",
"charge":-2.0,
"formula":"HO4P"
},
{
"id":"pi_e",
"name":"Phosphate",
"compartment":"e",
"charge":-2.0,
"formula":"HO4P"
},
{
"id":"pmcoa_c",
"name":"Pimeloyl-CoA",
"compartment":"c",
"charge":-5.0,
"formula":"C28H41N7O19P3S"
},
{
"id":"pmlmeACP_c",
"name":"Pimeloyl-ACP methyl ester",
"compartment":"",
"charge":1,
"formula":"C19H33N2O10PRS"
},
{
"id":"pnto__R_c",
"name":"(R)-Pantothenate",
"compartment":"c",
"charge":-1.0,
"formula":"C9H16NO5"
},
{
"id":"pnto__R_e",
"name":"(R)-Pantothenate",
"compartment":"e",
"formula":"C9H16NO5"
},
{
"id":"ppa_c",
"name":"Propionate (n-C3:0)",
"compartment":"c",
"charge":-1.0,
"formula":"C3H5O2"
},
{
"id":"ppa_e",
"name":"Propionate (n-C3:0)",
"compartment":"e",
"charge":-1.0,
"formula":"C3H5O2"
},
{
"id":"ppadn_c",
"name":"Propionyladenylate",
"compartment":"c",
"charge":-1.0,
"formula":""
},
{
"id":"ppap_c",
"name":"Propanoyl phosphate",
"compartment":"c",
"charge":-2.0,
"formula":"C3H5O5P"
},
{
"id":"ppbng_c",
"name":"Porphobilinogen",
"compartment":"c",
"charge":-1.0,
"formula":"C10H13N2O4"
},
{
"id":"ppcoa_c",
"name":"Propanoyl-CoA",
"compartment":"c",
"charge":-4.0,
"formula":"C24H36N7O17P3S"
},
{
"id":"pphn_c",
"name":"Prephenate",
"compartment":"c",
"charge":-2.0,
"formula":"C10H8O6"
},
{
"id":"ppi_c",
"name":"Diphosphate",
"compartment":"c",
"charge":-3.0,
"formula":"HO7P2"
},
{
"id":"ppi_e",
"name":"Diphosphate",
"compartment":"e",
"charge":-3.0,
"formula":"HO7P2"
},
{
"id":"pplhis",
"name":"Protein N(pi)-phospho-L-histidine",
"compartment":"c",
"charge":-2.0,
"formula":"C7H9N4O5PR2"
},
{
"id":"ppp9_c",
"name":"Protoporphyrin",
"compartment":"c",
"charge":-2.0,
"formula":"C34H32N4O4"
},
{
"id":"pppg9_c",
"name":"Protoporphyrinogen IX",
"compartment":"c",
"charge":-2.0,
"formula":"C34H38N4O4"
},
{
"id":"pppi_c",
"name":"Inorganic triphosphate",
"compartment":"c",
"charge":-4.0,
"formula":"HO10P3"
},
{
"id":"pqq_c",
"name":"Pyrroloquinoline-quinone",
"compartment":"c",
"charge":-3.0,
"formula":"C14H3N2O8"
},
{
"id":"pqqh2_c",
"name":"Reduced pyrroloquinoline-quinone",
"compartment":"c",
"charge":-4.0,
"formula":"C14H5N2O8"
},
{
"id":"pram_c",
"name":"5-Phospho-beta-D-ribosylamine",
"compartment":"c",
"charge":-1.0,
"formula":"C5H11NO7P"
},
{
"id":"pran_c",
"name":"N-(5-Phospho-D-ribosyl)anthranilate",
"compartment":"c",
"charge":-3.0,
"formula":"C12H13NO9P"
},
{
"id":"prbamp_c",
"name":"1-(5-Phosphoribosyl)-AMP",
"compartment":"c",
"charge":-4.0,
"formula":"C15H19N5O14P2"
},
{
"id":"prbatp_c",
"name":"1-(5-Phosphoribosyl)-ATP",
"compartment":"c",
"charge":-6.0,
"formula":"C15H19N5O20P4"
},
{
"id":"preq0_c",
"name":"7-cyano-7-carbaguanine",
"compartment":"c",
"formula":"C7H5N5O",
"notes":{
"original_bigg_ids":[
"preq0_c",
"CLPNS140pp",
"b4513"
]
}
},
{
"id":"preq1_c",
"name":"7-aminomethyl-7-deazaguanine",
"compartment":"c",
"formula":"C7H10N5O",
"notes":{
"original_bigg_ids":[
"preq1_c",
"CLPNS141pp",
"b0696"
]
}
},
{
"id":"prfp_c",
"name":"1-(5-Phosphoribosyl)-5-[(5-phosphoribosylamino)methylideneamino]imidazole-4-carboxamide",
"compartment":"c",
"charge":-4.0,
"formula":"C15H21N5O15P2"
},
{
"id":"prlp_c",
"name":"5-[(5-phospho-1-deoxyribulos-1-ylamino)methylideneamino]-1-(5-phosphoribosyl)imidazole-4-carboxamide",
"compartment":"c",
"charge":-4.0,
"formula":"C15H21N5O15P2"
},
{
"id":"pro__L_c",
"name":"L-Proline",
"compartment":"c",
"charge":-1.0,
"formula":"C5H9NO2"
},
{
"id":"pro__L_e",
"name":"L-Proline",
"compartment":"e",
"charge":-1.0,
"formula":"C5H9NO2"
},
{
"id":"prohisglu_c",
"name":"Proline-histidine-glutamine tripeptide",
"compartment":"",
"charge":-2,
"formula":"C16H24N5O7"
},
{
"id":"prohisglu_e",
"name":"Proline-histidine-glutamine tripeptide (extra-cellular)",
"compartment":"",
"charge":-2,
"formula":"C16H24N5O7"
},
{
"id":"protrna_c",
"name":"L-Prolyl-tRNA(Pro)",
"compartment":"c",
"formula":"C5H8NOR",
"notes":{
"original_bigg_ids":[
"protrna_c",
"CLt3_2pp",
"b1250"
]
}
},
{
"id":"prpp_c",
"name":"5-Phospho-alpha-D-ribose 1-diphosphate",
"compartment":"c",
"charge":-5.0,
"formula":"C5H8O14P3"
},
{
"id":"ps_SA_c",
"name":"phosphatidylserine (Saureus)",
"compartment":"c",
"charge":-50.0,
"formula":"C1710H3315N50O292P50"
},
{
"id":"psd5p_c",
"name":"Pseudouridine 5'-phosphate",
"compartment":"c",
"charge":-1.0,
"formula":"C9H11N2O9P"
},
{
"id":"psdp_c",
"name":"presqualene diphosphate",
"compartment":"c",
"charge":"",
"formula":"C30H49O7P2"
},
{
"id":"pser__L_c",
"name":"O-Phospho-L-serine",
"compartment":"c",
"charge":-1.0,
"formula":"C3H6NO6P"
},
{
"id":"psqldp_c",
"name":"presqualene diphosphate",
"compartment":"c",
"charge":-3.0,
"formula":"C30H49O7P2"
},
{
"id":"ptdoh_MRSA_c",
"name":"phosphatidic acid",
"compartment":"c",
"charge":0,
"formula":"C53H102N2O16PR0S0"
},
{
"id":"ptp_c",
"name":"triaminopyrimidine triphosphate",
"compartment":"c",
"charge":0.0,
"formula":"C9H14N5O14P3"
},
{
"id":"ptrc_c",
"name":"Putrescine",
"compartment":"c",
"charge":2.0,
"formula":"C4H14N2"
},
{
"id":"ptrc_e",
"name":"Putrescine",
"compartment":"e",
"charge":2.0,
"formula":"C4H14N2"
},
{
"id":"puacgam_c",
"name":"Poly-?-1,6-N-acetyl-D-glucosamine",
"compartment":"c",
"charge":1,
"formula":"C8N1O5H14R",
"notes":{
"original_bigg_ids":[
"puacgam_c"
]
}
},
{
"id":"pyam5p_c",
"name":"Pyridoxamine 5'-phosphate",
"compartment":"c",
"charge":-1.0,
"formula":"C8H12N2O5P"
},
{
"id":"pydam_c",
"name":"Pyridoxamine",
"compartment":"c",
"charge":1.0,
"formula":"C8H13N2O2"
},
{
"id":"pydam_e",
"name":"Pyridoxamine",
"compartment":"e",
"formula":"C8H13N2O2",
"notes":{
"original_bigg_ids":[
"pydam_e",
"GALURt2rpp",
"b1260"
]
}
},
{
"id":"pydx5p_c",
"name":"Pyridoxal 5'-phosphate",
"compartment":"c",
"charge":-2.0,
"formula":"C8H8NO6P"
},
{
"id":"pydx_c",
"name":"Pyridoxal",
"compartment":"c",
"charge":0.0,
"formula":"C8H9NO3"
},
{
"id":"pydx_e",
"name":"Pyridoxal",
"compartment":"e",
"charge":0.0,
"formula":"C8H9NO3"
},
{
"id":"pyr_c",
"name":"Pyruvate",
"compartment":"c",
"charge":0,
"formula":"C3H3O3"
},
{
"id":"pyr_e",
"name":"Pyruvate",
"compartment":"e",
"charge":-1.0,
"formula":"C3H3O3"
},
{
"id":"quetrna_c",
"name":"a queuosine34 in tRNA",
"compartment":"",
"notes":{
"SMILES":"C([N+]C1(C(O)C(O)C=C1))C3(=CN(C2(OC(COP(O[a tRNA])(=O)[O-])C(OP([O-])(=O)O[a tRNA])C(O)2))C4(=C3C(=O)NC(N)=N4))"
}
},
{
"id":"quin_e",
"name":"Quinate",
"compartment":"e",
"charge":-1.0,
"formula":"C7H12O6"
},
{
"id":"r1p_c",
"name":"alpha-D-Ribose 1-phosphate",
"compartment":"c",
"charge":-2.0,
"formula":"C5H9O8P"
},
{
"id":"r3hbACP_c",
"name":"R-3-Hydroxybutanoyl-acyl-carrier_protein",
"compartment":"c",
"charge":-1.0,
"formula":""
},
{
"id":"r5p_c",
"name":"alpha-D-Ribose 5-phosphate",
"compartment":"c",
"charge":-2.0,
"formula":"C5H9O8P"
},
{
"id":"raffin_c",
"name":"Raffinose",
"compartment":"c",
"charge":0.0,
"formula":"C18H32O16"
},
{
"id":"rbflvrd_c",
"name":"Reduced riboflavin",
"compartment":"c",
"charge":0.0,
"formula":"C17H22N4O6"
},
{
"id":"rbl-L_c",
"name":"L-ribulose",
"compartment":"c",
"charge":0.0,
"formula":"C5H10O5"
},
{
"id":"rbl__B_e",
"name":"Salicin",
"compartment":"e",
"charge":0.0,
"formula":""
},
{
"id":"rbl__D_c",
"name":"D-Ribulose",
"compartment":"c",
"charge":0.0,
"formula":"C5H10O5"
},
{
"id":"rbl__L_c",
"name":"L-Ribulose",
"compartment":"c",
"charge":0.0,
"formula":"C5H10O5"
},
{
"id":"rbt5p_c",
"name":"D-ribitol 5-phosphate",
"compartment":"c",
"charge":-1,
"formula":"C5H11O8P"
},
{
"id":"rgsno_c",
"name":"reduced S-nitrosoglutathione",
"compartment":"",
"charge":-2,
"formula":"C10H14N4O7S",
"notes":{
"InChIKey":"HYHSBSXUHZOYLX-WDSKDSINSA-M"
}
},
{
"id":"rhcys_c",
"name":"S-Ribosyl-L-homocysteine",
"compartment":"c",
"charge":0.0,
"formula":"C9H17NO6S"
},
{
"id":"rib__D_c",
"name":"D-Ribose",
"compartment":"c",
"charge":0.0,
"formula":"C5H10O5"
},
{
"id":"rib__D_e",
"name":"D-Ribose",
"compartment":"e",
"charge":0.0,
"formula":"C5H10O5"
},
{
"id":"ribflv_c",
"name":"Riboflavin",
"compartment":"c",
"charge":-1.0,
"formula":"C17H20N4O6"
},
{
"id":"ribflv_e",
"name":"Riboflavin",
"compartment":"e",
"charge":-1.0,
"formula":"C17H20N4O6"
},
{
"id":"rmn_e",
"name":"L-Rhamnose",
"compartment":"e",
"charge":0.0,
"formula":"C6H12O5"
},
{
"id":"rnam_c",
"name":"N-Ribosylnicotinamide",
"compartment":"c",
"charge":1.0,
"formula":"C11H15N2O5"
},
{
"id":"ru5p__D_c",
"name":"D-Ribulose 5-phosphate",
"compartment":"c",
"charge":-1.0,
"formula":"C5H9O8P"
},
{
"id":"ru5p__L_c",
"name":"L-Ribulose 5-phosphate",
"compartment":"c",
"charge":-1.0,
"formula":"C5H9O8P"
},
{
"id":"s17bp_c",
"name":"Sedoheptulose 1,7-bisphosphate",
"compartment":"c",
"charge":-4.0,
"formula":"C7H12O13P2"
},
{
"id":"s7p_c",
"name":"Sedoheptulose 7-phosphate",
"compartment":"c",
"charge":-2.0,
"formula":"C7H13O10P"
},
{
"id":"s_c",
"name":"Sulfur",
"compartment":"c",
"charge":0.0,
"formula":"S"
},
{
"id":"salc6p_c",
"name":"Salicin 6-phosphate",
"compartment":"c",
"charge":-2.0,
"formula":"C13H17O10P"
},
{
"id":"salc_c",
"name":"Salicylate",
"compartment":"c",
"charge":-1.0,
"formula":"C7H5O3"
},
{
"id":"salcn_c",
"name":"Salicin",
"compartment":"",
"formula":"C13H18O7"
},
{
"id":"salcn_e",
"name":"Salicin",
"compartment":"e",
"charge":0.0,
"formula":"C13H18O7"
},
{
"id":"sbt6p_c",
"name":"D-Sorbitol 6-phosphate",
"compartment":"c",
"charge":-2.0,
"formula":"C6H13O9P"
},
{
"id":"sbt__D_c",
"name":"D-Sorbitol",
"compartment":"c",
"charge":0.0,
"formula":"C6H14O6"
},
{
"id":"sbt__D_e",
"name":"D-Sorbitol",
"compartment":"e",
"charge":0.0,
"formula":"C6H14O6"
},
{
"id":"sbzcoa_c",
"name":"O-Succinylbenzoyl-CoA",
"compartment":"c",
"charge":-5.0,
"formula":"C32H39N7O20P3S"
},
{
"id":"scl_c",
"name":"sirohydrochlorin",
"compartment":"c",
"charge":-8.0,
"formula":"C42H39N4O16"
},
{
"id":"scys_c",
"name":"S-sulfo-L-cysteine",
"compartment":"",
"charge":-2,
"formula":"C3H6NO5S2",
"notes":{
"InchIKey":"NOKPBJYHPHHWAN-REOHCLBHSA-M"
}
},
{
"id":"sdhlam_c",
"name":"S-Succinyldihydrolipoamide",
"compartment":"c",
"charge":-1.0,
"formula":"C12H20NO4S2"
},
{
"id":"ser__D_c",
"name":"D-Serine",
"compartment":"c",
"charge":0.0,
"formula":"C3H7NO3"
},
{
"id":"ser__D_e",
"name":"D-Serine",
"compartment":"e",
"charge":0.0,
"formula":"C3H7NO3"
},
{
"id":"ser__L_c",
"name":"L-Serine",
"compartment":"c",
"charge":0.0,
"formula":"C3H7NO3"
},
{
"id":"ser__L_e",
"name":"L-Serine",
"compartment":"e",
"charge":0.0,
"formula":"C3H7NO3"
},
{
"id":"serglugly_c",
"name":"Serine-glutamine-glycine tripeptide",
"compartment":"",
"charge":-1,
"formula":"C10H18N3O8"
},
{
"id":"serglugly_e",
"name":"Serine-glutamine-glycine tripeptide (extra-cellular)",
"compartment":"",
"charge":-1,
"formula":"C10H18N3O8"
},
{
"id":"sertrna_c",
"name":"L-Seryl-tRNA(Ser)",
"compartment":"c",
"charge":1.0,
"formula":"C3H6NO2R"
},
{
"id":"sheme_c",
"name":"Siroheme",
"compartment":"c",
"charge":-8.0,
"formula":"C42H36FeN4O16"
},
{
"id":"skgmeACP_c",
"name":"3-Ketoglutaryl-ACP methyl ester",
"compartment":"",
"charge":1,
"formula":"C17H27N2O11PRS"
},
{
"id":"skm5p_c",
"name":"Shikimate 5-phosphate",
"compartment":"c",
"charge":-3.0,
"formula":"C7H8O8P"
},
{
"id":"skm_c",
"name":"Shikimate",
"compartment":"c",
"charge":-1.0,
"formula":"C7H9O5"
},
{
"id":"skpmeACP_c",
"name":"3-Ketopimeloyl-ACP methyl ester",
"compartment":"",
"charge":1,
"formula":"C19H31N2O11PRS"
},
{
"id":"sl26da_c",
"name":"N-Succinyl-LL-2,6-diaminoheptanedioate",
"compartment":"c",
"charge":-2.0,
"formula":"C11H16N2O7"
},
{
"id":"sl2a6o_c",
"name":"N-Succinyl-2-L-amino-6-oxoheptanedioate",
"compartment":"c",
"charge":-3.0,
"formula":"C11H12NO8"
},
{
"id":"so3_c",
"name":"Sulfite",
"compartment":"c",
"charge":-2.0,
"formula":"O3S"
},
{
"id":"so4_c",
"name":"Sulfate",
"compartment":"c",
"charge":-2.0,
"formula":"O4S"
},
{
"id":"so4_e",
"name":"Sulfate",
"compartment":"e",
"charge":-2.0,
"formula":"O4S"
},
{
"id":"spmd_c",
"name":"Spermidine",
"compartment":"c",
"charge":3.0,
"formula":"C7H22N3"
},
{
"id":"spmd_e",
"name":"Spermidine",
"compartment":"e",
"charge":3.0,
"formula":"C7H22N3"
},
{
"id":"sprm_c",
"name":"Spermine C10H30N4",
"compartment":"c",
"charge":4,
"formula":"C10H30N4",
"notes":{
"original_bigg_ids":[
"PHEt2rpp",
"sprm_c",
"APECO1_1412"
]
}
},
{
"id":"sprm_e",
"name":"Spermine C10H30N4",
"compartment":"e",
"charge":4,
"formula":"C10H30N4",
"notes":{
"original_bigg_ids":[
"PHEtex",
"sprm_e",
"APECO1_43912"
]
}
},
{
"id":"ssaltpp_c",
"name":"Succinate semialdehyde-thiamin diphosphate anion",
"compartment":"c",
"charge":-2.0,
"formula":"C16H21N4O10P2S"
},
{
"id":"stear24s_c",
"name":"Stearoyllipoteichoic_acid_n=24__linked__N-acetyl-D-glucosamine",
"compartment":"c",
"charge":-24.0,
"formula":""
},
{
"id":"steart24s_c",
"name":"Stearoyllipoteichoic_acid_n=24__linked__glucose_substituted",
"compartment":"c",
"charge":-24.0,
"formula":""
},
{
"id":"stfrnA_c",
"name":"Staphyloferrin A",
"compartment":"",
"charge":0,
"formula":"C17H24N2O14",
"notes":{
"PubChem CID":"3035516"
}
},
{
"id":"stfrnA_e",
"name":"Extracellular staphyloferrin A",
"compartment":"",
"charge":0,
"formula":"C17H24N2O14",
"notes":{
"PubChem CID":"3035516"
}
},
{
"id":"stfrnB_c",
"name":"Staphyloferrin B",
"compartment":"c",
"formula":"C19H23N2O19"
},
{
"id":"stfrnB_e",
"name":"Extracellular staphyloferrin B",
"compartment":"",
"charge":0,
"formula":"C19H23N2O19",
"notes":{
"PubChem CID":"3035516"
}
},
{
"id":"stp_c",
"name":"Staphylopine",
"compartment":"",
"charge":0,
"formula":"C13N4O6H20"
},
{
"id":"stphxln_c",
"name":"staphyloxanthin",
"compartment":"c",
"charge":"",
"formula":"C51H78O9"
},
{
"id":"suc6p_c",
"name":"Sucrose 6-phosphate",
"compartment":"c",
"charge":-2.0,
"formula":"C12H21O14P"
},
{
"id":"sucbz_c",
"name":"o-Succinylbenzoate",
"compartment":"c",
"charge":-2.0,
"formula":"C11H8O5"
},
{
"id":"succ_c",
"name":"Succinate",
"compartment":"c",
"charge":-2.0,
"formula":"C4H4O4"
},
{
"id":"succ_e",
"name":"Succinate",
"compartment":"e",
"charge":-2.0,
"formula":"C4H4O4"
},
{
"id":"succoa_c",
"name":"Succinyl-CoA",
"compartment":"c",
"charge":-5.0,
"formula":"C25H35N7O19P3S"
},
{
"id":"sucr_c",
"name":"Sucrose",
"compartment":"c",
"charge":0.0,
"formula":"C12H22O11"
},
{
"id":"sucr_e",
"name":"Sucrose",
"compartment":"e",
"charge":0.0,
"formula":"C12H22O11"
},
{
"id":"sucsal_c",
"name":"Succinic semialdehyde",
"compartment":"c",
"charge":-1.0,
"formula":"C4H5O3"
},
{
"id":"sufbcd_2fe2s2_c",
"name":"SufBCD with two bound [2Fe-2S] clusters",
"compartment":"c",
"formula":"O2S10Fe4R",
"notes":{
"original_bigg_ids":[
"sufbcd_DASH_2fe2s2_c",
"CYStex",
"b0199"
]
}
},
{
"id":"sufbcd_2fe2s_c",
"name":"SufBCD with bound [2Fe-2S] cluster",
"compartment":"c",
"formula":"H4O2S8Fe2R",
"notes":{
"original_bigg_ids":[
"sufbcd_DASH_2fe2s_c",
"CYSabcpp",
"b0197"
]
}
},
{
"id":"sufbcd_4fe4s_c",
"name":"SufBCD with bound [4Fe-4S] cluster",
"compartment":"c",
"formula":"H4O2S10Fe4R",
"notes":{
"original_bigg_ids":[
"sufbcd_DASH_4fe4s_c",
"CYStpp",
"b0198"
]
}
},
{
"id":"sufbcd_c",
"name":"SufBCD scaffold complex",
"compartment":"c",
"formula":"H8O2S6R",
"notes":{
"original_bigg_ids":[
"sufbcd_c",
"CYSabc2pp",
"b2942"
]
}
},
{
"id":"sufse_c",
"name":"SufSE sulfur acceptor complex",
"compartment":"c",
"formula":"HSR",
"notes":{
"original_bigg_ids":[
"sufse_c",
"CYTBD2pp",
"b4019"
]
}
},
{
"id":"sufsesh_c",
"name":"SufSE with bound sulfur",
"compartment":"c",
"formula":"HS2R",
"notes":{
"original_bigg_ids":[
"sufsesh_c",
"CYTBDpp",
"b3829"
]
}
},
{
"id":"tag6p__D_c",
"name":"D-Tagatose 6-phosphate",
"compartment":"c",
"charge":-1.0,
"formula":"C6H11O9P"
},
{
"id":"tagdp__D_c",
"name":"D-Tagatose 1,6-biphosphate",
"compartment":"c",
"charge":-2.0,
"formula":"C6H10O12P2"
},
{
"id":"tartr__D_e",
"name":"D-tartrate",
"compartment":"e",
"charge":-2.0,
"formula":"C4H4O6"
},
{
"id":"tartr__L_e",
"name":"L-tartrate",
"compartment":"e",
"charge":-2.0,
"formula":"C4H4O6"
},
{
"id":"taur_c",
"name":"Taurine",
"compartment":"c",
"charge":0.0,
"formula":"C2H7NO3S"
},
{
"id":"taur_e",
"name":"Taurine",
"compartment":"e",
"charge":0.0,
"formula":"C2H7NO3S"
},
{
"id":"tchola_c",
"name":"taurocholic acid",
"compartment":"c",
"charge":-1.0,
"formula":"C26H45NO7S"
},
{
"id":"tdcoa_c",
"name":"Tetradecanoyl-CoA (n-C14:0CoA)",
"compartment":"c",
"charge":-4.0,
"formula":"C35H58N7O17P3S"
},
{
"id":"tddec2eACP_c",
"name":"trans-Dodec-2-enoyl-[acyl-carrier protein]",
"compartment":"c",
"charge":0,
"formula":"C23H41N2O8PRS"
},
{
"id":"tdec2eACP_c",
"name":"trans-Dec-2-enoyl-[acyl-carrier protein]",
"compartment":"c",
"charge":0,
"formula":"C21H37N2O8PRS"
},
{
"id":"teich__45_c",
"name":"teichuronic_acid_GlcA__GalNac__45_repeating_unit",
"compartment":"c",
"charge":-45.0,
"formula":""
},
{
"id":"thdp_c",
"name":"2,3,4,5-Tetrahydrodipicolinate",
"compartment":"c",
"charge":-2.0,
"formula":"C7H7NO4"
},
{
"id":"thex2eACP_c",
"name":"trans-Hex-2-enoyl-[acyl-carrier protein]",
"compartment":"c",
"charge":0,
"formula":"C17H29N2O8PRS"
},
{
"id":"thf_c",
"name":"5,6,7,8-Tetrahydrofolate",
"compartment":"c",
"charge":-2.0,
"formula":"C19H21N7O6"
},
{
"id":"thfglu_c",
"name":"Tetrahydrofolyl-[Glu](2)",
"compartment":"c",
"charge":-3.0,
"formula":"C24H27N8O9"
},
{
"id":"thm_c",
"name":"Thiamin",
"compartment":"c",
"charge":1.0,
"formula":"C12H17N4OS"
},
{
"id":"thm_e",
"name":"Thiamin",
"compartment":"e",
"charge":1.0,
"formula":"C12H17N4OS"
},
{
"id":"thmmp_c",
"name":"Thiamin monophosphate",
"compartment":"c",
"charge":-1.0,
"formula":"C12H16N4O4PS"
},
{
"id":"thmpp_c",
"name":"Thiamine diphosphate",
"compartment":"c",
"charge":0,
"formula":"C12H16N4O7P2S"
},
{
"id":"thr__L_c",
"name":"L-Threonine",
"compartment":"c",
"charge":0.0,
"formula":"C4H9NO3"
},
{
"id":"thr__L_e",
"name":"L-Threonine",
"compartment":"e",
"charge":0.0,
"formula":"C4H9NO3"
},
{
"id":"thrp_c",
"name":"L-Threonine O-3-phosphate",
"compartment":"",
"charge":-2,
"formula":"C4H8NO6P"
},
{
"id":"thrtrna_c",
"name":"L-Threonyl-tRNA(Thr)",
"compartment":"c",
"charge":1.0,
"formula":"C4H8NO2R"
},
{
"id":"thym_c",
"name":"Thymine",
"compartment":"c",
"charge":0.0,
"formula":"C5H6N2O2"
},
{
"id":"thym_e",
"name":"Thymine",
"compartment":"e",
"charge":0.0,
"formula":"C5H6N2O2"
},
{
"id":"thymd_c",
"name":"Thymidine",
"compartment":"c",
"charge":0.0,
"formula":"C10H14N2O5"
},
{
"id":"thymd_e",
"name":"Thymidine",
"compartment":"e",
"charge":0.0,
"formula":"C10H14N2O5"
},
{
"id":"tmrs2eACP_c",
"name":"trans-Tetradec-2-enoyl-[acyl-carrier protein]",
"compartment":"c",
"charge":0,
"formula":"C25H45N2O8PRS"
},
{
"id":"to2eACP_c",
"name":"trans-Octodec-2-enoyl-ACP",
"compartment":"c",
"charge":0,
"formula":"C29H53N2O8PRS"
},
{
"id":"toct2eACP_c",
"name":"trans-Oct-2-enoyl-[acyl-carrier protein]",
"compartment":"c",
"charge":0,
"formula":"C19H33N2O8PRS"
},
{
"id":"tpalm2eACP_c",
"name":"trans-Hexadec-2-enoyl-[acyl-carrier protein]",
"compartment":"c",
"charge":0,
"formula":"C27H49N2O8PRS"
},
{
"id":"trdox_c",
"name":"Oxidized thioredoxin",
"compartment":"c",
"charge":0.0,
"formula":"X"
},
{
"id":"trdrd_c",
"name":"Reduced thioredoxin",
"compartment":"c",
"charge":0.0,
"formula":"XH2"
},
{
"id":"tre6p_c",
"name":"alpha,alpha'-Trehalose 6-phosphate",
"compartment":"c",
"charge":-2.0,
"formula":"C12H21O14P"
},
{
"id":"tre_c",
"name":"Trehalose",
"compartment":"c",
"charge":0.0,
"formula":"C12H22O11"
},
{
"id":"tre_e",
"name":"Trehalose",
"compartment":"e",
"charge":0.0,
"formula":"C12H22O11"
},
{
"id":"trnaala_c",
"name":"tRNA(Ala)",
"compartment":"c",
"charge":0.0,
"formula":"R"
},
{
"id":"trnaarg_c",
"name":"tRNA(Arg)",
"compartment":"c",
"charge":0.0,
"formula":"R"
},
{
"id":"trnaasn_c",
"name":"tRNA(Asn)",
"compartment":"c",
"charge":0.0,
"formula":"C10H17O10PR2"
},
{
"id":"trnaasp_c",
"name":"tRNA(Asp)",
"compartment":"c",
"charge":0.0,
"formula":"R"
},
{
"id":"trnacys_c",
"name":"tRNA(Cys)",
"compartment":"c",
"charge":-1.0,
"formula":"R"
},
{
"id":"trnagln_c",
"name":"tRNA(Gln)",
"compartment":"",
"formula":"R"
},
{
"id":"trnaglu_c",
"name":"tRNA (Glu)",
"compartment":"c",
"charge":0.0,
"formula":"R"
},
{
"id":"trnagly_c",
"name":"tRNA(Gly)",
"compartment":"c",
"charge":0.0,
"formula":"R"
},
{
"id":"trnagua_c",
"name":"",
"compartment":"",
"formula":"R"
},
{
"id":"trnahis_c",
"name":"TRNA(His)",
"compartment":"c",
"formula":"R",
"notes":{
"original_bigg_ids":[
"trnahis_c",
"DDCAtexi",
"b2277"
]
}
},
{
"id":"trnaile_c",
"name":"tRNA(Ile)",
"compartment":"c",
"charge":0.0,
"formula":"R"
},
{
"id":"trnaleu_c",
"name":"TRNA(Leu)",
"compartment":"c",
"formula":"R",
"notes":{
"original_bigg_ids":[
"trnaleu_c",
"DDGLCNt2rpp",
"b2287"
]
}
},
{
"id":"trnalys_c",
"name":"TRNA(Lys)",
"compartment":"c",
"charge":0,
"formula":"R",
"notes":{
"original_bigg_ids":[
"CRNCARtp",
"trnalys_c",
"APECO1_27"
]
}
},
{
"id":"trnamet_c",
"name":"tRNA(Met)",
"compartment":"c",
"charge":0.0,
"formula":"R"
},
{
"id":"trnaphe_c",
"name":"TRNA(Phe)",
"compartment":"c",
"formula":"R",
"notes":{
"original_bigg_ids":[
"trnaphe_c",
"DDPA",
"b2283"
]
}
},
{
"id":"trnapro_c",
"name":"TRNA(Pro)",
"compartment":"c",
"formula":"R",
"notes":{
"original_bigg_ids":[
"trnapro_c",
"DDPGALA",
"b2288"
]
}
},
{
"id":"trnaser_c",
"name":"tRNA(Ser)",
"compartment":"c",
"charge":0.0,
"formula":"R"
},
{
"id":"trnathr_c",
"name":"tRNA(Thr)",
"compartment":"c",
"charge":0.0,
"formula":"R"
},
{
"id":"trnatrp_c",
"name":"TRNA(Trp)",
"compartment":"c",
"formula":"R",
"notes":{
"original_bigg_ids":[
"trnatrp_c",
"DGSNtex",
"b3962"
]
}
},
{
"id":"trnatyr_c",
"name":"TRNA(Tyr)",
"compartment":"c",
"formula":"R",
"notes":{
"original_bigg_ids":[
"trnatyr_c",
"DHACOAH",
"b1602"
]
}
},
{
"id":"trnaval_c",
"name":"TRNA(Val)",
"compartment":"c",
"formula":"R",
"notes":{
"original_bigg_ids":[
"trnaval_c",
"DHAD1",
"b1603"
]
}
},
{
"id":"trp__L_c",
"name":"L-Tryptophan",
"compartment":"c",
"charge":0.0,
"formula":"C11H12N2O2"
},
{
"id":"trp__L_e",
"name":"L-Tryptophan",
"compartment":"e",
"charge":0.0,
"formula":"C11H12N2O2"
},
{
"id":"trptrna_c",
"name":"L-Tryptophanyl-tRNA(Trp)",
"compartment":"c",
"formula":"C11H11N2OR",
"notes":{
"original_bigg_ids":[
"trptrna_c",
"DHAPT",
"b1186"
]
}
},
{
"id":"tsul_c",
"name":"Thiosulfate",
"compartment":"c",
"charge":-2,
"formula":"HO3S2"
},
{
"id":"tsul_e",
"name":"Thiosulfate",
"compartment":"e",
"charge":-2,
"formula":"HO3S2"
},
{
"id":"ttdcea_c",
"name":"tetradecenoate (n-C14:1)",
"compartment":"c",
"charge":-1.0,
"formula":"C14H25O2"
},
{
"id":"ttrcyc_c",
"name":"Tetracycline",
"compartment":"c",
"formula":"C22H24N2O8"
},
{
"id":"ttrcyc_e",
"name":"Tetracycline",
"compartment":"e",
"formula":"C22H24N2O8"
},
{
"id":"tvegeACP_c",
"name":"trans-veg-2-enoyl-ACP",
"compartment":"",
"charge":0,
"formula":"C31H57N2O8PRS"
},
{
"id":"tym_e",
"name":"Tyramine",
"compartment":"e",
"charge":1.0,
"formula":"C8H12NO"
},
{
"id":"tyr__L_c",
"name":"L-Tyrosine",
"compartment":"c",
"charge":0.0,
"formula":"C9H11NO3"
},
{
"id":"tyr__L_e",
"name":"L-Tyrosine",
"compartment":"e",
"charge":0.0,
"formula":"C9H11NO3"
},
{
"id":"tyrtrna_c",
"name":"L-Tyrosyl-tRNA(Tyr)",
"compartment":"c",
"formula":"C9H10NO2R",
"notes":{
"original_bigg_ids":[
"tyrtrna_c",
"DHDPRy",
"b3478"
]
}
},
{
"id":"uGgla_c",
"name":"UDP-N-acetylmuramoyl-L-alanyl-gamma-D-glutamyl-L-lysyl-D-alanyl-D-alanine",
"compartment":"c",
"charge":-3.0,
"formula":"C40H62N9O26P2"
},
{
"id":"uaGgla_c",
"name":"Undecaprenyl-diphospho-N-acetylmuramoyl-L-alanyl-gamma-D-glutamyl-L-lysyl-D-alanyl-D-alanine",
"compartment":"c",
"charge":-3.0,
"formula":"C86H140N7O21P2"
},
{
"id":"uaaAgtla_c",
"name":"Undecaprenyl-diphospho-N-acetylmuramoyl-(N-acetylglucosamine)-L-alanyl-D-glutaminyl-L-lysyl-D-alanyl-D-alanine",
"compartment":"c",
"charge":-2.0,
"formula":"C94H155N9O25P2"
},
{
"id":"uaaGgla_c",
"name":"Undecaprenyl-diphospho-N-acetylmuramoyl-(N-acetylglucosamine)-L-alanyl-gamma-D-glutamyl-L-lysyl-D-alanyl-D-alanine",
"compartment":"c",
"charge":-3.0,
"formula":"C94H153N8O26P2"
},
{
"id":"uaccg_c",
"name":"UDP-N-acetyl-3-O-(1-carboxyvinyl)-D-glucosamine",
"compartment":"c",
"charge":-3.0,
"formula":"C20H26N3O19P2"
},
{
"id":"uacgam_c",
"name":"UDP-N-acetyl-D-glucosamine",
"compartment":"c",
"charge":-2.0,
"formula":"C17H25N3O17P2"
},
{
"id":"uacmam_c",
"name":"UDP-N-acetyl-D-mannosamine",
"compartment":"c",
"charge":-2.0,
"formula":"C17H25N3O17P2"
},
{
"id":"uacmamu_c",
"name":"UDP-N-acetyl-D-mannosaminouronate",
"compartment":"c",
"charge":-3.0,
"formula":"C17H22N3O18P2"
},
{
"id":"uama_c",
"name":"UDP-N-acetylmuramoyl-L-alanine",
"compartment":"c",
"charge":-3.0,
"formula":"C23H33N4O20P2"
},
{
"id":"uamag_c",
"name":"UDP-N-acetylmuramoyl-L-alanyl-D-glutamate",
"compartment":"c",
"charge":-4.0,
"formula":"C28H39N5O23P2"
},
{
"id":"uamagl_c",
"name":"UDP-N-acetyl-alpha-D-muramoyl-L-alanyl-gamma-D-glutamyl-L-lysine",
"compartment":"c",
"charge":-4,
"formula":"C34H52N7O24P2"
},
{
"id":"uamaglaa_c",
"name":"UDP-N-acetyl-alpha-D-muramoyl-L-alanyl-gamma-D-glutamyl-L-lysyl-D-alanyl-D-alanine",
"compartment":"c",
"charge":-4,
"formula":"C40H62N9O26P2"
},
{
"id":"uamr_c",
"name":"UDP-N-acetylmuramate",
"compartment":"c",
"charge":-3.0,
"formula":"C20H28N3O19P2"
},
{
"id":"udcp_c",
"name":"Undecaprenol",
"compartment":"c",
"charge":0.0,
"formula":"C55H90O"
},
{
"id":"udcpdp_c",
"name":"Undecaprenyl diphosphate",
"compartment":"c",
"charge":-3.0,
"formula":"C55H89O7P2"
},
{
"id":"udcpdp_w",
"name":"Undecaprenyl-diphosphate (cell wall)",
"compartment":"w",
"charge":-3,
"formula":"C55H89O7P2"
},
{
"id":"udcpp_c",
"name":"Undecaprenyl phosphate",
"compartment":"c",
"charge":-2.0,
"formula":"C55H89O4P"
},
{
"id":"udcpp_w",
"name":"Undecaprenyl phosphate (cell wall)",
"compartment":"w",
"charge":-2,
"formula":"C55H89O4P"
},
{
"id":"udp_c",
"name":"UDP",
"compartment":"c",
"charge":-3.0,
"formula":"C9H11N2O12P2"
},
{
"id":"udpacgal_c",
"name":"UDP-N-acetyl-D-galactosamine",
"compartment":"c",
"charge":-2.0,
"formula":"C17H25N3O17P2"
},
{
"id":"udpg_c",
"name":"UDPglucose",
"compartment":"c",
"charge":-2.0,
"formula":"C15H22N2O17P2"
},
{
"id":"udpgal_c",
"name":"UDPgalactose",
"compartment":"c",
"charge":-2.0,
"formula":"C15H22N2O17P2"
},
{
"id":"udpglcur_c",
"name":"UDP-D-glucuronate",
"compartment":"c",
"charge":-3.0,
"formula":"C15H19N2O18P2"
},
{
"id":"ump_c",
"name":"UMP",
"compartment":"c",
"charge":-2.0,
"formula":"C9H11N2O9P"
},
{
"id":"unaga_c",
"name":"Undecaprenyl diphospho N-acetyl-glucosamine",
"compartment":"c",
"charge":-2.0,
"formula":"C63H103NO12P2"
},
{
"id":"updpamaglaa_c",
"name":"undecaprenyl-diphospho-N-acetylmuramoyl-L-alanyl-gamma-D-glutamyl-L-lysyl- D-alanyl-D-alanine",
"compartment":"c",
"charge":-4,
"formula":"C86H140N7O21P2"
},
{
"id":"uppg1_c",
"name":"Uroporphyrinogen I",
"compartment":"c",
"charge":-8.0,
"formula":"C40H36N4O16"
},
{
"id":"uppg3_c",
"name":"Uroporphyrinogen III",
"compartment":"c",
"charge":-8.0,
"formula":"C40H36N4O16"
},
{
"id":"ura_c",
"name":"Uracil",
"compartment":"c",
"charge":0.0,
"formula":"C4H4N2O2"
},
{
"id":"ura_e",
"name":"Uracil",
"compartment":"e",
"charge":0.0,
"formula":"C4H4N2O2"
},
{
"id":"urcan_c",
"name":"Urocanate",
"compartment":"c",
"charge":-1.0,
"formula":"C6H5N2O2"
},
{
"id":"urea_c",
"name":"Urea",
"compartment":"c",
"charge":0.0,
"formula":"CH4N2O"
},
{
"id":"urea_e",
"name":"Urea",
"compartment":"e",
"charge":0.0,
"formula":"CH4N2O"
},
{
"id":"uri_c",
"name":"Uridine",
"compartment":"c",
"charge":0.0,
"formula":"C9H12N2O6"
},
{
"id":"uri_e",
"name":"Uridine",
"compartment":"e",
"charge":0.0,
"formula":"C9H12N2O6"
},
{
"id":"utp_c",
"name":"UTP",
"compartment":"c",
"charge":-4.0,
"formula":"C9H11N2O15P3"
},
{
"id":"val__L_c",
"name":"L-Valine",
"compartment":"c",
"charge":0,
"formula":"C5H11NO2"
},
{
"id":"val__L_e",
"name":"L-Valine",
"compartment":"e",
"charge":0.0,
"formula":"C5H11NO2"
},
{
"id":"valtrna_c",
"name":"L-Valyl-tRNA(Val)",
"compartment":"c",
"formula":"C5H10NOR",
"notes":{
"original_bigg_ids":[
"valtrna_c",
"DOGULNR",
"b4071"
]
}
},
{
"id":"vegACP_c",
"name":"veganoyl-ACP",
"compartment":"",
"charge":0,
"formula":"C31H59N2O8PRS"
},
{
"id":"vegACP_e",
"name":"veganoyl-ACP",
"compartment":"",
"charge":0,
"formula":"C31H59N2O8PRS"
},
{
"id":"xNA_c",
"name":"Staphylopine intermediate",
"compartment":"",
"charge":0,
"formula":"C10N4O4H17"
},
{
"id":"xan_c",
"name":"Xanthine",
"compartment":"c",
"charge":0.0,
"formula":"C5H4N4O2"
},
{
"id":"xan_e",
"name":"Xanthine",
"compartment":"e",
"charge":0.0,
"formula":"C5H4N4O2"
},
{
"id":"xmp_c",
"name":"Xanthosine 5'-phosphate",
"compartment":"c",
"charge":-2.0,
"formula":"C10H11N4O9P"
},
{
"id":"xsiderophore_c",
"name":"Xenosiderophore",
"compartment":"",
"charge":0,
"formula":""
},
{
"id":"xsiderophore_e",
"name":"Xenosiderophore",
"compartment":"",
"charge":0,
"formula":"Fe"
},
{
"id":"xtp_c",
"name":"XTP",
"compartment":"c",
"charge":-4.0,
"formula":"C10H11N4O15P3"
},
{
"id":"xtsn_c",
"name":"Xanthosine",
"compartment":"c",
"charge":0.0,
"formula":"C10H12N4O6"
},
{
"id":"xtsn_e",
"name":"Xanthosine",
"compartment":"e",
"charge":0.0,
"formula":"C10H12N4O6"
},
{
"id":"xu5p__D_c",
"name":"D-Xylulose 5-phosphate",
"compartment":"c",
"charge":-1.0,
"formula":"C5H9O8P"
},
{
"id":"xyl__D_e",
"name":"D-Xylose",
"compartment":"e",
"charge":0.0,
"formula":"C5H10O5"
},
{
"id":"xylt_c",
"name":"Xylitol",
"compartment":"c",
"charge":0.0,
"formula":"C5H12O5"
},
{
"id":"zn2_c",
"name":"Zinc",
"compartment":"c",
"charge":2.0,
"formula":"Zn"
},
{
"id":"zn2_e",
"name":"Zinc",
"compartment":"e",
"charge":2.0,
"formula":"Zn"
},
{
"id":"2obut_e",
"name":"2-Oxobutanoate",
"compartment":"",
"charge":-1.0,
"formula":"C4H5O3"
},
{
"id":"actn__R_e",
"name":"(R)-Acetoin",
"compartment":"",
"charge":0.0,
"formula":"C4H8O2"
},
{
"id":"btd_RR_e",
"name":" R R  2 3 Butanediol C4H10O2",
"compartment":"",
"charge":0,
"formula":"C4H10O2"
},
{
"id":"abt_e",
"name":"L-Arabinitol",
"compartment":"",
"charge":0.0,
"formula":"C5H12O5"
},
{
"id":"xylt_e",
"name":"Xylitol",
"compartment":"",
"charge":0.0,
"formula":"C5H12O5"
},
{
"id":"cellb_e",
"name":"cellobiose",
"compartment":"",
"charge":0.0,
"formula":"C12H22O11"
},
{
"id":"tre6p_e",
"name":"alpha,alpha'-Trehalose 6-phosphate",
"compartment":"",
"charge":-2.0,
"formula":"C12H21O14P"
},
{
"id":"mnl1p_e",
"name":"D-Mannitol 1-phosphate",
"compartment":"",
"charge":-2.0,
"formula":"C6H13O9P"
},
{
"id":"butACP_e",
"name":"Butyryl-ACP (n-C4:0ACP)",
"compartment":"",
"charge":0,
"formula":"C15H27N2O8PRS"
},
{
"id":"ad_e",
"name":"acetamide",
"compartment":"",
"charge":0.0,
"formula":"C2H5NO"
},
{
"id":"dhap_e",
"name":"Dihydroxyacetone phosphate",
"compartment":"",
"charge":-2.0,
"formula":"C3H5O6P"
},
{
"id":"citr__L_e",
"name":"L-Citrulline",
"compartment":"",
"charge":0.0,
"formula":"C6H13N3O3"
},
{
"id":"acgam1p_e",
"name":"N-Acetyl-D-glucosamine 1-phosphate",
"compartment":"",
"charge":-2.0,
"formula":"C8H14NO9P"
},
{
"id":"4hpro__LT_e",
"name":"trans-4-Hydroxy-L-proline",
"compartment":"",
"charge":-1.0,
"formula":"C5H9NO3"
},
{
"id":"ppap_e",
"name":"Propanoyl phosphate",
"compartment":"",
"charge":-2.0,
"formula":"C3H5O5P"
},
{
"id":"5dglcn_c",
"name":"5-Dehydro-D-gluconate",
"compartment":"",
"charge":-1.0,
"formula":"C6H9O7"
},
{
"id":"galur_c",
"name":"D-Galacturonate",
"compartment":"",
"charge":-1.0,
"formula":"C6H9O7"
},
{
"id":"all__D_c",
"name":"D-Allose",
"compartment":"",
"charge":0.0,
"formula":"C6H12O6"
},
{
"id":"lyx__L_c",
"name":"L-Lyxose",
"compartment":"",
"charge":0.0,
"formula":"C5H10O5"
},
{
"id":"rmn_c",
"name":"L-Rhamnose",
"compartment":"",
"charge":0.0,
"formula":"C6H12O5"
},
{
"id":"acgal_c",
"name":"N-Acetyl-D-galactosamine",
"compartment":"",
"charge":0.0,
"formula":"C8H15NO6"
},
{
"id":"acac_c",
"name":"Acetoacetate",
"compartment":"",
"charge":-1.0,
"formula":"C4H5O3"
},
{
"id":"rbl__B_c",
"name":"Salicin",
"compartment":"",
"charge":0.0,
"formula":""
},
{
"id":"tartr__L_c",
"name":"L-tartrate",
"compartment":"",
"charge":-2.0,
"formula":"C4H4O6"
},
{
"id":"galct__D_c",
"name":"D-Galactarate",
"compartment":"",
"charge":-2.0,
"formula":"C6H8O8"
},
{
"id":"tartr__D_c",
"name":"D-tartrate",
"compartment":"",
"charge":-2.0,
"formula":"C4H4O6"
},
{
"id":"xyl__D_c",
"name":"D-Xylose",
"compartment":"",
"charge":0.0,
"formula":"C5H10O5"
},
{
"id":"fuc__L_c",
"name":"L-Fucose",
"compartment":"",
"charge":0.0,
"formula":"C6H12O5"
},
{
"id":"tym_c",
"name":"Tyramine",
"compartment":"",
"charge":1.0,
"formula":"C8H12NO"
},
{
"id":"mal__D_c",
"name":"D-Malate",
"compartment":"",
"charge":-2.0,
"formula":"C4H4O5"
},
{
"id":"12ppd__R_c",
"name":"(R)-Propane-1,2-diol",
"compartment":"",
"charge":0.0,
"formula":"C3H8O2"
},
{
"id":"quin_c",
"name":"Quinate",
"compartment":"",
"charge":-1.0,
"formula":"C7H12O6"
},
{
"id":"1gOtherSolutes_r_c",
"name":"",
"compartment":""
},
{
"id":"1gLIPIDSr_c",
"name":"",
"compartment":""
}
],
"reactions":[
{
"id":"10M3HDHL",
"name":"10-methyl-3-hydroxy-undecanoyl-ACP hydro-lyase ",
"metabolites":{
"10m3uACP_c":-1,
"10mtu2eACP_c":1,
"h2o_c":1
},
"lower_bound":-1000,
"upper_bound":1000,
"gene_reaction_rule":"B7H15_RS11660",
"subsystem":"Lipid Metabolism",
"notes":{
"Sub-subsystem":"Branched chain fatty acid metabolism",
"Super-system":"Lipid Metabolism"
}
},
{
"id":"10M3OACPO",
"name":"10-methyl-3-oxo-dodecanoyl-ACP NADP oxidoreductase ",
"metabolites":{
"3hoddecACP_c":1,
"3oddecACP_c":-1,
"h_c":-1,
"nadp_c":1,
"nadph_c":-1
},
"lower_bound":-1000,
"upper_bound":1000,
"gene_reaction_rule":"B7H15_RS06410",
"subsystem":"Lipid Metabolism",
"notes":{
"Sub-subsystem":"Branched chain fatty acid metabolism",
"Super-system":"Lipid Metabolism"
}
},
{
"id":"10M3OUO",
"name":"10-methyl-3-oxo-undecanoyl-ACP NADP oxidoreductase ",
"metabolites":{
"10m3ouACP_c":-1,
"10m3uACP_c":1,
"h_c":-1,
"nadp_c":1,
"nadph_c":-1
},
"lower_bound":-1000,
"upper_bound":1000,
"gene_reaction_rule":"B7H15_RS06410",
"subsystem":"Lipid Metabolism",
"notes":{
"Sub-subsystem":"Branched chain fatty acid metabolism",
"Super-system":"Lipid Metabolism"
}
},
{
"id":"10MDOD",
"name":"10-methyl-dodecanoyl-ACP malonyl-acyl-carrier-protein C-acyltransferase decarboxylating ",
"metabolites":{
"10mdACP_c":-1,
"123oxtACP_c":1,
"ACP_c":1,
"co2_c":1,
"h_c":-1,
"malACP_c":-1
},
"lower_bound":0,
"upper_bound":1000,
"gene_reaction_rule":"B7H15_RS05070 and B7H15_RS05075",
"subsystem":"Lipid Metabolism",
"notes":{
"Sub-subsystem":"Branched chain fatty acid metabolism",
"Super-system":"Lipid Metabolism"
}
},
{
"id":"10MTDAO",
"name":"10-methyl-trans-dodec-2-enoyl-ACP NAD oxidoreductase A-specific ",
"metabolites":{
"10mdACP_c":1,
"10mtd2eACP_c":-1,
"h_c":-1,
"nadp_c":1,
"nadph_c":-1
},
"lower_bound":0,
"upper_bound":1000,
"gene_reaction_rule":"B7H15_RS05210",
"subsystem":"Lipid Metabolism",
"notes":{
"Confidence Score":3,
"References":"PMID: 18335995",
"Sub-subsystem":"Branched chain fatty acid metabolism",
"Super-system":"Lipid Metabolism"
}
},
{
"id":"10MTU2A",
"name":"10-methyl-trans-undec-2-enoyl-ACP NAD oxidoreductase A-specific ",
"metabolites":{
"10mtu2eACP_c":-1,
"10muACP_c":1,
"h_c":-1,
"nadp_c":1,
"nadph_c":-1
},
"lower_bound":0,
"upper_bound":1000,
"gene_reaction_rule":"B7H15_RS05210",
"subsystem":"Lipid Metabolism",
"notes":{
"Confidence Score":3,
"References":"PMID: 18335995",
"Sub-subsystem":"Branched chain fatty acid metabolism",
"Super-system":"Lipid Metabolism"
}
},
{
"id":"10MUAM",
"name":"10-methyl-undecanoyl-ACP malonyl-acyl-carrier-protein C-acyltransferase decarboxylating ",
"metabolites":{
"10muACP_c":-1,
"12m3otACP_c":1,
"ACP_c":1,
"co2_c":1,
"h_c":-1,
"malACP_c":-1
},
"lower_bound":0,
"upper_bound":1000,
"gene_reaction_rule":"B7H15_RS05070 and B7H15_RS05075",
"subsystem":"Lipid Metabolism",
"notes":{
"Sub-subsystem":"Branched chain fatty acid metabolism",
"Super-system":"Lipid Metabolism"
}
},
{
"id":"11M3ODO",
"name":"11-methyl-3-oxo-dodecanoyl-ACP NADP oxidoreductase ",
"metabolites":{
"11m3hdACP_c":1,
"11m3odACP_c":-1,
"h_c":-1,
"nadp_c":1,
"nadph_c":-1
},
"lower_bound":-1000,
"upper_bound":1000,
"gene_reaction_rule":"B7H15_RS06410",
"subsystem":"Lipid Metabolism",
"notes":{
"Sub-subsystem":"Branched chain fatty acid metabolism",
"Super-system":"Lipid Metabolism"
}
},
{
"id":"11MDAMCA",
"name":"11-methyl-dodecanoyl-ACP malonyl-acyl-carrier-protein C-acyltransferase decarboxylating ",
"metabolites":{
"11mdACP_c":-1,
"13m3otdACP_c":1,
"ACP_c":1,
"co2_c":1,
"h_c":-1,
"malACP_c":-1
},
"lower_bound":0,
"upper_bound":1000,
"gene_reaction_rule":"B7H15_RS05070 and B7H15_RS05075",
"subsystem":"Lipid Metabolism",
"notes":{
"Sub-subsystem":"Branched chain fatty acid metabolism",
"Super-system":"Lipid Metabolism"
}
},
{
"id":"11MHDOD",
"name":"11-methyl-3-hydroxy-dodecanoyl-ACP hydro-lyase ",
"metabolites":{
"11m3hdACP_c":-1,
"11mtdeACP_c":1,
"h2o_c":1
},
"lower_bound":-1000,
"upper_bound":1000,
"gene_reaction_rule":"B7H15_RS11660",
"subsystem":"Lipid Metabolism",
"notes":{
"Sub-subsystem":"Branched chain fatty acid metabolism",
"Super-system":"Lipid Metabolism"
}
},
{
"id":"11MTRDOC",
"name":"11-methyl-trans-dodec-2-enoyl-ACP NAD oxidoreductase A-specific ",
"metabolites":{
"11mdACP_c":1,
"11mtdeACP_c":-1,
"h_c":-1,
"nadp_c":1,
"nadph_c":-1
},
"lower_bound":0,
"upper_bound":1000,
"gene_reaction_rule":"B7H15_RS05210",
"subsystem":"Lipid Metabolism",
"notes":{
"Confidence Score":3,
"References":"PMID: 18335995",
"Sub-subsystem":"Branched chain fatty acid metabolism",
"Super-system":"Lipid Metabolism"
}
},
{
"id":"12M3HTDH",
"name":"12-methyl-3-hydroxy-tetra-decanoyl-ACP hydro-lyase ",
"metabolites":{
"12m3htdACP_c":-1,
"12methtetdec2_c":1,
"h2o_c":1
},
"lower_bound":-1000,
"upper_bound":1000,
"gene_reaction_rule":"B7H15_RS11660",
"subsystem":"Lipid Metabolism",
"notes":{
"Sub-subsystem":"Branched chain fatty acid metabolism",
"Super-system":"Lipid Metabolism"
}
},
{
"id":"12M3HTHL",
"name":"12-methyl-3-hydroxy-tridecanoyl-ACP hydro-lyase ",
"metabolites":{
"12mdhtACP_c":-1,
"12mtt2eACP_c":1,
"h2o_c":1
},
"lower_bound":-1000,
"upper_bound":1000,
"gene_reaction_rule":"B7H15_RS11660",
"subsystem":"Lipid Metabolism",
"notes":{
"Sub-subsystem":"Branched chain fatty acid metabolism",
"Super-system":"Lipid Metabolism"
}
},
{
"id":"12M3OXOT",
"name":"12-methyl-3-oxo-tridecanoyl-ACP NADP oxidoreductase ",
"metabolites":{
"12m3otACP_c":-1,
"12mdhtACP_c":1,
"h_c":-1,
"nadp_c":1,
"nadph_c":-1
},
"lower_bound":-1000,
"upper_bound":1000,
"gene_reaction_rule":"B7H15_RS06410",
"subsystem":"Lipid Metabolism",
"notes":{
"Sub-subsystem":"Branched chain fatty acid metabolism",
"Super-system":"Lipid Metabolism"
}
},
{
"id":"12M3TDA",
"name":"12-methyl-3-oxo-tetra-decanoyl-ACP NADP oxidoreductase ",
"metabolites":{
"123oxtACP_c":-1,
"12m3htdACP_c":1,
"h_c":-1,
"nadp_c":1,
"nadph_c":-1
},
"lower_bound":-1000,
"upper_bound":1000,
"gene_reaction_rule":"B7H15_RS06410",
"subsystem":"Lipid Metabolism",
"notes":{
"Sub-subsystem":"Branched chain fatty acid metabolism",
"Super-system":"Lipid Metabolism"
}
},
{
"id":"12MTACPM",
"name":"12-methyl-tridecanoyl-ACP malonyl-acyl-carrier-protein C-acyltransferase decarboxylating ",
"metabolites":{
"12mtACP_c":-1,
"14m3opACP_c":1,
"ACP_c":1,
"co2_c":1,
"h_c":-1,
"malACP_c":-1
},
"lower_bound":0,
"upper_bound":1000,
"gene_reaction_rule":"B7H15_RS05070 and B7H15_RS05075",
"subsystem":"Lipid Metabolism",
"notes":{
"Sub-subsystem":"Branched chain fatty acid metabolism",
"Super-system":"Lipid Metabolism"
}
},
{
"id":"12MTT2E",
"name":"12-methyl-trans-tridec-2-enoyl-ACP NAD oxidoreductase A-specific ",
"metabolites":{
"12mtACP_c":1,
"12mtt2eACP_c":-1,
"h_c":-1,
"nadp_c":1,
"nadph_c":-1
},
"lower_bound":0,
"upper_bound":1000,
"gene_reaction_rule":"B7H15_RS05210",
"subsystem":"Lipid Metabolism",
"notes":{
"Confidence Score":3,
"References":"PMID: 18335995",
"Sub-subsystem":"Branched chain fatty acid metabolism",
"Super-system":"Lipid Metabolism"
}
},
{
"id":"12TTACA",
"name":"12-methyl-trans-tetra-dec-2-enoyl-ACP NAD oxidoreductase A-specific ",
"metabolites":{
"12methedec_c":1,
"12methtetdec2_c":-1,
"h_c":-1,
"nadp_c":1,
"nadph_c":-1
},
"lower_bound":0,
"upper_bound":1000,
"gene_reaction_rule":"B7H15_RS05210",
"subsystem":"Lipid Metabolism",
"notes":{
"Confidence Score":3,
"References":"PMID: 18335995",
"Sub-subsystem":"Branched chain fatty acid metabolism",
"Super-system":"Lipid Metabolism"
}
},
{
"id":"13M3HTDAHL",
"name":"13-methyl-3-hydroxy-tetra-decanoyl-ACP hydro-lyase ",
"metabolites":{
"13m3htdACP_c":-1,
"13mttd2eACP_c":1,
"h2o_c":1
},
"lower_bound":-1000,
"upper_bound":1000,
"gene_reaction_rule":"B7H15_RS11660",
"subsystem":"Lipid Metabolism",
"notes":{
"Sub-subsystem":"Branched chain fatty acid metabolism",
"Super-system":"Lipid Metabolism"
}
},
{
"id":"13M3OTDAO",
"name":"13-methyl-3-oxo-tetra-decanoyl-ACP NADP oxidoreductase ",
"metabolites":{
"13m3htdACP_c":1,
"13m3otdACP_c":-1,
"h_c":-1,
"nadp_c":1,
"nadph_c":-1
},
"lower_bound":-1000,
"upper_bound":1000,
"gene_reaction_rule":"B7H15_RS06410",
"subsystem":"Lipid Metabolism",
"notes":{
"Sub-subsystem":"Branched chain fatty acid metabolism",
"Super-system":"Lipid Metabolism"
}
},
{
"id":"13MTDAM",
"name":"13-methyl-tetra-decanoyl-ACP malonyl-acyl-carrier-protein C-acyltransferase decarboxylating ",
"metabolites":{
"13mtdACP_c":-1,
"15m3ohdACP_c":1,
"ACP_c":1,
"co2_c":1,
"h_c":-1,
"malACP_c":-1
},
"lower_bound":0,
"upper_bound":1000,
"gene_reaction_rule":"B7H15_RS05070 and B7H15_RS05075",
"subsystem":"Lipid Metabolism",
"notes":{
"Sub-subsystem":"Branched chain fatty acid metabolism",
"Super-system":"Lipid Metabolism"
}
},
{
"id":"13MTTDAO",
"name":"13-methyl-trans-tetra-dec-2-enoyl-ACP NAD oxidoreductase A-specific ",
"metabolites":{
"13mtdACP_c":1,
"13mttd2eACP_c":-1,
"h_c":-1,
"nadp_c":1,
"nadph_c":-1
},
"lower_bound":0,
"upper_bound":1000,
"gene_reaction_rule":"B7H15_RS05210",
"subsystem":"Lipid Metabolism",
"notes":{
"Confidence Score":3,
"References":"PMID: 18335995",
"Sub-subsystem":"Branched chain fatty acid metabolism",
"Super-system":"Lipid Metabolism"
}
},
{
"id":"14M3HDEC",
"name":"14-methyl-3-hydroxy-hexa-decanoyl-ACP hydro-lyase ",
"metabolites":{
"14m3hdACP_c":-1,
"14mthdeACP_c":1,
"h2o_c":1
},
"lower_bound":-1000,
"upper_bound":1000,
"gene_reaction_rule":"B7H15_RS11660",
"subsystem":"Lipid Metabolism",
"notes":{
"Sub-subsystem":"Branched chain fatty acid metabolism",
"Super-system":"Lipid Metabolism"
}
},
{
"id":"14M3HPAHL",
"name":"14-methyl-3-hydroxy-pentadecanoyl-ACP hydro-lyase ",
"metabolites":{
"14m3hpACP_c":-1,
"14mtp2eACP_c":1,
"h2o_c":1
},
"lower_bound":-1000,
"upper_bound":1000,
"gene_reaction_rule":"B7H15_RS11660",
"subsystem":"Lipid Metabolism",
"notes":{
"Sub-subsystem":"Branched chain fatty acid metabolism",
"Super-system":"Lipid Metabolism"
}
},
{
"id":"14M3OHO",
"name":"14-methyl-3-oxo-hexa-decanoyl-ACP NADP oxidoreductase ",
"metabolites":{
"14m3hdACP_c":1,
"14m3ohdACP_c":-1,
"h_c":-1,
"nadp_c":1,
"nadph_c":-1
},
"lower_bound":-1000,
"upper_bound":1000,
"gene_reaction_rule":"B7H15_RS06410",
"subsystem":"Lipid Metabolism",
"notes":{
"Sub-subsystem":"Branched chain fatty acid metabolism",
"Super-system":"Lipid Metabolism"
}
},
{
"id":"14M3OP",
"name":"14-methyl-3-oxo-pentadecanoyl-ACP NADP oxidoreductase ",
"metabolites":{
"14m3hpACP_c":1,
"14m3opACP_c":-1,
"h_c":-1,
"nadp_c":1,
"nadph_c":-1
},
"lower_bound":-1000,
"upper_bound":1000,
"gene_reaction_rule":"B7H15_RS06410",
"subsystem":"Lipid Metabolism",
"notes":{
"Sub-subsystem":"Branched chain fatty acid metabolism",
"Super-system":"Lipid Metabolism"
}
},
{
"id":"14MHDAAD",
"name":"14-methyl-hexa-decanoyl-ACP C-acyltransferase decarboxylating",
"metabolites":{
"14mhdACP_c":-1,
"16m3ohdACP_c":1,
"ACP_c":1,
"co2_c":1,
"h_c":-1,
"malACP_c":-1
},
"lower_bound":0,
"upper_bound":1000,
"gene_reaction_rule":"B7H15_RS05070 and B7H15_RS05075",
"subsystem":"Lipid Metabolism",
"notes":{
"Confidence Score":3,
"Sub-subsystem":"Branched chain fatty acid metabolism",
"Super-system":"Lipid Metabolism"
}
},
{
"id":"14MTACPM",
"name":"14-methyl-tridecanoyl-ACP malonyl-acyl-carrier-protein C-acyltransferase ",
"metabolites":{
"14mpACP_c":-1,
"16m3opACP_c":1,
"ACP_c":1,
"co2_c":1,
"h_c":-1,
"malACP_c":-1
},
"lower_bound":0,
"upper_bound":1000,
"gene_reaction_rule":"B7H15_RS05070 and B7H15_RS05075",
"subsystem":"Lipid Metabolism",
"notes":{
"Confidence Score":3,
"Sub-subsystem":"Branched chain fatty acid metabolism",
"Super-system":"Lipid Metabolism"
}
},
{
"id":"14MTHEAO",
"name":"14-methyl-trans-hexa-dec-2-enoyl-ACP NAD oxidoreductase A-specific ",
"metabolites":{
"14mhdACP_c":1,
"14mthdeACP_c":-1,
"h_c":-1,
"nadp_c":1,
"nadph_c":-1
},
"lower_bound":0,
"upper_bound":1000,
"gene_reaction_rule":"B7H15_RS05210",
"subsystem":"Lipid Metabolism",
"notes":{
"Confidence Score":3,
"References":"PMID: 18335995",
"Sub-subsystem":"Branched chain fatty acid metabolism",
"Super-system":"Lipid Metabolism"
}
},
{
"id":"14MTP2EA",
"name":"14-methyl-trans-pentadec-2-enoyl-ACP NAD oxidoreductase A-specific ",
"metabolites":{
"14mpACP_c":1,
"14mtp2eACP_c":-1,
"h_c":-1,
"nadp_c":1,
"nadph_c":-1
},
"lower_bound":0,
"upper_bound":1000,
"gene_reaction_rule":"B7H15_RS05210",
"subsystem":"Lipid Metabolism",
"notes":{
"Confidence Score":3,
"References":"PMID: 18335995",
"Sub-subsystem":"Branched chain fatty acid metabolism",
"Super-system":"Lipid Metabolism"
}
},
{
"id":"15M3HEXDA",
"name":"15-methyl-3-hydroxy-hexa-decanoyl-ACP hydro-lyase ",
"metabolites":{
"15m3hdACP_c":-1,
"15methexeACP_c":1,
"h2o_c":1
},
"lower_bound":0,
"upper_bound":1000,
"gene_reaction_rule":"B7H15_RS11660",
"subsystem":"Lipid Metabolism",
"notes":{
"Sub-subsystem":"Branched chain fatty acid metabolism",
"Super-system":"Lipid Metabolism"
}
},
{
"id":"15M3OHAO",
"name":"15-methyl-3-oxo-hexa-decanoyl-ACP NADP oxidoreductase ",
"metabolites":{
"15m3hdACP_c":1,
"15m3ohdACP_c":-1,
"h_c":-1,
"nadp_c":1,
"nadph_c":-1
},
"lower_bound":-1000,
"upper_bound":1000,
"gene_reaction_rule":"B7H15_RS06410",
"subsystem":"Lipid Metabolism",
"notes":{
"Sub-subsystem":"Branched chain fatty acid metabolism",
"Super-system":"Lipid Metabolism"
}
},
{
"id":"15MHDAAD",
"name":"15-methyl-hexa-decanoyl-ACP C-acyltransferase decarboxylating",
"metabolites":{
"15mhdACP_c":-1,
"17m3ohdACP_c":1,
"ACP_c":1,
"co2_c":1,
"h_c":-1,
"malACP_c":-1
},
"lower_bound":0,
"upper_bound":1000,
"gene_reaction_rule":"B7H15_RS05070 and B7H15_RS05075",
"subsystem":"Lipid Metabolism",
"notes":{
"Confidence Score":3,
"Sub-subsystem":"Branched chain fatty acid metabolism",
"Super-system":"Lipid Metabolism"
}
},
{
"id":"15MTHACP",
"name":"15-methyl-trans-hexa-dec-2-enoyl-ACP NAD oxidoreductase A-specific ",
"metabolites":{
"15methexeACP_c":-1,
"15mhdACP_c":1,
"h_c":-1,
"nadp_c":1,
"nadph_c":-1
},
"lower_bound":0,
"upper_bound":1000,
"gene_reaction_rule":"B7H15_RS05210",
"subsystem":"Lipid Metabolism",
"notes":{
"Confidence Score":3,
"References":"PMID: 18335995",
"Sub-subsystem":"Branched chain fatty acid metabolism",
"Super-system":"Lipid Metabolism"
}
},
{
"id":"16M3HDEC",
"name":"16-methyl-3-hydroxy-hexa-decanoyl-ACP hydro-lyase",
"metabolites":{
"16m3hdACP_c":-1,
"16mthdeACP_c":1,
"h2o_c":1
},
"lower_bound":0,
"upper_bound":1000,
"gene_reaction_rule":"B7H15_RS11660",
"subsystem":"Lipid Metabolism",
"notes":{
"Confidence Score":3,
"Sub-subsystem":"Branched chain fatty acid metabolism",
"Super-system":"Lipid Metabolism"
}
},
{
"id":"16M3HPAHL",
"name":"16-methyl-3-hydroxy-pentadecanoyl-ACP hydro-lyase",
"metabolites":{
"16m3hpACP_c":-1,
"16mtp2eACP_c":1,
"h2o_c":1
},
"lower_bound":0,
"upper_bound":1000,
"gene_reaction_rule":"B7H15_RS11660",
"subsystem":"Lipid Metabolism",
"notes":{
"Confidence Score":3,
"Sub-subsystem":"Branched chain fatty acid metabolism",
"Super-system":"Lipid Metabolism"
}
},
{
"id":"16M3OHO",
"name":"16-methyl-3-hydroxy-hexa-decanoyl-ACP hydro-lyase",
"metabolites":{
"16m3hdACP_c":1,
"16m3ohdACP_c":-1,
"h_c":-1,
"nadp_c":1,
"nadph_c":-1
},
"lower_bound":0,
"upper_bound":1000,
"gene_reaction_rule":"B7H15_RS06410",
"subsystem":"Lipid Metabolism",
"notes":{
"Confidence Score":3,
"Sub-subsystem":"Branched chain fatty acid metabolism",
"Super-system":"Lipid Metabolism"
}
},
{
"id":"16M3OP",
"name":"16-methyl-3-oxo-pentadecanoyl-ACP NADP oxidoreductase",
"metabolites":{
"16m3hpACP_c":1,
"16m3opACP_c":-1,
"h_c":-1,
"nadp_c":1,
"nadph_c":-1
},
"lower_bound":0,
"upper_bound":1000,
"gene_reaction_rule":"B7H15_RS06410",
"subsystem":"Lipid Metabolism",
"notes":{
"Confidence Score":3,
"Sub-subsystem":"Branched chain fatty acid metabolism",
"Super-system":"Lipid Metabolism"
}
},
{
"id":"16MTHEAO",
"name":"16-methyl-trans-hexa-dec-2-enoyl-ACP NAD",
"metabolites":{
"16mhdACP_c":1,
"16mthdeACP_c":-1,
"h_c":-1,
"nadp_c":1,
"nadph_c":-1
},
"lower_bound":0,
"upper_bound":1000,
"gene_reaction_rule":"B7H15_RS05210",
"subsystem":"Lipid Metabolism",
"notes":{
"Confidence Score":3,
"Sub-subsystem":"Branched chain fatty acid metabolism",
"Super-system":"Lipid Metabolism"
}
},
{
"id":"16MTP2EA",
"name":"14-methyl-trans-pentadec-2-enoyl-ACP NAD oxidoreductase A-specifi",
"metabolites":{
"16mpACP_c":1,
"16mtp2eACP_c":-1,
"h_c":-1,
"nadp_c":1,
"nadph_c":-1
},
"lower_bound":0,
"upper_bound":1000,
"gene_reaction_rule":"B7H15_RS05210",
"subsystem":"Lipid Metabolism",
"notes":{
"Confidence Score":3,
"Sub-subsystem":"Branched chain fatty acid metabolism",
"Super-system":"Lipid Metabolism"
}
},
{
"id":"17M3HDEC",
"name":"17-methyl-3-hydroxy-hexa-decanoyl-ACP hydro-lyase",
"metabolites":{
"17m3hdACP_c":-1,
"17mthdeACP_c":1,
"h2o_c":1
},
"lower_bound":0,
"upper_bound":1000,
"gene_reaction_rule":"B7H15_RS11660",
"subsystem":"Lipid Metabolism",
"notes":{
"Confidence Score":3,
"Sub-subsystem":"Branched chain fatty acid metabolism",
"Super-system":"Lipid Metabolism"
}
},
{
"id":"17M3OHO",
"name":"17-methyl-3-hydroxy-hexa-decanoyl-ACP hydro-lyase",
"metabolites":{
"17m3hdACP_c":1,
"17m3ohdACP_c":-1,
"h_c":-1,
"nadp_c":1,
"nadph_c":-1
},
"lower_bound":0,
"upper_bound":1000,
"gene_reaction_rule":"B7H15_RS06410",
"subsystem":"Lipid Metabolism",
"notes":{
"Confidence Score":3,
"Sub-subsystem":"Branched chain fatty acid metabolism",
"Super-system":"Lipid Metabolism"
}
},
{
"id":"17MTHEAO",
"name":"17-methyl-trans-hexa-dec-2-enoyl-ACP NAD",
"metabolites":{
"17mhdACP_c":1,
"17mthdeACP_c":-1,
"h_c":-1,
"nadp_c":1,
"nadph_c":-1
},
"lower_bound":0,
"upper_bound":1000,
"gene_reaction_rule":"B7H15_RS05210",
"subsystem":"Lipid Metabolism",
"notes":{
"Confidence Score":3,
"Sub-subsystem":"Branched chain fatty acid metabolism",
"Super-system":"Lipid Metabolism"
}
},
{
"id":"23CN2P2",
"name":"2  3  cyclic nucleotide 2  phosphodiesterase  2  3  cyclic UMP ",
"metabolites":{
"23cump_c":-1.0,
"3ump_c":1.0,
"h2o_c":-1.0,
"h_c":1.0
},
"lower_bound":-999999.0,
"upper_bound":999999.0,
"gene_reaction_rule":"B7H15_RS05275 or B7H15_RS00805",
"subsystem":"Energy Production and Conversion",
"notes":{
"Confidence Score":1,
"References":"Gene homology;O34313",
"Super-system":"Energy Production and Conversion",
"original_bigg_ids":[
"23CN2P2"
]
}
},
{
"id":"23CN2P3",
"name":"2  3  cyclic nucleotide 2  phosphodiesterase  2  3  cyclic CMP ",
"metabolites":{
"23ccmp_c":-1.0,
"3cmp_c":1.0,
"h2o_c":-1.0,
"h_c":1.0
},
"lower_bound":-999999.0,
"upper_bound":999999.0,
"gene_reaction_rule":"B7H15_RS05275 or B7H15_RS00805",
"subsystem":"Nucleotide Metabolism",
"notes":{
"Confidence Score":1,
"References":"Gene homology;O34313",
"Super-system":"Nucleotide Metabolism",
"original_bigg_ids":[
"23CN2P3"
]
}
},
{
"id":"23CN2P4",
"name":"2  3  cyclic nucleotide 2  phosphodiesterase  2  3   cyclic GMP ",
"metabolites":{
"23cgmp_c":-1.0,
"3gmp_c":1.0,
"h2o_c":-1.0,
"h_c":1.0
},
"lower_bound":-999999.0,
"upper_bound":999999.0,
"gene_reaction_rule":"B7H15_RS05275 or B7H15_RS00805",
"subsystem":"Nucleotide Metabolism",
"notes":{
"Confidence Score":1,
"References":"Gene homology;O34313",
"Super-system":"Nucleotide Metabolism",
"original_bigg_ids":[
"23CN2P4"
]
}
},
{
"id":"2A4H6ET",
"name":"2-Amino-4-hydroxy-6-erythro-1 2 3-trihydroxypropyl ",
"metabolites":{
"ahdt_c":1,
"dattoo_c":-1,
"h2o_c":1
},
"lower_bound":0,
"upper_bound":1000,
"gene_reaction_rule":"B7H15_RS03095",
"subsystem":"Carbohydrate Metabolism",
"notes":{
"Sub-subsystem":"Folate Metabolism",
"Super-system":"Carbohydrate Metabolism"
}
},
{
"id":"2ACLMM",
"name":"2-Acetolactate methylmutase ",
"metabolites":{
"33hmeoxobut_c":1,
"alac__S_c":-1
},
"lower_bound":0,
"upper_bound":1000,
"gene_reaction_rule":"B7H15_RS11400",
"subsystem":"Amino Acid Metabolism",
"notes":{
"Sub-subsystem":"Branched amino acid: Valine, Leucine, and Isoleucine biosynthesis",
"Super-system":"Amino Acid Metabolism"
}
},
{
"id":"2MACPT",
"name":"2-methylbutanoyl-CoA acyl-carrier-protein transferase ",
"metabolites":{
"2mbcoa_c":-1,
"2mbutACP_c":1,
"ACP_c":-1,
"coa_c":1
},
"lower_bound":-1000,
"upper_bound":1000,
"gene_reaction_rule":"B7H15_RS06405",
"subsystem":"Lipid Metabolism",
"notes":{
"Sub-subsystem":"Branched chain fatty acid metabolism",
"Super-system":"Lipid Metabolism"
}
},
{
"id":"2MPCAC",
"name":"2-methylpropionyl-CoA acyl-carrier-protein transferase ",
"metabolites":{
"ACP_c":-1,
"coa_c":1,
"ibcoa_c":-1,
"isobutACP_c":1
},
"lower_bound":-1000,
"upper_bound":1000,
"gene_reaction_rule":"B7H15_RS06405",
"subsystem":"Lipid Metabolism",
"notes":{
"Sub-subsystem":"Branched chain fatty acid metabolism",
"Super-system":"Lipid Metabolism"
}
},
{
"id":"2MPCTF",
"name":"10-methyl-3-hydroxy-dodecanoyl-ACP hydro-lyase ",
"metabolites":{
"10mtd2eACP_c":1,
"3hoddecACP_c":-1,
"h2o_c":1
},
"lower_bound":-1000,
"upper_bound":1000,
"gene_reaction_rule":"B7H15_RS11660",
"subsystem":"Lipid Metabolism",
"notes":{
"Sub-subsystem":"Branched chain fatty acid metabolism",
"Super-system":"Lipid Metabolism"
}
},
{
"id":"2S5EPAC",
"name":"2-succinyl-5-enolpyruvyl-6-hydroxy-3-cyclohexene-1-carboxylate ",
"metabolites":{
"2sephchc_c":1,
"akg_c":-1,
"co2_c":1,
"h_c":-1,
"ichor_c":-1
},
"lower_bound":0,
"upper_bound":1000,
"gene_reaction_rule":"B7H15_RS05400",
"subsystem":"Cofactor and Prosthetic Group Metabolism",
"notes":{
"References":"PMID: 23043465",
"Sub-subsystem":"Menaquinone biosynthesis",
"Super-system":"Cofactor and Prosthetic Group Metabolism"
}
},
{
"id":"2SU6HYCC",
"name":"2-succinyl-6-hydroxy-2 4-cyclohexadiene-1-carboxylate synthase ",
"metabolites":{
"2sephchc_c":-1,
"2shchc_c":1,
"pyr_c":1
},
"lower_bound":0,
"upper_bound":1000,
"gene_reaction_rule":"B7H15_RS05400",
"subsystem":"Cofactor and Prosthetic Group Metabolism",
"notes":{
"References":"PMID: 23043465",
"Sub-subsystem":"Menaquinone biosynthesis",
"Super-system":"Cofactor and Prosthetic Group Metabolism"
}
},
{
"id":"3A2OA",
"name":"3-Aminopropanoate 2-oxoglutarate aminotransferase ",
"metabolites":{
"akg_c":-1,
"ala__B_c":-1,
"glu__L_c":1,
"msa_c":1
},
"lower_bound":-1000,
"upper_bound":1000,
"gene_reaction_rule":"B7H15_RS14470",
"subsystem":"Carbohydrate Metabolism",
"notes":{
"Super-system":"Carbohydrate Metabolism"
}
},
{
"id":"3GMPtex",
"name":"3GMP transport via diffusion (extracellular to cytoplasm)",
"metabolites":{
"3gmp_c":1,
"3gmp_e":-1
},
"lower_bound":-1000,
"upper_bound":1000,
"gene_reaction_rule":"",
"subsystem":"Transport",
"notes":{
"Old_subsystem":"Transport, Outer Membrane Porin",
"Sub-subsystem":"Transport",
"Super-system":"Transport"
}
},
{
"id":"3HACPH",
"name":"3R-3-Hydroxybutanoyl-acyl-carrier-protein hydro-lyase ",
"metabolites":{
"but2eACP_c":1,
"h2o_c":1,
"r3hbACP_c":-1
},
"lower_bound":-1000,
"upper_bound":1000,
"gene_reaction_rule":"B7H15_RS11660",
"subsystem":"Lipid Metabolism",
"notes":{
"Sub-subsystem":"Straight chain fatty acid metabolism",
"Super-system":"Lipid Metabolism"
}
},
{
"id":"3HAD100",
"name":"3-hydroxyacyl-[acyl-carrier-protein] dehydratase (n-C10:0)",
"metabolites":{
"3hdecACP_c":-1,
"h2o_c":1,
"tdec2eACP_c":1
},
"lower_bound":0,
"upper_bound":1000,
"gene_reaction_rule":"B7H15_RS11660",
"subsystem":"Lipid Metabolism",
"notes":{
"Old_subsystem":"Cell Envelope Biosynthesis",
"Sub-subsystem":"Straight chain fatty acid metabolism",
"Super-system":"Lipid Metabolism"
}
},
{
"id":"3HAD120",
"name":"3-hydroxyacyl-[acyl-carrier-protein] dehydratase (n-C12:0)",
"metabolites":{
"3hddecACP_c":-1,
"h2o_c":1,
"tddec2eACP_c":1
},
"lower_bound":0,
"upper_bound":1000,
"gene_reaction_rule":"B7H15_RS11660",
"subsystem":"Lipid Metabolism",
"notes":{
"Old_subsystem":"Cell Envelope Biosynthesis",
"Sub-subsystem":"Straight chain fatty acid metabolism",
"Super-system":"Lipid Metabolism"
}
},
{
"id":"3HAD140",
"name":"3-hydroxyacyl-[acyl-carrier-protein] dehydratase (n-C14:0)",
"metabolites":{
"3hmrsACP_c":-1,
"h2o_c":1,
"tmrs2eACP_c":1
},
"lower_bound":0,
"upper_bound":1000,
"gene_reaction_rule":"B7H15_RS11660",
"subsystem":"Lipid Metabolism",
"notes":{
"Old_subsystem":"Cell Envelope Biosynthesis",
"Sub-subsystem":"Straight chain fatty acid metabolism",
"Super-system":"Lipid Metabolism"
}
},
{
"id":"3HAD160",
"name":"3-hydroxyacyl-[acyl-carrier-protein] dehydratase (n-C16:0)",
"metabolites":{
"3hpaACP_c":-1,
"h2o_c":1,
"tpalm2eACP_c":1
},
"lower_bound":0,
"upper_bound":1000,
"gene_reaction_rule":"B7H15_RS11660",
"subsystem":"Lipid Metabolism",
"notes":{
"Old_subsystem":"Cell Envelope Biosynthesis",
"Sub-subsystem":"Straight chain fatty acid metabolism",
"Super-system":"Lipid Metabolism"
}
},
{
"id":"3HAD200",
"name":"3-hydroxyacyl-[acyl-carrier-protein] dehydratase (n-C20:0)",
"metabolites":{
"3hvegACP_c":-1,
"h2o_c":1,
"tvegeACP_c":1
},
"lower_bound":0,
"upper_bound":1000,
"gene_reaction_rule":"B7H15_RS11660",
"subsystem":"Lipid Metabolism",
"notes":{
"Confidence Score":3,
"Sub-subsystem":"Straight chain fatty acid metabolism",
"Super-system":"Lipid Metabolism"
}
},
{
"id":"3HAD60",
"name":"3-hydroxyacyl-[acyl-carrier-protein] dehydratase (n-C6:0)",
"metabolites":{
"3hhexACP_c":-1,
"h2o_c":1,
"thex2eACP_c":1
},
"lower_bound":0,
"upper_bound":1000,
"gene_reaction_rule":"B7H15_RS11660",
"subsystem":"Lipid Metabolism",
"notes":{
"Old_subsystem":"Cell Envelope Biosynthesis",
"Sub-subsystem":"Straight chain fatty acid metabolism",
"Super-system":"Lipid Metabolism"
}
},
{
"id":"3HAD80",
"name":"3-hydroxyacyl-[acyl-carrier-protein] dehydratase (n-C8:0)",
"metabolites":{
"3hocACP_c":-1,
"h2o_c":1,
"toct2eACP_c":1
},
"lower_bound":0,
"upper_bound":1000,
"gene_reaction_rule":"B7H15_RS11660",
"subsystem":"Lipid Metabolism",
"notes":{
"Old_subsystem":"Cell Envelope Biosynthesis",
"Sub-subsystem":"Straight chain fatty acid metabolism",
"Super-system":"Lipid Metabolism"
}
},
{
"id":"3HAOR",
"name":"3-Hydroxyoctodecanoyl-ACP NADP oxidoreductase ",
"metabolites":{
"3hodACP_c":1,
"3oodACP_c":-1,
"h_c":-1,
"nadp_c":1,
"nadph_c":-1
},
"lower_bound":-1000,
"upper_bound":1000,
"gene_reaction_rule":"B7H15_RS06410",
"subsystem":"Lipid Metabolism",
"notes":{
"Sub-subsystem":"Straight chain fatty acid metabolism",
"Super-system":"Lipid Metabolism"
}
},
{
"id":"3HOXTPP",
"name":"3R-3-Hydroxybutanoyl-acyl-carrier protein NADP oxidoreductase ",
"metabolites":{
"actACP_c":1,
"h_c":1,
"nadp_c":-1,
"nadph_c":1,
"r3hbACP_c":-1
},
"lower_bound":-1000,
"upper_bound":1000,
"gene_reaction_rule":"B7H15_RS06410",
"subsystem":"Lipid Metabolism",
"notes":{
"Sub-subsystem":"Straight chain fatty acid metabolism",
"Super-system":"Lipid Metabolism"
}
},
{
"id":"3MBCOT",
"name":"3-methylbutanoyl-CoA acyl-carrier-protein transferase ",
"metabolites":{
"ACP_c":-1,
"coa_c":1,
"isovACP_c":1,
"ivcoa_c":-1
},
"lower_bound":-1000,
"upper_bound":1000,
"gene_reaction_rule":"B7H15_RS06405",
"subsystem":"Lipid Metabolism",
"notes":{
"Sub-subsystem":"Branched chain fatty acid metabolism",
"Super-system":"Lipid Metabolism"
}
},
{
"id":"3METHMCAC",
"name":"3-methylbutanoyl-ACP malonyl-acyl-carrier-protein C-acyltransferase decarboxylating ",
"metabolites":{
"5m3hhACP_c":1,
"ACP_c":1,
"co2_c":1,
"h_c":-1,
"isovACP_c":-1,
"malACP_c":-1
},
"lower_bound":0,
"upper_bound":1000,
"gene_reaction_rule":"B7H15_RS05070 and B7H15_RS05075",
"subsystem":"Lipid Metabolism",
"notes":{
"Sub-subsystem":"Branched chain fatty acid metabolism",
"Super-system":"Lipid Metabolism"
}
},
{
"id":"3NUCLE2",
"name":"3  nucleotidase  3  UMP ",
"metabolites":{
"3ump_c":-1.0,
"h2o_c":-1.0,
"pi_c":1.0,
"uri_c":1.0
},
"lower_bound":-999999.0,
"upper_bound":999999.0,
"gene_reaction_rule":"B7H15_RS05275 or B7H15_RS00805",
"subsystem":"Nucleotide Metabolism",
"notes":{
"Confidence Score":1,
"References":"Gene homology;O34313",
"Super-system":"Nucleotide Metabolism",
"original_bigg_ids":[
"3NUCLE2"
]
}
},
{
"id":"3NUCLE3",
"name":"3  nucleotidase  3  cMP ",
"metabolites":{
"3cmp_c":-1.0,
"cytd_c":1.0,
"h2o_c":-1.0,
"pi_c":1.0
},
"lower_bound":-999999.0,
"upper_bound":999999.0,
"gene_reaction_rule":"B7H15_RS05275 or B7H15_RS00805",
"subsystem":"Nucleotide Metabolism",
"notes":{
"Confidence Score":1,
"References":"Gene homology;O34313",
"Super-system":"Nucleotide Metabolism",
"original_bigg_ids":[
"3NUCLE3"
]
}
},
{
"id":"3NUCLE4",
"name":"3  nucleotidase  guanosine 3  phosphate ",
"metabolites":{
"3gmp_c":-1.0,
"gsn_c":1.0,
"h2o_c":-1.0,
"pi_c":1.0
},
"lower_bound":-999999.0,
"upper_bound":999999.0,
"gene_reaction_rule":"B7H15_RS05275 or B7H15_RS00805",
"subsystem":"Nucleotide Metabolism",
"notes":{
"Confidence Score":1,
"References":"Gene homology;O34313",
"Super-system":"Nucleotide Metabolism",
"original_bigg_ids":[
"3NUCLE4"
]
}
},
{
"id":"3OAR100",
"name":"3-oxoacyl-[acyl-carrier-protein] reductase (n-C10:0)",
"metabolites":{
"3hdecACP_c":-1,
"3odecACP_c":1,
"h_c":1,
"nadp_c":-1,
"nadph_c":1
},
"lower_bound":-1000,
"upper_bound":1000,
"gene_reaction_rule":"B7H15_RS06410",
"subsystem":"Lipid Metabolism",
"notes":{
"Old_subsystem":"Cell Envelope Biosynthesis",
"Sub-subsystem":"Straight chain fatty acid metabolism",
"Super-system":"Lipid Metabolism"
}
},
{
"id":"3OAR120",
"name":"3-oxoacyl-[acyl-carrier-protein] reductase (n-C12:0)",
"metabolites":{
"3hddecACP_c":-1,
"3oxddACP_c":1,
"h_c":1,
"nadp_c":-1,
"nadph_c":1
},
"lower_bound":-1000,
"upper_bound":1000,
"gene_reaction_rule":"B7H15_RS06410",
"subsystem":"Lipid Metabolism",
"notes":{
"Old_subsystem":"Cell Envelope Biosynthesis",
"Sub-subsystem":"Straight chain fatty acid metabolism",
"Super-system":"Lipid Metabolism"
}
},
{
"id":"3OAR140",
"name":"3-oxoacyl-[acyl-carrier-protein] reductase (n-C14:0)",
"metabolites":{
"3hmrsACP_c":-1,
"3omrsACP_c":1,
"h_c":1,
"nadp_c":-1,
"nadph_c":1
},
"lower_bound":-1000,
"upper_bound":1000,
"gene_reaction_rule":"B7H15_RS06410",
"subsystem":"Lipid Metabolism",
"notes":{
"Old_subsystem":"Cell Envelope Biosynthesis",
"Sub-subsystem":"Straight chain fatty acid metabolism",
"Super-system":"Lipid Metabolism"
}
},
{
"id":"3OAR160",
"name":"3-oxoacyl-[acyl-carrier-protein] reductase (n-C16:0)",
"metabolites":{
"3hpaACP_c":-1,
"3oxhdACP_c":1,
"h_c":1,
"nadp_c":-1,
"nadph_c":1
},
"lower_bound":-1000,
"upper_bound":1000,
"gene_reaction_rule":"B7H15_RS06410",
"subsystem":"Lipid Metabolism",
"notes":{
"Old_subsystem":"Cell Envelope Biosynthesis",
"Sub-subsystem":"Straight chain fatty acid metabolism",
"Super-system":"Lipid Metabolism"
}
},
{
"id":"3OAR200",
"name":"3-Hydroxydodecanoyl-ACP NADP oxidoreductase ",
"metabolites":{
"3hvegACP_c":1,
"3ovegACP_c":-1,
"h_c":-1,
"nadp_c":1,
"nadph_c":-1
},
"lower_bound":0,
"upper_bound":1000,
"gene_reaction_rule":"B7H15_RS06410",
"subsystem":"Lipid Metabolism",
"notes":{
"Confidence Score":3,
"Sub-subsystem":"Straight chain fatty acid metabolism",
"Super-system":"Lipid Metabolism"
}
},
{
"id":"3OAR60",
"name":"3-oxoacyl-[acyl-carrier-protein] reductase (n-C6:0)",
"metabolites":{
"3hhexACP_c":-1,
"3ohexACP_c":1,
"h_c":1,
"nadp_c":-1,
"nadph_c":1
},
"lower_bound":-1000,
"upper_bound":1000,
"gene_reaction_rule":"B7H15_RS06410",
"subsystem":"Lipid Metabolism",
"notes":{
"Old_subsystem":"Cell Envelope Biosynthesis",
"Sub-subsystem":"Straight chain fatty acid metabolism",
"Super-system":"Lipid Metabolism"
}
},
{
"id":"3OAR80",
"name":"3-oxoacyl-[acyl-carrier-protein] reductase (n-C8:0)",
"metabolites":{
"3hocACP_c":-1,
"3oxocACP_c":1,
"h_c":1,
"nadp_c":-1,
"nadph_c":1
},
"lower_bound":-1000,
"upper_bound":1000,
"gene_reaction_rule":"B7H15_RS06410",
"subsystem":"Lipid Metabolism",
"notes":{
"Old_subsystem":"Cell Envelope Biosynthesis",
"Sub-subsystem":"Straight chain fatty acid metabolism",
"Super-system":"Lipid Metabolism"
}
},
{
"id":"3OAS100",
"name":"3-oxoacyl-[acyl-carrier-protein] synthase (n-C10:0)",
"metabolites":{
"3odecACP_c":1,
"ACP_c":1,
"co2_c":1,
"h_c":-1,
"malACP_c":-1,
"ocACP_c":-1
},
"lower_bound":0,
"upper_bound":1000,
"gene_reaction_rule":"B7H15_RS05070 and B7H15_RS05075",
"subsystem":"Lipid Metabolism",
"notes":{
"Old_subsystem":"Cell Envelope Biosynthesis",
"Sub-subsystem":"Straight chain fatty acid metabolism",
"Super-system":"Lipid Metabolism"
}
},
{
"id":"3OAS120",
"name":"3-oxoacyl-[acyl-carrier-protein] synthase (n-C12:0)",
"metabolites":{
"3oxddACP_c":1,
"ACP_c":1,
"co2_c":1,
"dcaACP_c":-1,
"h_c":-1,
"malACP_c":-1
},
"lower_bound":0,
"upper_bound":1000,
"gene_reaction_rule":"B7H15_RS05070 and B7H15_RS05075",
"subsystem":"Lipid Metabolism",
"notes":{
"Old_subsystem":"Cell Envelope Biosynthesis",
"Sub-subsystem":"Straight chain fatty acid metabolism",
"Super-system":"Lipid Metabolism"
}
},
{
"id":"3OAS140",
"name":"3-oxoacyl-[acyl-carrier-protein] synthase (n-C14:0)",
"metabolites":{
"3omrsACP_c":1,
"ACP_c":1,
"co2_c":1,
"ddcaACP_c":-1,
"h_c":-1,
"malACP_c":-1
},
"lower_bound":0,
"upper_bound":1000,
"gene_reaction_rule":"B7H15_RS05075",
"subsystem":"Lipid Metabolism",
"notes":{
"Old_subsystem":"Cell Envelope Biosynthesis",
"Sub-subsystem":"Straight chain fatty acid metabolism",
"Super-system":"Lipid Metabolism"
}
},
{
"id":"3OAS160",
"name":"3-oxoacyl-[acyl-carrier-protein] synthase (n-C16:0)",
"metabolites":{
"3oxhdACP_c":1,
"ACP_c":1,
"co2_c":1,
"h_c":-1,
"malACP_c":-1,
"myrsACP_c":-1
},
"lower_bound":0,
"upper_bound":1000,
"gene_reaction_rule":"B7H15_RS05070 and B7H15_RS05075",
"subsystem":"Lipid Metabolism",
"notes":{
"Old_subsystem":"Cell Envelope Biosynthesis",
"Sub-subsystem":"Straight chain fatty acid metabolism",
"Super-system":"Lipid Metabolism"
}
},
{
"id":"3OAS200",
"name":"3-oxoacyl-[acyl-carrier-protein] synthase (n-C20:0)",
"metabolites":{
"3ovegACP_c":1,
"ACP_c":1,
"co2_c":1,
"h_c":-1,
"malACP_c":-1,
"octACP_c":-1
},
"lower_bound":0,
"upper_bound":1000,
"gene_reaction_rule":"B7H15_RS05070 and B7H15_RS05075",
"subsystem":"Lipid Metabolism",
"notes":{
"Confidence Score":3,
"Sub-subsystem":"Straight chain fatty acid metabolism",
"Super-system":"Lipid Metabolism"
}
},
{
"id":"3OAS60",
"name":"3-oxoacyl-[acyl-carrier-protein] synthase (n-C6:0)",
"metabolites":{
"3ohexACP_c":1,
"ACP_c":1,
"butACP_c":-1,
"co2_c":1,
"h_c":-1,
"malACP_c":-1
},
"lower_bound":0,
"upper_bound":1000,
"gene_reaction_rule":"B7H15_RS05070 and B7H15_RS05075",
"subsystem":"Lipid Metabolism",
"notes":{
"Old_subsystem":"Cell Envelope Biosynthesis",
"Sub-subsystem":"Straight chain fatty acid metabolism",
"Super-system":"Lipid Metabolism"
}
},
{
"id":"3OAS80",
"name":"3-oxoacyl-[acyl-carrier-protein] synthase (n-C8:0)",
"metabolites":{
"3oxocACP_c":1,
"ACP_c":1,
"co2_c":1,
"h_c":-1,
"hexACP_c":-1,
"malACP_c":-1
},
"lower_bound":0,
"upper_bound":1000,
"gene_reaction_rule":"B7H15_RS05070 and B7H15_RS05075",
"subsystem":"Lipid Metabolism",
"notes":{
"Old_subsystem":"Cell Envelope Biosynthesis",
"Sub-subsystem":"Straight chain fatty acid metabolism",
"Super-system":"Lipid Metabolism"
}
},
{
"id":"3OXDAM",
"name":"3-Oxooctodecanoyl-ACP malonyl-acyl-carrier-protein C-acyltransferase decarboxylating ",
"metabolites":{
"3oodACP_c":1,
"ACP_c":1,
"co2_c":1,
"h_c":-1,
"hedACP_c":-1,
"malACP_c":-1
},
"lower_bound":0,
"upper_bound":1000,
"gene_reaction_rule":"B7H15_RS05070 and B7H15_RS05075",
"subsystem":"Lipid Metabolism",
"notes":{
"Sub-subsystem":"Straight chain fatty acid metabolism",
"Super-system":"Lipid Metabolism"
}
},
{
"id":"4HTHRS",
"name":"4-Hydroxy-L-threonine synthase",
"metabolites":{
"4hthr_c":1,
"h2o_c":-1,
"h_c":1,
"phthr_c":-1,
"pi_c":1
},
"lower_bound":0,
"upper_bound":1000,
"gene_reaction_rule":"B7H15_RS06985",
"subsystem":"Cofactor and Prosthetic Group Metabolism",
"notes":{
"Old_subsystem":"Cofactor and Prosthetic Group Biosynthesis",
"Super-system":"Cofactor and Prosthetic Group Metabolism"
}
},
{
"id":"4ISOHELS",
"name":"4-methyl-3-hydroxy-hexanoyl-ACP hydro-lyase ",
"metabolites":{
"4m3hhexACP_c":-1,
"4methex2eACP_c":1,
"h2o_c":1
},
"lower_bound":-1000,
"upper_bound":1000,
"gene_reaction_rule":"B7H15_RS11660",
"subsystem":"Lipid Metabolism",
"notes":{
"Sub-subsystem":"Branched chain fatty acid metabolism",
"Super-system":"Lipid Metabolism"
}
},
{
"id":"4M3G3P",
"name":"4-methyl-3-hydroxy-pentanoyl-ACP hydro-lyase ",
"metabolites":{
"4m3hpAPC_c":-1,
"4mtpACP_c":1,
"h2o_c":1
},
"lower_bound":-1000,
"upper_bound":1000,
"gene_reaction_rule":"B7H15_RS11660",
"subsystem":"Lipid Metabolism",
"notes":{
"Sub-subsystem":"Branched chain fatty acid metabolism",
"Super-system":"Lipid Metabolism"
}
},
{
"id":"4M3OHAT",
"name":"4-methyl-3-oxo-hexanoyl-ACP malonyl-acyl-carrier-protein C-acyltransferase decarboxylating ",
"metabolites":{
"2mbutACP_c":-1,
"4m3ohexACP_c":1,
"ACP_c":1,
"co2_c":1,
"h_c":-1,
"malACP_c":-1
},
"lower_bound":0,
"upper_bound":1000,
"gene_reaction_rule":"B7H15_RS05070 and B7H15_RS05075",
"subsystem":"Lipid Metabolism",
"notes":{
"Sub-subsystem":"Branched chain fatty acid metabolism",
"Super-system":"Lipid Metabolism"
}
},
{
"id":"4M3OPAO",
"name":"4-methyl-3-oxo-pentanoyl-ACP NADP oxidoreductase ",
"metabolites":{
"4m3hpAPC_c":1,
"4m3opACP_c":-1,
"h_c":-1,
"nadp_c":1,
"nadph_c":-1
},
"lower_bound":-1000,
"upper_bound":1000,
"gene_reaction_rule":"B7H15_RS06410",
"subsystem":"Lipid Metabolism",
"notes":{
"Sub-subsystem":"Branched chain fatty acid metabolism",
"Super-system":"Lipid Metabolism"
}
},
{
"id":"4M3OXHA",
"name":"4-methyl-3-oxo-hexanoyl-ACP NADP oxidoreductase ",
"metabolites":{
"4m3hhexACP_c":1,
"4m3ohexACP_c":-1,
"h_c":-1,
"nadp_c":1,
"nadph_c":-1
},
"lower_bound":-1000,
"upper_bound":1000,
"gene_reaction_rule":"B7H15_RS06410",
"subsystem":"Lipid Metabolism",
"notes":{
"Sub-subsystem":"Branched chain fatty acid metabolism",
"Super-system":"Lipid Metabolism"
}
},
{
"id":"4METPAC",
"name":"4-methyl-pentanoyl-ACP malonyl-acyl-carrier-protein C-acyltransferase decarboxylating ",
"metabolites":{
"4mpACP_c":-1,
"6m3ohACP_c":1,
"ACP_c":1,
"co2_c":1,
"h_c":-1,
"malACP_c":-1
},
"lower_bound":0,
"upper_bound":1000,
"gene_reaction_rule":"B7H15_RS05070 and B7H15_RS05075",
"subsystem":"Lipid Metabolism",
"notes":{
"Sub-subsystem":"Branched chain fatty acid metabolism",
"Super-system":"Lipid Metabolism"
}
},
{
"id":"4MHEAMA",
"name":"4-methyl-hexanoyl-ACP malonyl-acyl-carrier-protein C-acyltransferase decarboxylating ",
"metabolites":{
"4methexACP_c":-1,
"6m3oACP_c":1,
"ACP_c":1,
"co2_c":1,
"h_c":-1,
"malACP_c":-1
},
"lower_bound":0,
"upper_bound":1000,
"gene_reaction_rule":"B7H15_RS05070 and B7H15_RS05075",
"subsystem":"Lipid Metabolism",
"notes":{
"Sub-subsystem":"Branched chain fatty acid metabolism",
"Super-system":"Lipid Metabolism"
}
},
{
"id":"4MTHACP",
"name":"4-methyl-trans-hex-2-enoyl-ACP NAD oxidoreductase A-specific ",
"metabolites":{
"4methex2eACP_c":-1,
"4methexACP_c":1,
"h_c":-1,
"nadp_c":1,
"nadph_c":-1
},
"lower_bound":0,
"upper_bound":1000,
"gene_reaction_rule":"B7H15_RS05210",
"subsystem":"Lipid Metabolism",
"notes":{
"Confidence Score":3,
"References":"PMID: 18335995",
"Sub-subsystem":"Branched chain fatty acid metabolism",
"Super-system":"Lipid Metabolism"
}
},
{
"id":"4MTRPE",
"name":"4-methyl-trans-pent-2-enoyl-ACP NAD oxidoreductase A-specific ",
"metabolites":{
"4mpACP_c":1,
"4mtpACP_c":-1,
"h_c":-1,
"nadp_c":1,
"nadph_c":-1
},
"lower_bound":0,
"upper_bound":1000,
"gene_reaction_rule":"B7H15_RS05210",
"subsystem":"Lipid Metabolism",
"notes":{
"Confidence Score":3,
"References":"PMID: 18335995",
"Sub-subsystem":"Branched chain fatty acid metabolism",
"Super-system":"Lipid Metabolism"
}
},
{
"id":"5DOAN",
"name":"5'-deoxyadenosine nuclosidase",
"metabolites":{
"5drib_c":1,
"ade_c":1,
"dad__5_c":-1,
"h2o_c":-1
},
"lower_bound":0,
"upper_bound":1000,
"gene_reaction_rule":"B7H15_RS08760",
"subsystem":"Nucleotide Metabolism",
"notes":{
"Confidence Score":1,
"Sub-subsystem":"Purine biosynthesis",
"Super-system":"Nucleotide Metabolism",
"original_bigg_ids":[
"eig3p_c",
"5DOAN",
"b1693"
]
}
},
{
"id":"5M3HHAL",
"name":"5-methyl-3-hydroxy-hexanoyl-ACP hydro-lyase ",
"metabolites":{
"5m3hACP_c":-1,
"5mhACP_c":1,
"h2o_c":1
},
"lower_bound":-1000,
"upper_bound":1000,
"gene_reaction_rule":"B7H15_RS11660",
"subsystem":"Lipid Metabolism",
"notes":{
"Sub-subsystem":"Branched chain fatty acid metabolism",
"Super-system":"Lipid Metabolism"
}
},
{
"id":"5MET3OH",
"name":"5-methyl-3-oxo-hexanoyl-ACP NADP oxidoreductase ",
"metabolites":{
"5m3hACP_c":1,
"5m3hhACP_c":-1,
"h_c":-1,
"nadp_c":1,
"nadph_c":-1
},
"lower_bound":-1000,
"upper_bound":1000,
"gene_reaction_rule":"B7H15_RS06410",
"subsystem":"Lipid Metabolism",
"notes":{
"Sub-subsystem":"Branched chain fatty acid metabolism",
"Super-system":"Lipid Metabolism"
}
},
{
"id":"5MHACC",
"name":"5-methyl-hexanoyl-ACP malonyl-acyl-carrier-protein C-acyltransferase decarboxylating ",
"metabolites":{
"3mehacp_c":-1,
"7me3oxoacp_c":1,
"ACP_c":1,
"co2_c":1,
"h_c":-1,
"malACP_c":-1
},
"lower_bound":0,
"upper_bound":1000,
"gene_reaction_rule":"B7H15_RS05070 and B7H15_RS05075",
"subsystem":"Lipid Metabolism",
"notes":{
"Sub-subsystem":"Branched chain fatty acid metabolism",
"Super-system":"Lipid Metabolism"
}
},
{
"id":"5MTH2EO",
"name":"5-methyl-trans-hex-2-enoyl-ACP NAD oxidoreductase A-specific ",
"metabolites":{
"3mehacp_c":1,
"5mhACP_c":-1,
"h_c":-1,
"nadp_c":1,
"nadph_c":-1
},
"lower_bound":0,
"upper_bound":1000,
"gene_reaction_rule":"B7H15_RS05210",
"subsystem":"Lipid Metabolism",
"notes":{
"Confidence Score":3,
"References":"PMID: 18335995",
"Sub-subsystem":"Branched chain fatty acid metabolism",
"Super-system":"Lipid Metabolism"
}
},
{
"id":"6M3HHL",
"name":"6-methyl-3-hydroxy-heptanoyl-ACP hydro-lyase ",
"metabolites":{
"6m3hhACP_c":-1,
"6mth2eACP_c":1,
"h2o_c":1
},
"lower_bound":-1000,
"upper_bound":1000,
"gene_reaction_rule":"B7H15_RS11660",
"subsystem":"Lipid Metabolism",
"notes":{
"Sub-subsystem":"Branched chain fatty acid metabolism",
"Super-system":"Lipid Metabolism"
}
},
{
"id":"6M3HOAHL",
"name":"6-methyl-3-hydroxy-octanoyl-ACP hydro-lyase ",
"metabolites":{
"6m3hoACP_c":-1,
"6mto2eACP_c":1,
"h2o_c":1
},
"lower_bound":-1000,
"upper_bound":1000,
"gene_reaction_rule":"B7H15_RS11660",
"subsystem":"Lipid Metabolism",
"notes":{
"Sub-subsystem":"Branched chain fatty acid metabolism",
"Super-system":"Lipid Metabolism"
}
},
{
"id":"6M3OHAO",
"name":"6-methyl-3-oxo-heptanoyl-ACP NADP oxidoreductase ",
"metabolites":{
"6m3hhACP_c":1,
"6m3ohACP_c":-1,
"h_c":-1,
"nadp_c":1,
"nadph_c":-1
},
"lower_bound":-1000,
"upper_bound":1000,
"gene_reaction_rule":"B7H15_RS06410",
"subsystem":"Lipid Metabolism",
"notes":{
"Sub-subsystem":"Branched chain fatty acid metabolism",
"Super-system":"Lipid Metabolism"
}
},
{
"id":"6M3OXO",
"name":"6-methyl-3-oxo-octanoyl-ACP NADP oxidoreductase ",
"metabolites":{
"6m3hoACP_c":1,
"6m3oACP_c":-1,
"h_c":-1,
"nadp_c":1,
"nadph_c":-1
},
"lower_bound":-1000,
"upper_bound":1000,
"gene_reaction_rule":"B7H15_RS06410",
"subsystem":"Lipid Metabolism",
"notes":{
"Sub-subsystem":"Branched chain fatty acid metabolism",
"Super-system":"Lipid Metabolism"
}
},
{
"id":"6MHACPA",
"name":"6-methyl-heptanoyl-ACP malonyl-acyl-carrier-protein C-acyltransferase decarboxylating ",
"metabolites":{
"6mhACP_c":-1,
"8m3oxACP_c":1,
"ACP_c":1,
"co2_c":1,
"h_c":-1,
"malACP_c":-1
},
"lower_bound":0,
"upper_bound":1000,
"gene_reaction_rule":"B7H15_RS05070 and B7H15_RS05075",
"subsystem":"Lipid Metabolism",
"notes":{
"Sub-subsystem":"Branched chain fatty acid metabolism",
"Super-system":"Lipid Metabolism"
}
},
{
"id":"6MOAMCA",
"name":"6-methyl-octanoyl-ACP malonyl-acyl-carrier-protein C-acyltransferase decarboxylating ",
"metabolites":{
"6moACP_c":-1,
"8m3odACP_c":1,
"ACP_c":1,
"co2_c":1,
"h_c":-1,
"malACP_c":-1
},
"lower_bound":0,
"upper_bound":1000,
"gene_reaction_rule":"B7H15_RS05070 and B7H15_RS05075",
"subsystem":"Lipid Metabolism",
"notes":{
"Sub-subsystem":"Branched chain fatty acid metabolism",
"Super-system":"Lipid Metabolism"
}
},
{
"id":"6MTHAO",
"name":"6-methyl-trans-hept-2-enoyl-ACP NAD oxidoreductase A-specific ",
"metabolites":{
"6mhACP_c":1,
"6mth2eACP_c":-1,
"h_c":-1,
"nadp_c":1,
"nadph_c":-1
},
"lower_bound":0,
"upper_bound":1000,
"gene_reaction_rule":"B7H15_RS05210",
"subsystem":"Lipid Metabolism",
"notes":{
"Confidence Score":3,
"References":"PMID: 18335995",
"Sub-subsystem":"Branched chain fatty acid metabolism",
"Super-system":"Lipid Metabolism"
}
},
{
"id":"6MTR2EO",
"name":"6-methyl-trans-oct-2-enoyl-ACP NAD oxidoreductase A-specific ",
"metabolites":{
"6moACP_c":1,
"6mto2eACP_c":-1,
"h_c":-1,
"nadp_c":1,
"nadph_c":-1
},
"lower_bound":0,
"upper_bound":1000,
"gene_reaction_rule":"B7H15_RS05210",
"subsystem":"Lipid Metabolism",
"notes":{
"Confidence Score":3,
"References":"PMID: 18335995",
"Sub-subsystem":"Branched chain fatty acid metabolism",
"Super-system":"Lipid Metabolism"
}
},
{
"id":"6PGALSZ",
"name":"6-phospho-beta-galactosidase",
"metabolites":{
"dgal6p_c":1,
"glc__D__B_c":1,
"h2o_c":-1,
"lac6p_c":-1
},
"lower_bound":-1000,
"upper_bound":1000,
"gene_reaction_rule":"B7H15_RS12185",
"subsystem":"Carbohydrate Metabolism",
"notes":{
"Sub-subsystem":"Galactose metabolism",
"Super-system":"Carbohydrate Metabolism"
}
},
{
"id":"6PHBG",
"name":"6-phospho-beta-glucosidase",
"metabolites":{
"2hymeph_c":1,
"g6p_c":1,
"h2o_c":-1,
"salc6p_c":-1
},
"lower_bound":-1000,
"upper_bound":1000,
"gene_reaction_rule":"B7H15_RS01435",
"subsystem":"Energy Production and Conversion",
"notes":{
"Sub-subsystem":"Glycolysis/Gluconeogenesis",
"Super-system":"Energy Production and Conversion"
}
},
{
"id":"6PHBG2",
"name":"Salicin 6-phosphate glucohydrolase ",
"metabolites":{
"2hymeph_c":1,
"g6p__B_c":1,
"h2o_c":-1,
"salc6p_c":-1
},
"lower_bound":-1000,
"upper_bound":1000,
"gene_reaction_rule":"B7H15_RS01435",
"subsystem":"Energy Production and Conversion",
"notes":{
"Sub-subsystem":"Glycolysis/Gluconeogenesis",
"Super-system":"Energy Production and Conversion"
}
},
{
"id":"7M3HOACPL",
"name":"7-methyl-3-hydroxy-octanoyl-ACP hydro-lyase ",
"metabolites":{
"7m3hoACP_c":-1,
"7mto2eACP_c":1,
"h2o_c":1
},
"lower_bound":-1000,
"upper_bound":1000,
"gene_reaction_rule":"B7H15_RS11660",
"subsystem":"Lipid Metabolism",
"notes":{
"Sub-subsystem":"Branched chain fatty acid metabolism",
"Super-system":"Lipid Metabolism"
}
},
{
"id":"7M3ODO",
"name":"7-methyl-3-oxo-octanoyl-ACP NADP oxidoreductase ",
"metabolites":{
"7m3hoACP_c":1,
"7me3oxoacp_c":-1,
"h_c":-1,
"nadp_c":1,
"nadph_c":-1
},
"lower_bound":-1000,
"upper_bound":1000,
"gene_reaction_rule":"B7H15_RS06410",
"subsystem":"Lipid Metabolism",
"notes":{
"Sub-subsystem":"Branched chain fatty acid metabolism",
"Super-system":"Lipid Metabolism"
}
},
{
"id":"7MOACA",
"name":"7-methyl-octanoyl-ACP malonyl-acyl-carrier-protein C-acyltransferase decarboxylating ",
"metabolites":{
"7moACP_c":-1,
"9m3odACP_c":1,
"ACP_c":1,
"co2_c":1,
"h_c":-1,
"malACP_c":-1
},
"lower_bound":0,
"upper_bound":1000,
"gene_reaction_rule":"B7H15_RS05070 and B7H15_RS05075",
"subsystem":"Lipid Metabolism",
"notes":{
"Sub-subsystem":"Branched chain fatty acid metabolism",
"Super-system":"Lipid Metabolism"
}
},
{
"id":"7MTROCAC",
"name":"7-methyl-trans-oct-2-enoyl-ACP NAD oxidoreductase A-specific ",
"metabolites":{
"7moACP_c":1,
"7mto2eACP_c":-1,
"h_c":-1,
"nadp_c":1,
"nadph_c":-1
},
"lower_bound":0,
"upper_bound":1000,
"gene_reaction_rule":"B7H15_RS05210",
"subsystem":"Lipid Metabolism",
"notes":{
"Confidence Score":3,
"References":"PMID: 18335995",
"Sub-subsystem":"Branched chain fatty acid metabolism",
"Super-system":"Lipid Metabolism"
}
},
{
"id":"8M3HDAL",
"name":"8-methyl-3-hydroxy-decanoyl-ACP hydro-lyase ",
"metabolites":{
"8m3hdACP_c":-1,
"8mtd2eACP_c":1,
"h2o_c":1
},
"lower_bound":-1000,
"upper_bound":1000,
"gene_reaction_rule":"B7H15_RS11660",
"subsystem":"Lipid Metabolism",
"notes":{
"Sub-subsystem":"Branched chain fatty acid metabolism",
"Super-system":"Lipid Metabolism"
}
},
{
"id":"8M3HNAHL",
"name":"8-methyl-3-hydroxy-nonanoyl-ACP hydro-lyase ",
"metabolites":{
"8m3hnACP_c":-1,
"8mtn2eACP_c":1,
"h2o_c":1
},
"lower_bound":-1000,
"upper_bound":1000,
"gene_reaction_rule":"B7H15_RS11660",
"subsystem":"Lipid Metabolism",
"notes":{
"Sub-subsystem":"Branched chain fatty acid metabolism",
"Super-system":"Lipid Metabolism"
}
},
{
"id":"8M3OAO",
"name":"8-methyl-3-oxo-decanoyl-ACP NADP oxidoreductase ",
"metabolites":{
"8m3hdACP_c":1,
"8m3odACP_c":-1,
"h_c":-1,
"nadp_c":1,
"nadph_c":-1
},
"lower_bound":-1000,
"upper_bound":1000,
"gene_reaction_rule":"B7H15_RS06410",
"subsystem":"Lipid Metabolism",
"notes":{
"Sub-subsystem":"Branched chain fatty acid metabolism",
"Super-system":"Lipid Metabolism"
}
},
{
"id":"8M3ONO",
"name":"8-methyl-3-oxo-nonanoyl-ACP NADP oxidoreductase ",
"metabolites":{
"8m3hnACP_c":1,
"8m3oxACP_c":-1,
"h_c":-1,
"nadp_c":1,
"nadph_c":-1
},
"lower_bound":-1000,
"upper_bound":1000,
"gene_reaction_rule":"B7H15_RS06410",
"subsystem":"Lipid Metabolism",
"notes":{
"Sub-subsystem":"Branched chain fatty acid metabolism",
"Super-system":"Lipid Metabolism"
}
},
{
"id":"8MDAM",
"name":"8-methyl-decanoyl-ACP malonyl-acyl-carrier-protein C-acyltransferase decarboxylating ",
"metabolites":{
"3oddecACP_c":1,
"8mdACP_c":-1,
"ACP_c":1,
"co2_c":1,
"h_c":-1,
"malACP_c":-1
},
"lower_bound":0,
"upper_bound":1000,
"gene_reaction_rule":"B7H15_RS05070 and B7H15_RS05075",
"subsystem":"Lipid Metabolism",
"notes":{
"Sub-subsystem":"Branched chain fatty acid metabolism",
"Super-system":"Lipid Metabolism"
}
},
{
"id":"8METNO",
"name":"8-methyl-trans-non-2-enoyl-ACP NAD oxidoreductase A-specific ",
"metabolites":{
"8mcACP_c":1,
"8mtn2eACP_c":-1,
"h_c":-1,
"nadp_c":1,
"nadph_c":-1
},
"lower_bound":0,
"upper_bound":1000,
"gene_reaction_rule":"B7H15_RS05210",
"subsystem":"Lipid Metabolism",
"notes":{
"Confidence Score":3,
"References":"PMID: 18335995",
"Sub-subsystem":"Branched chain fatty acid metabolism",
"Super-system":"Lipid Metabolism"
}
},
{
"id":"8MNAMC",
"name":"8-methyl-nonanoyl-ACP malonyl-acyl-carrier-protein C-acyltransferase decarboxylating ",
"metabolites":{
"10m3ouACP_c":1,
"8mcACP_c":-1,
"ACP_c":1,
"co2_c":1,
"h_c":-1,
"malACP_c":-1
},
"lower_bound":0,
"upper_bound":1000,
"gene_reaction_rule":"B7H15_RS05070 and B7H15_RS05075",
"subsystem":"Lipid Metabolism",
"notes":{
"Sub-subsystem":"Branched chain fatty acid metabolism",
"Super-system":"Lipid Metabolism"
}
},
{
"id":"8MT2ACP",
"name":"8-methyl-trans-dec-2-enoyl-ACP NAD oxidoreductase A-specific ",
"metabolites":{
"8mdACP_c":1,
"8mtd2eACP_c":-1,
"h_c":-1,
"nadp_c":1,
"nadph_c":-1
},
"lower_bound":0,
"upper_bound":1000,
"gene_reaction_rule":"B7H15_RS05210",
"subsystem":"Lipid Metabolism",
"notes":{
"Confidence Score":3,
"References":"PMID: 18335995",
"Sub-subsystem":"Branched chain fatty acid metabolism",
"Super-system":"Lipid Metabolism"
}
},
{
"id":"9M3HDL",
"name":"9-methyl-3-hydroxy-decanoyl-ACP hydro-lyase ",
"metabolites":{
"9m3hdACP_c":-1,
"9mtd2eACP_c":1,
"h2o_c":1
},
"lower_bound":-1000,
"upper_bound":1000,
"gene_reaction_rule":"B7H15_RS11660",
"subsystem":"Lipid Metabolism",
"notes":{
"Sub-subsystem":"Branched chain fatty acid metabolism",
"Super-system":"Lipid Metabolism"
}
},
{
"id":"9M3OXPA",
"name":"9-methyl-3-oxo-decanoyl-ACP NADP oxidoreductase ",
"metabolites":{
"9m3hdACP_c":1,
"9m3odACP_c":-1,
"h_c":-1,
"nadp_c":1,
"nadph_c":-1
},
"lower_bound":-1000,
"upper_bound":1000,
"gene_reaction_rule":"B7H15_RS06410",
"subsystem":"Lipid Metabolism",
"notes":{
"Sub-subsystem":"Branched chain fatty acid metabolism",
"Super-system":"Lipid Metabolism"
}
},
{
"id":"9MDACP",
"name":"9-methyl-trans-dec-2-enoyl-ACP NAD oxidoreductase A-specific ",
"metabolites":{
"9mdACP_c":1,
"9mtd2eACP_c":-1,
"h_c":-1,
"nadp_c":1,
"nadph_c":-1
},
"lower_bound":0,
"upper_bound":1000,
"gene_reaction_rule":"B7H15_RS05210",
"subsystem":"Lipid Metabolism",
"notes":{
"Confidence Score":3,
"References":"PMID: 18335995",
"Sub-subsystem":"Branched chain fatty acid metabolism",
"Super-system":"Lipid Metabolism"
}
},
{
"id":"9MDAM",
"name":"9-methyl-decanoyl-ACP malonyl-acyl-carrier-protein C-acyltransferase decarboxylating ",
"metabolites":{
"11m3odACP_c":1,
"9mdACP_c":-1,
"ACP_c":1,
"co2_c":1,
"h_c":-1,
"malACP_c":-1
},
"lower_bound":0,
"upper_bound":1000,
"gene_reaction_rule":"B7H15_RS05070 and B7H15_RS05075",
"subsystem":"Lipid Metabolism",
"notes":{
"Sub-subsystem":"Branched chain fatty acid metabolism",
"Super-system":"Lipid Metabolism"
}
},
{
"id":"AABTN",
"name":"4-acetamidobutyrate deacetylase",
"metabolites":{
"4aabutn_c":-1,
"4abut_c":1,
"ac_c":1,
"h2o_c":-1
},
"lower_bound":0,
"upper_bound":1000,
"gene_reaction_rule":"",
"subsystem":"Amino Acid Metabolism",
"notes":{
"Old_subsystem":"Other Amino Acid Metabolism",
"Sub-subsystem":"Spermidine catabolism",
"Super-system":"Amino Acid Metabolism"
}
},
{
"id":"AACLAM",
"name":"Acetyl adenylate CoA ligase AMP-forming ",
"metabolites":{
"acadl_c":-1,
"accoa_c":1,
"amp_c":1,
"coa_c":-1
},
"lower_bound":-1000,
"upper_bound":1000,
"gene_reaction_rule":"B7H15_RS14495 or B7H15_RS09445",
"subsystem":"Carbohydrate Metabolism",
"notes":{
"Super-system":"Carbohydrate Metabolism"
}
},
{
"id":"AACTOOR",
"name":"Aminoacetone:oxygen oxidoreductase(deaminating)(flavin-containing)",
"metabolites":{
"aact_c":-1.0,
"h2o2_c":1.0,
"h2o_c":-1.0,
"mthgxl_c":1.0,
"nh4_c":1.0,
"o2_c":-1.0
},
"lower_bound":0.0,
"upper_bound":1000.0,
"gene_reaction_rule":"",
"subsystem":"Amino Acid Metabolism",
"notes":{
"Confidence Score":2,
"References":"https://www.nature.com/articles/185467a0;PMC1204245",
"Sub-subsystem":"Asparagine Biosynthesis",
"Super-system":"Amino Acid Metabolism",
"original_bigg_ids":[
"AACTOOR"
]
}
},
{
"id":"AB6PGH",
"name":"Arbutin 6-phosphate glucohydrolase",
"metabolites":{
"arbt6p_c":-1,
"g6p__B_c":1,
"h2o_c":-1,
"hqn_c":1
},
"lower_bound":0,
"upper_bound":1000,
"gene_reaction_rule":"B7H15_RS01435",
"subsystem":"Carbohydrate Metabolism",
"notes":{
"Sub-subsystem":"Alternative carbon metabolism",
"Super-system":"Carbohydrate Metabolism"
}
},
{
"id":"ABTA",
"name":"4-aminobutyrate transaminase",
"metabolites":{
"4abut_c":-1,
"akg_c":-1,
"glu__L_c":1,
"sucsal_c":1
},
"lower_bound":0,
"upper_bound":1000,
"gene_reaction_rule":"B7H15_RS14470",
"subsystem":"Amino Acid Metabolism",
"notes":{
"Old_subsystem":"Arginine and Proline Metabolism",
"Sub-subsystem":"Spermidine catabolism",
"Super-system":"Amino Acid Metabolism"
}
},
{
"id":"ABUTD",
"name":"Aminobutyraldehyde dehydrogenase",
"metabolites":{
"4abut_c":1,
"4abutn_c":-1,
"h2o_c":-1,
"h_c":2.0,
"nad_c":-1,
"nadh_c":1
},
"lower_bound":0,
"upper_bound":1000,
"gene_reaction_rule":"B7H15_RS11785",
"subsystem":"Amino Acid Metabolism",
"notes":{
"Old_subsystem":"Arginine and Proline Metabolism",
"Sub-subsystem":"Spermidine catabolism",
"Super-system":"Amino Acid Metabolism"
}
},
{
"id":"ABUTDy",
"name":"4-Aminobutyraldehyde NAD oxidoreductase ",
"metabolites":{
"4abut_c":1,
"4abutn_c":-1,
"h2o_c":-1,
"h_c":2.0,
"nadp_c":-1,
"nadph_c":1
},
"lower_bound":0,
"upper_bound":1000,
"gene_reaction_rule":"B7H15_RS11785",
"subsystem":"Carbohydrate Metabolism",
"notes":{
"Sub-subsystem":"Spermidine catabolism",
"Super-system":"Carbohydrate Metabolism"
}
},
{
"id":"ACACT1r",
"name":"acetyl-CoA C-acetyltransferase",
"metabolites":{
"aacoa_c":1,
"accoa_c":-2.0,
"coa_c":1
},
"lower_bound":-1000,
"upper_bound":1000,
"gene_reaction_rule":"B7H15_RS01945 or (B7H15_RS03145 or B7H15_RS01240)",
"subsystem":"Cofactor and Prosthetic Group Metabolism",
"notes":{
"Old_subsystem":"Membrane Lipid Metabolism",
"Sub-subsystem":"Mevalonate pathway",
"Super-system":"Cofactor and Prosthetic Group Metabolism"
}
},
{
"id":"ACACT5r",
"name":"acetyl-CoA C-acyltransferase (decanoyl-CoA) (r)",
"metabolites":{
"3oddcoa_c":1,
"accoa_c":-1,
"coa_c":1,
"dcacoa_c":-1
},
"lower_bound":-1000,
"upper_bound":1000,
"gene_reaction_rule":"B7H15_RS01240 or B7H15_RS03145",
"subsystem":"Lipid Metabolism",
"notes":{
"Old_subsystem":"Membrane Lipid Metabolism",
"Sub-subsystem":"Fatty Acid Metabolism",
"Super-system":"Lipid Metabolism"
}
},
{
"id":"ACALD",
"name":"acetaldehyde dehydrogenase (acetylating)",
"metabolites":{
"acald_c":1,
"accoa_c":-1,
"coa_c":1,
"h_c":-1,
"nad_c":1,
"nadh_c":-1
},
"lower_bound":0,
"upper_bound":1000,
"gene_reaction_rule":"B7H15_RS00850",
"subsystem":"Energy Production and Conversion",
"notes":{
"References":"PMID: 19900530",
"Sub-subsystem":"Pyruvate Metabolism",
"Super-system":"Energy Production and Conversion"
}
},
{
"id":"ACALDt",
"name":"Acetaldehyde reversible transport",
"metabolites":{
"acald_c":1.0,
"acald_e":-1.0
},
"lower_bound":-1000.0,
"upper_bound":1000.0,
"gene_reaction_rule":"s0001",
"subsystem":"Transport",
"notes":{
"References":"PMID: 19900530; PMID: 16597967",
"Sub-subsystem":"Transport",
"Super-system":"Transport",
"original_bigg_ids":[
"ACALDt"
]
}
},
{
"id":"ACCO2L",
"name":"Acetyl-coenzyme A carboxylase carboxyl transferase subunit alpha",
"metabolites":{
"accoa_c":-1,
"adp_c":1,
"atp_c":-1,
"h_c":1,
"hco3_c":-1,
"malcoa_c":1,
"pi_c":1
},
"lower_bound":0,
"upper_bound":1000,
"gene_reaction_rule":"B7H15_RS08395 and B7H15_RS09265 and B7H15_RS09260 and B7H15_RS08400 and B7H15_RS08795",
"subsystem":"Lipid Metabolism",
"notes":{
"Notes":"Two accC variants were found in the genome. The first variant was found to be essential by transposon mutagenesis and the second was not. Thus the second one was removed from the reconstruction.",
"Sub-subsystem":"Straight chain fatty acid metabolism",
"Super-system":"Lipid Metabolism"
}
},
{
"id":"ACCOAT",
"name":"Transfer of acetyl-coa from the cytoplasm to the cell wall compartment",
"metabolites":{
"accoa_c":-1,
"accoa_w":1
},
"lower_bound":0,
"upper_bound":1000,
"gene_reaction_rule":"",
"subsystem":"Transport",
"notes":{
"Old_subsystem":"Transport",
"Sub-subsystem":"Transport",
"Super-system":"Transport"
}
},
{
"id":"ACGAMT",
"name":"UDP-N-acetylglucosamine:undecaprenylphosphate N-acetylglucosamine -1-phosphate transferase",
"metabolites":{
"uacgam_c":-1,
"udcpp_c":-1,
"ump_c":1,
"unaga_c":1
},
"lower_bound":0,
"upper_bound":1000,
"gene_reaction_rule":"B7H15_RS04185",
"subsystem":"Cell Wall/Membrane/Envelope Metabolism",
"notes":{
"Old_subsystem":"Cell Envelope Biosynthesis",
"Sub-subsystem":"Wall teichoic acid metabolism",
"Super-system":"Cell Wall/Membrane/Envelope Metabolism"
}
},
{
"id":"ACGApts",
"name":"N-Acetyl-D-glucosamine transport via PEP:Pyr PTS",
"metabolites":{
"acgam6p_c":1,
"acgam_e":-1,
"pep_c":-1,
"pyr_c":1
},
"lower_bound":-1000,
"upper_bound":1000,
"gene_reaction_rule":"B7H15_RS05620 and B7H15_RS01430 and B7H15_RS01055 and B7H15_RS09405 and B7H15_RS05615",
"subsystem":"Transport",
"notes":{
"Old_subsystem":"Transport",
"References":"PMC4916373",
"Sub-subsystem":"Alternative carbon metabolism",
"Super-system":"Transport"
}
},
{
"id":"ACGAptsw",
"name":"N-Acetyl-D-glucosamine transport via PEP:Pyr PTS (cell wall)",
"metabolites":{
"acgam6p_c":1,
"acgam_w":-1,
"pep_c":-1,
"pyr_c":1
},
"lower_bound":0,
"upper_bound":1000,
"gene_reaction_rule":"B7H15_RS05620 and B7H15_RS09405 and B7H15_RS05615",
"subsystem":"Transport",
"notes":{
"Old_subsystem":"Transport",
"Sub-subsystem":"Transport",
"Super-system":"Transport"
}
},
{
"id":"ACGK",
"name":"acetylglutamate kinase",
"metabolites":{
"acg5p_c":1,
"acglu_c":-1,
"adp_c":1,
"atp_c":-1,
"h_c":-1
},
"lower_bound":0,
"upper_bound":1000,
"gene_reaction_rule":"B7H15_RS01015",
"subsystem":"Amino Acid Metabolism",
"notes":{
"Old_subsystem":"Arginine and Proline Metabolism",
"Sub-subsystem":"Urea cycle: Arginine and proline metabolism",
"Super-system":"Amino Acid Metabolism"
}
},
{
"id":"ACGS",
"name":"N-acetylglutamate synthase",
"metabolites":{
"accoa_c":-1,
"acglu_c":1,
"coa_c":1,
"glu__L_c":-1,
"h_c":1
},
"lower_bound":0,
"upper_bound":1000,
"gene_reaction_rule":"B7H15_RS01020",
"subsystem":"Amino Acid Metabolism",
"notes":{
"Old_subsystem":"Arginine and Proline Metabolism",
"Sub-subsystem":"Urea cycle: Arginine and proline metabolism",
"Super-system":"Amino Acid Metabolism"
}
},
{
"id":"ACHBS",
"name":"2-aceto-2-hydroxybutanoate synthase",
"metabolites":{
"2ahbut_c":1,
"2obut_c":-1,
"co2_c":1,
"h_c":-1,
"pyr_c":-1
},
"lower_bound":0,
"upper_bound":1000,
"gene_reaction_rule":"(B7H15_RS11395 and B7H15_RS11390) or B7H15_RS12280",
"subsystem":"Amino Acid Metabolism",
"notes":{
"Confidence Score":3,
"Old_subsystem":"Valine, Leucine, and Isoleucine Metabolism",
"References":"PMC5504149",
"Sub-subsystem":"Branched amino acid: Valine, Leucine, and Isoleucine biosynthesis",
"Super-system":"Amino Acid Metabolism"
}
},
{
"id":"ACKr",
"name":"acetate kinase",
"metabolites":{
"ac_c":-1,
"actp_c":1,
"adp_c":1,
"atp_c":-1
},
"lower_bound":-1000,
"upper_bound":1000,
"gene_reaction_rule":"B7H15_RS09320",
"subsystem":"Energy Production and Conversion",
"notes":{
"Sub-subsystem":"Pyruvate Metabolism",
"Super-system":"Energy Production and Conversion"
}
},
{
"id":"ACLDC",
"name":"acetolactate decarboxylase",
"metabolites":{
"actn__R_c":1,
"alac__S_c":-1,
"co2_c":1,
"h_c":-1
},
"lower_bound":-1000,
"upper_bound":1000,
"gene_reaction_rule":"B7H15_RS14450 or B7H15_RS12275",
"subsystem":"Carbohydrate Metabolism",
"notes":{
"Confidence Score":3,
"Old_subsystem":"Carbohydrate Metabolism",
"References":"PMC5504149",
"Super-system":"Carbohydrate Metabolism"
}
},
{
"id":"ACLS_a",
"name":"acetolactate synthase",
"metabolites":{
"co2_c":1,
"h_c":-1,
"hethmpp_c":1,
"pyr_c":-1,
"thmpp_c":-1
},
"lower_bound":0,
"upper_bound":1000,
"gene_reaction_rule":"B7H15_RS05680 and B7H15_RS05675",
"subsystem":"Energy Production and Conversion",
"notes":{
"Old_subsystem":"Valine, Leucine, and Isoleucine Metabolism",
"Super-system":"Energy Production and Conversion"
}
},
{
"id":"ACLS_b",
"name":"acetolactate synthase",
"metabolites":{
"alac__S_c":-1,
"hethmpp_c":1,
"pyr_c":1,
"thmpp_c":-1
},
"lower_bound":-1000,
"upper_bound":1000,
"gene_reaction_rule":"(B7H15_RS11390 and B7H15_RS11395) or B7H15_RS12280",
"subsystem":"Amino Acid Metabolism",
"notes":{
"Confidence Score":3,
"References":"PMC5504149",
"Sub-subsystem":"Branched amino acid: Valine, Leucine, and Isoleucine biosynthesis",
"Super-system":"Amino Acid Metabolism"
}
},
{
"id":"ACLS_d",
"name":"2-alpha-Hydroxyethylthiamine diphosphate lipoamide ",
"metabolites":{
"adhlam_c":1,
"hethmpp_c":-1,
"lpam_c":-1,
"thmpp_c":1
},
"lower_bound":0,
"upper_bound":1000,
"gene_reaction_rule":"B7H15_RS05680 and B7H15_RS05675",
"subsystem":"Energy Production and Conversion",
"notes":{
"Super-system":"Energy Production and Conversion"
}
},
{
"id":"ACM6PH",
"name":"N-acetylmuramate 6-phosphate hydrolase",
"metabolites":{
"acgam6p_c":1,
"acmum6p_c":-1,
"h2o_c":-1,
"lac__D_c":1
},
"lower_bound":0,
"upper_bound":1000,
"gene_reaction_rule":"B7H15_RS01065",
"subsystem":"Cell Wall/Membrane/Envelope Metabolism",
"notes":{
"Sub-subsystem":"anhydromuropeptides recycling",
"Super-system":"Cell Wall/Membrane/Envelope Metabolism"
}
},
{
"id":"ACMAA",
"name":"N-acetylmuramoyl-L-alanine amidase",
"metabolites":{
"aglaa_e":1,
"anhgm_w":1,
"h2o_c":-1,
"pepm_w":-1
},
"lower_bound":0,
"upper_bound":1000,
"gene_reaction_rule":"B7H15_RS02435 or B7H15_RS14725 or B7H15_RS05450",
"subsystem":"Cell Wall/Membrane/Envelope Metabolism",
"notes":{
"Sub-subsystem":"Peptidoglycan metabolism",
"Super-system":"Cell Wall/Membrane/Envelope Metabolism"
}
},
{
"id":"ACMANApts",
"name":"N-acetyl-D-mannosamine transport via PTS",
"metabolites":{
"acmana_e":-1,
"acmanap_c":1,
"pep_c":-1,
"pyr_c":1
},
"lower_bound":0,
"upper_bound":1000,
"gene_reaction_rule":"B7H15_RS01305 or (B7H15_RS05615 and B7H15_RS05620)",
"subsystem":"Transport",
"notes":{
"Confidence Score":2,
"References":"PMC4916373",
"Sub-subsystem":"Alternative carbon metabolism",
"Super-system":"Transport"
}
},
{
"id":"ACNAMt2",
"name":"N-acetylneuraminate proton symport",
"metabolites":{
"acnam_c":1,
"acnam_e":-1,
"h_c":1,
"h_e":-1
},
"lower_bound":0,
"upper_bound":1000,
"gene_reaction_rule":"B7H15_RS03130",
"subsystem":"Transport",
"notes":{
"Old_subsystem":"Transport",
"Sub-subsystem":"Alternative carbon metabolism",
"Super-system":"Transport"
}
},
{
"id":"ACNMLr",
"name":"N-Acetylneuraminate lyase (reversible)",
"metabolites":{
"acmana_c":1,
"acnam_c":-1,
"pyr_c":1
},
"lower_bound":-1000,
"upper_bound":1000,
"gene_reaction_rule":"B7H15_RS01740",
"subsystem":"Carbohydrate Metabolism",
"notes":{
"Sub-subsystem":"Alternative carbon metabolism",
"Super-system":"Carbohydrate Metabolism"
}
},
{
"id":"ACOADH2",
"name":"acyl-CoA dehydrogenase (Isobutiryl-CoA)",
"metabolites":{
"2mp2coa_c":2.0,
"h2o_c":2.0,
"ibcoa_c":-2.0,
"o2_c":-1
},
"lower_bound":0,
"upper_bound":1000,
"gene_reaction_rule":"B7H15_RS12680",
"subsystem":"Lipid Metabolism",
"notes":{
"Old_subsystem":"S_Lipids",
"Sub-subsystem":"Fatty Acid Metabolism",
"Super-system":"Lipid Metabolism"
}
},
{
"id":"ACOAM",
"name":"Acetate CoA ligase AMP-forming ",
"metabolites":{
"ac_c":-1,
"acadl_c":1,
"atp_c":-1,
"h_c":-1,
"ppi_c":1
},
"lower_bound":0,
"upper_bound":1000,
"gene_reaction_rule":"B7H15_RS14495 or B7H15_RS09445",
"subsystem":"Carbohydrate Metabolism",
"notes":{
"References":"https://link.springer.com/content/pdf/10.1007%2Fs00018-004-3448-x.pdf",
"Super-system":"Carbohydrate Metabolism"
}
},
{
"id":"ACOATA",
"name":"Acetyl-CoA ACP transacylase",
"metabolites":{
"ACP_c":-1,
"acACP_c":1,
"accoa_c":-1,
"coa_c":1
},
"lower_bound":-1000,
"upper_bound":1000,
"gene_reaction_rule":"B7H15_RS05070 and B7H15_RS05075",
"subsystem":"Lipid Metabolism",
"notes":{
"Old_subsystem":"Membrane Lipid Metabolism",
"Sub-subsystem":"Straight chain fatty acid metabolism",
"Super-system":"Lipid Metabolism"
}
},
{
"id":"ACODA",
"name":"acetylornithine deacetylase",
"metabolites":{
"ac_c":1,
"acorn_c":-1,
"h2o_c":-1,
"orn_c":1
},
"lower_bound":0,
"upper_bound":1000,
"gene_reaction_rule":"B7H15_RS11190",
"subsystem":"Amino Acid Metabolism",
"notes":{
"Old_subsystem":"Arginine and Proline Metabolism",
"Sub-subsystem":"Urea cycle: Arginine and proline metabolism",
"Super-system":"Amino Acid Metabolism"
}
},
{
"id":"ACONTa",
"name":"aconitase (half-reaction A, Citrate hydro-lyase)",
"metabolites":{
"acon__C_c":1,
"cit_c":-1,
"h2o_c":1
},
"lower_bound":-1000,
"upper_bound":1000,
"gene_reaction_rule":"B7H15_RS07105",
"subsystem":"Energy Production and Conversion",
"notes":{
"Sub-subsystem":"Respiration",
"Super-system":"Energy Production and Conversion"
}
},
{
"id":"ACONTb",
"name":"aconitase (half-reaction B, Isocitrate hydro-lyase)",
"metabolites":{
"acon__C_c":1,
"h2o_c":1,
"icit_c":-1
},
"lower_bound":-1000,
"upper_bound":1000,
"gene_reaction_rule":"B7H15_RS07105",
"subsystem":"Energy Production and Conversion",
"notes":{
"Sub-subsystem":"Respiration",
"Super-system":"Energy Production and Conversion"
}
},
{
"id":"ACOTA",
"name":"acetylornithine transaminase",
"metabolites":{
"acg5sa_c":1,
"acorn_c":-1,
"akg_c":-1,
"glu__L_c":1
},
"lower_bound":-1000,
"upper_bound":1000,
"gene_reaction_rule":"B7H15_RS01030",
"subsystem":"Amino Acid Metabolism",
"notes":{
"Old_subsystem":"Arginine and Proline Metabolism",
"Sub-subsystem":"Urea cycle: Arginine and proline metabolism",
"Super-system":"Amino Acid Metabolism"
}
},
{
"id":"ACPAL",
"name":"D-alanine--[D-alanyl carrier protein] ligase",
"metabolites":{
"ACP_c":-1,
"alaACP_c":1,
"ala__D_c":-1,
"amp_c":1,
"atp_c":-1,
"ppi_c":1
},
"lower_bound":0,
"upper_bound":1000,
"gene_reaction_rule":"B7H15_RS04820 and B7H15_RS04810",
"subsystem":"Cell Wall/Membrane/Envelope Metabolism",
"notes":{
"Sub-subsystem":"Lipoteichoic acid metabolism",
"Super-system":"Cell Wall/Membrane/Envelope Metabolism"
}
},
{
"id":"ACPS1",
"name":"acyl-carrier protein synthase",
"metabolites":{
"ACP_c":1,
"apoACP_c":-1,
"coa_c":-1,
"pap_c":1
},
"lower_bound":0,
"upper_bound":1000,
"gene_reaction_rule":"B7H15_RS11510 and B7H15_RS06420",
"subsystem":"Cofactor and Prosthetic Group Metabolism",
"notes":{
"Confidence Score":4,
"Old_subsystem":"Cofactor and Prosthetic Group Biosynthesis",
"References":"PMID: 22993090",
"Super-system":"Cofactor and Prosthetic Group Metabolism"
}
},
{
"id":"ACPpds",
"name":"[acyl-carrier-protein] phosphodiesterase",
"metabolites":{
"ACP_c":-1,
"apoACP_c":1,
"h2o_c":-1,
"h_c":1,
"pan4p_c":1
},
"lower_bound":0,
"upper_bound":1000,
"gene_reaction_rule":"B7H15_RS01135",
"subsystem":"Cofactor and Prosthetic Group Metabolism",
"notes":{
"Old_subsystem":"Vitamins &amp; Cofactor Biosynthesis",
"Sub-subsystem":"Pantothenate and Coenzyme a biosynthesis",
"Super-system":"Cofactor and Prosthetic Group Metabolism"
}
},
{
"id":"ACSERHS",
"name":"O3-Acetyl-L-serine acetate-lyase (adding hydrogen sulfide)",
"metabolites":{
"ac_c":1,
"acser_c":-1,
"cys__L_c":1,
"so3_c":1,
"trdox_c":1,
"trdrd_c":-1,
"tsul_c":-1
},
"lower_bound":-1000,
"upper_bound":1000,
"gene_reaction_rule":"B7H15_RS02725",
"subsystem":"Amino Acid Metabolism",
"notes":{
"Sub-subsystem":"Serine, cysteine, glycine and methionine biosynthesis",
"Super-system":"Amino Acid Metabolism"
}
},
{
"id":"ACYP_2",
"name":"acylphosphatase (2)",
"metabolites":{
"ac_c":1,
"actp_c":-1,
"h2o_c":-1,
"h_c":2.0,
"pi_c":1
},
"lower_bound":0,
"upper_bound":1000,
"gene_reaction_rule":"B7H15_RS07400",
"subsystem":"Energy Production and Conversion",
"notes":{
"Old_subsystem":"Carbohydrate Metabolism",
"Sub-subsystem":"Pyruvate Metabolism",
"Super-system":"Energy Production and Conversion"
}
},
{
"id":"ACt2r",
"name":"Acetate reversible transport via proton symport",
"metabolites":{
"ac_c":1,
"ac_e":-1
},
"lower_bound":-1000,
"upper_bound":1000,
"gene_reaction_rule":"",
"subsystem":"Transport",
"notes":{
"Sub-subsystem":"Transport",
"Super-system":"Transport",
"original_bigg_ids":[
"ACt2r"
]
}
},
{
"id":"ADA",
"name":"Adenosine deaminase",
"metabolites":{
"adn_c":-1,
"h2o_c":-1,
"h_c":-1,
"ins_c":1,
"nh4_c":1
},
"lower_bound":0,
"upper_bound":1000,
"gene_reaction_rule":"",
"subsystem":"Nucleotide Metabolism",
"notes":{
"Sub-subsystem":"Nucleotide salvage and interconversion",
"Super-system":"Nucleotide Metabolism"
}
},
{
"id":"ADCL",
"name":"4-aminobenzoate synthase",
"metabolites":{
"4abz_c":1,
"4adcho_c":-1,
"h_c":1,
"pyr_c":1
},
"lower_bound":0,
"upper_bound":1000,
"gene_reaction_rule":"B7H15_RS03980",
"subsystem":"Cofactor and Prosthetic Group Metabolism",
"notes":{
"Old_subsystem":"Cofactor and Prosthetic Group Biosynthesis",
"Super-system":"Cofactor and Prosthetic Group Metabolism"
}
},
{
"id":"ADCS",
"name":"4-amino-4-deoxychorismate synthase",
"metabolites":{
"4adcho_c":1,
"chor_c":-1,
"gln__L_c":-1,
"glu__L_c":1
},
"lower_bound":0,
"upper_bound":1000,
"gene_reaction_rule":"B7H15_RS03975 or B7H15_RS07210",
"subsystem":"Cofactor and Prosthetic Group Metabolism",
"notes":{
"Old_subsystem":"Cofactor and Prosthetic Group Biosynthesis",
"Super-system":"Cofactor and Prosthetic Group Metabolism"
}
},
{
"id":"ADCYRS",
"name":"adenosylcobyric acid synthase (glutamine-hydrolysing)",
"metabolites":{
"adcobdam_c":-1,
"adcobhex_c":1,
"adp_c":4.0,
"atp_c":-4.0,
"gln__L_c":-4.0,
"glu__L_c":4.0,
"h2o_c":-4.0,
"h_c":4.0,
"pi_c":4.0
},
"lower_bound":0,
"upper_bound":1000,
"gene_reaction_rule":"B7H15_RS10540",
"subsystem":"Cofactor and Prosthetic Group Metabolism",
"notes":{
"Old_subsystem":"Cofactor and Prosthetic Group Biosynthesis",
"Super-system":"Cofactor and Prosthetic Group Metabolism"
}
},
{
"id":"ADK1",
"name":"adenylate kinase",
"metabolites":{
"adp_c":2.0,
"amp_c":-1,
"atp_c":-1
},
"lower_bound":-1000,
"upper_bound":1000,
"gene_reaction_rule":"B7H15_RS12380",
"subsystem":"Nucleotide Metabolism",
"notes":{
"Sub-subsystem":"Purine biosynthesis",
"Super-system":"Nucleotide Metabolism"
}
},
{
"id":"ADK2",
"name":"adenylate kinase (Inorganic triphosphate)",
"metabolites":{
"adp_c":1,
"amp_c":-1,
"h_c":-1,
"ppi_c":1,
"pppi_c":-1
},
"lower_bound":-1000,
"upper_bound":1000,
"gene_reaction_rule":"B7H15_RS12380",
"subsystem":"Nucleotide Metabolism",
"notes":{
"Old_subsystem":"Nucleotide Metabolism",
"Sub-subsystem":"Nucleotide salvage and interconversion",
"Super-system":"Nucleotide Metabolism"
}
},
{
"id":"ADK3",
"name":"Adentylate kinase (GTP)",
"metabolites":{
"adp_c":1.0,
"amp_c":-1.0,
"gdp_c":1.0,
"gtp_c":-1.0
},
"lower_bound":-1000.0,
"upper_bound":1000.0,
"gene_reaction_rule":"B7H15_RS12380",
"subsystem":"Nucleotide Metabolism",
"notes":{
"Sub-subsystem":"Purine biosynthesis",
"Super-system":"Nucleotide Metabolism"
}
},
{
"id":"ADK4",
"name":"Adentylate kinase (ITP)",
"metabolites":{
"adp_c":1.0,
"amp_c":-1.0,
"idp_c":1.0,
"itp_c":-1.0
},
"lower_bound":-1000.0,
"upper_bound":1000.0,
"gene_reaction_rule":"B7H15_RS12380",
"subsystem":"Nucleotide Metabolism",
"notes":{
"Sub-subsystem":"Purine biosynthesis",
"Super-system":"Nucleotide Metabolism"
}
},
{
"id":"ADKd",
"name":"adenylate kinase (d form)",
"metabolites":{
"dadp_c":2.0,
"damp_c":-1,
"datp_c":-1
},
"lower_bound":-1000,
"upper_bound":1000,
"gene_reaction_rule":"B7H15_RS12380",
"subsystem":"Nucleotide Metabolism",
"notes":{
"Old_subsystem":"Purine and Pyrimidine Biosynthesis",
"Sub-subsystem":"Nucleotide salvage and interconversion",
"Super-system":"Nucleotide Metabolism"
}
},
{
"id":"ADNCYC",
"name":"adenylate cyclase",
"metabolites":{
"atp_c":-1,
"camp_c":1,
"ppi_c":1
},
"lower_bound":0,
"upper_bound":1000,
"gene_reaction_rule":"B7H15_RS05175",
"subsystem":"Nucleotide Metabolism",
"notes":{
"Super-system":"Nucleotide Metabolism"
}
},
{
"id":"ADNUC",
"name":"adenosine hydrolase",
"metabolites":{
"ade_c":1,
"adn_c":-1,
"h2o_c":-1,
"rib__D_c":1
},
"lower_bound":0,
"upper_bound":1000,
"gene_reaction_rule":"B7H15_RS01310 or B7H15_RS12670",
"subsystem":"Nucleotide Metabolism",
"notes":{
"Sub-subsystem":"Nucleotide salvage and interconversion",
"Super-system":"Nucleotide Metabolism"
}
},
{
"id":"ADNt2r",
"name":"Adenosine transport in via proton symport, reversible",
"metabolites":{
"adn_c":1,
"adn_e":-1,
"h_c":1,
"h_e":-1
},
"lower_bound":0,
"upper_bound":1000,
"gene_reaction_rule":"B7H15_RS02850",
"subsystem":"Transport",
"notes":{
"Sub-subsystem":"Nucleotide salvage and interconversion",
"Super-system":"Transport"
}
},
{
"id":"ADPRDP",
"name":"ADPribose diphosphatase",
"metabolites":{
"adprib_c":-1,
"amp_c":1,
"h2o_c":-1,
"r5p_c":1
},
"lower_bound":0,
"upper_bound":1000,
"gene_reaction_rule":"B7H15_RS08255",
"subsystem":"Nucleotide Metabolism",
"notes":{
"Super-system":"Nucleotide Metabolism"
}
},
{
"id":"ADPT",
"name":"adenine phosphoribosyltransferase",
"metabolites":{
"ade_c":-1,
"amp_c":1,
"ppi_c":1,
"prpp_c":-1
},
"lower_bound":0,
"upper_bound":1000,
"gene_reaction_rule":"B7H15_RS08945",
"subsystem":"Nucleotide Metabolism",
"notes":{
"Sub-subsystem":"Nucleotide salvage and interconversion",
"Super-system":"Nucleotide Metabolism"
}
},
{
"id":"ADSK",
"name":"adenylyl-sulfate kinase",
"metabolites":{
"adp_c":1,
"aps_c":-1,
"atp_c":-1,
"h_c":1,
"paps_c":1
},
"lower_bound":0,
"upper_bound":1000,
"gene_reaction_rule":"B7H15_RS14820",
"subsystem":"Amino Acid Metabolism",
"notes":{
"Sub-subsystem":"Sulfur Metabolism",
"Super-system":"Amino Acid Metabolism"
}
},
{
"id":"ADSL1",
"name":"adenylosuccinate lyase",
"metabolites":{
"amp_c":1,
"dcamp_c":-1,
"fum_c":1
},
"lower_bound":-1000,
"upper_bound":1000,
"gene_reaction_rule":"B7H15_RS10640",
"subsystem":"Nucleotide Metabolism",
"notes":{
"Sub-subsystem":"Purine biosynthesis",
"Super-system":"Nucleotide Metabolism"
}
},
{
"id":"ADSL2r",
"name":"adenylosuccinate lyase",
"metabolites":{
"25aics_c":-1,
"aicar_c":1,
"fum_c":1
},
"lower_bound":-1000,
"upper_bound":1000,
"gene_reaction_rule":"B7H15_RS10640",
"subsystem":"Nucleotide Metabolism",
"notes":{
"Old_subsystem":"Purine and Pyrimidine Biosynthesis",
"Sub-subsystem":"Purine biosynthesis",
"Super-system":"Nucleotide Metabolism"
}
},
{
"id":"ADSS",
"name":"adenylosuccinate synthase",
"metabolites":{
"asp__L_c":-1,
"dcamp_c":1,
"gdp_c":1,
"gtp_c":-1,
"h_c":2.0,
"imp_c":-1,
"pi_c":1
},
"lower_bound":0,
"upper_bound":1000,
"gene_reaction_rule":"B7H15_RS00095",
"subsystem":"Nucleotide Metabolism",
"notes":{
"Old_subsystem":"Purine and Pyrimidine Biosynthesis",
"Sub-subsystem":"Nucleotide salvage and interconversion",
"Super-system":"Nucleotide Metabolism"
}
},
{
"id":"AGDC",
"name":"N-acetylglucosamine-6-phosphate deacetylase",
"metabolites":{
"ac_c":1,
"acgam6p_c":-1,
"gam6p_c":1,
"h2o_c":-1
},
"lower_bound":-1000,
"upper_bound":1000,
"gene_reaction_rule":"B7H15_RS03910",
"subsystem":"Cell Wall/Membrane/Envelope Metabolism",
"notes":{
"Sub-subsystem":"Alternative carbon metabolism",
"Super-system":"Cell Wall/Membrane/Envelope Metabolism"
}
},
{
"id":"AGMHE",
"name":"ADP-D-glycero-D-manno-heptose epimerase",
"metabolites":{
"adphep__DD_c":-1,
"adphep__LD_c":1
},
"lower_bound":0,
"upper_bound":1000,
"gene_reaction_rule":"B7H15_RS00720",
"subsystem":"Cell Wall/Membrane/Envelope Metabolism",
"notes":{
"Old_subsystem":"Lipopolysaccharide Biosynthesis / Recycling",
"Super-system":"Cell Wall/Membrane/Envelope Metabolism"
}
},
{
"id":"AGMHw",
"name":"Lytic transglycosylase",
"metabolites":{
"acgam_w":1,
"anhgm_w":-1,
"anhm_w":1,
"h2o_c":-1
},
"lower_bound":0,
"upper_bound":1000,
"gene_reaction_rule":"B7H15_RS14290 or B7H15_RS11645",
"subsystem":"Cell Wall/Membrane/Envelope Metabolism",
"notes":{
"Sub-subsystem":"anhydromuropeptides recycling",
"Super-system":"Cell Wall/Membrane/Envelope Metabolism"
}
},
{
"id":"AGMT",
"name":"agmatinase",
"metabolites":{
"agm_c":-1,
"h2o_c":-1,
"ptrc_c":1,
"urea_c":1
},
"lower_bound":0,
"upper_bound":1000,
"gene_reaction_rule":"B7H15_RS11995",
"subsystem":"Amino Acid Metabolism",
"notes":{
"Old_subsystem":"Arginine and Proline Metabolism",
"Super-system":"Amino Acid Metabolism"
}
},
{
"id":"AGPAT",
"name":"1-acylglycerol-3-phosphate O-acyltransferase",
"metabolites":{
"1ag3p_c":-1,
"ACP_c":0.114,
"acACP_MRSA_c":-1,
"ptdoh_MRSA_c":1
},
"lower_bound":0,
"upper_bound":1000,
"gene_reaction_rule":"B7H15_RS09410",
"subsystem":"Cell Wall/Membrane/Envelope Metabolism",
"notes":{
"Old_subsystem":"CDP-diacylglycerol biosynthesis ",
"Sub-subsystem":"Lipoteichoic acid metabolism",
"Super-system":"Cell Wall/Membrane/Envelope Metabolism"
}
},
{
"id":"AGPR",
"name":"N-acetyl-g-glutamyl-phosphate reductase",
"metabolites":{
"acg5p_c":1,
"acg5sa_c":-1,
"h_c":1,
"nadp_c":-1,
"nadph_c":1,
"pi_c":-1
},
"lower_bound":-1000,
"upper_bound":1000,
"gene_reaction_rule":"B7H15_RS01025",
"subsystem":"Amino Acid Metabolism",
"notes":{
"Old_subsystem":"Arginine and Proline Metabolism",
"Sub-subsystem":"Urea cycle: Arginine and proline metabolism",
"Super-system":"Amino Acid Metabolism"
}
},
{
"id":"AH6PI",
"name":"Arabino-3-hexulose-6-P Isomerase",
"metabolites":{
"ah6p__D_c":-1,
"f6p_c":1
},
"lower_bound":-1000,
"upper_bound":1000,
"gene_reaction_rule":"B7H15_RS03120",
"subsystem":"Carbohydrate Metabolism",
"notes":{
"Sub-subsystem":"Alternative carbon metabolism",
"Super-system":"Carbohydrate Metabolism"
}
},
{
"id":"AHCYSNS",
"name":"S-adenosylhomocysteine nucleosidase",
"metabolites":{
"ade_c":1,
"ahcys_c":-1,
"h2o_c":-1,
"rhcys_c":1
},
"lower_bound":0,
"upper_bound":1000,
"gene_reaction_rule":"B7H15_RS08760",
"subsystem":"Amino Acid Metabolism",
"notes":{
"Sub-subsystem":"Serine, cysteine, glycine and methionine biosynthesis",
"Super-system":"Amino Acid Metabolism"
}
},
{
"id":"AICART",
"name":"phosphoribosylaminoimidazolecarboxamide formyltransferase",
"metabolites":{
"10fthf_c":-1,
"aicar_c":-1,
"fprica_c":1,
"thf_c":1
},
"lower_bound":-1000,
"upper_bound":1000,
"gene_reaction_rule":"B7H15_RS05560",
"subsystem":"Nucleotide Metabolism",
"notes":{
"Old_subsystem":"Purine and Pyrimidine Biosynthesis",
"Sub-subsystem":"Purine biosynthesis",
"Super-system":"Nucleotide Metabolism"
}
},
{
"id":"AIRC",
"name":"phosphoribosylaminoimidazole carboxylase",
"metabolites":{
"5aizc_c":-1,
"air_c":1,
"co2_c":1,
"h_c":-1
},
"lower_bound":0,
"upper_bound":1000,
"gene_reaction_rule":"B7H15_RS05515",
"subsystem":"Nucleotide Metabolism",
"notes":{
"Confidence Score":4,
"References":"PMC3144853",
"Sub-subsystem":"Purine biosynthesus",
"Super-system":"Nucleotide Metabolism"
}
},
{
"id":"AIRC2",
"name":"phosphoribosylaminoimidazole carboxylase",
"metabolites":{
"5caiz_c":1,
"adp_c":1,
"air_c":-1,
"atp_c":-1,
"h_c":1,
"hco3_c":-1,
"pi_c":1
},
"lower_bound":0,
"upper_bound":1000,
"gene_reaction_rule":"B7H15_RS05520",
"subsystem":"Nucleotide Metabolism",
"notes":{
"Confidence Score":4,
"References":"PMC3144853",
"Sub-subsystem":"Purine biosynthesus",
"Super-system":"Nucleotide Metabolism"
}
},
{
"id":"AIRC3",
"name":"phosphoribosylaminoimidazole carboxylase (mutase rxn)",
"metabolites":{
"5aizc_c":-1,
"5caiz_c":1
},
"lower_bound":-1000,
"upper_bound":1000,
"gene_reaction_rule":"B7H15_RS05515",
"subsystem":"Nucleotide Metabolism",
"notes":{
"Old_subsystem":"Purine and Pyrimidine Biosynthesis",
"Sub-subsystem":"Purine biosynthesis",
"Super-system":"Nucleotide Metabolism"
}
},
{
"id":"AIRC4",
"name":"NCAIR synthetase and NCAIR mutase ",
"metabolites":{
"5aizc_c":1,
"adp_c":1,
"air_c":-1,
"atp_c":-1,
"h_c":1,
"hco3_c":-1,
"pi_c":1
},
"lower_bound":0,
"upper_bound":1000,
"gene_reaction_rule":"B7H15_RS05520 and B7H15_RS05515",
"subsystem":"Nucleotide Metabolism",
"notes":{
"Sub-subsystem":"Purine biosynthesis",
"Super-system":"Nucleotide Metabolism"
}
},
{
"id":"AKGDH",
"name":"2-Oxoglutarate dehydrogenase",
"metabolites":{
"akg_c":-1,
"co2_c":1,
"coa_c":-1,
"nad_c":-1,
"nadh_c":1,
"succoa_c":1
},
"lower_bound":0,
"upper_bound":1000,
"gene_reaction_rule":"B7H15_RS07445 and B7H15_RS07450",
"subsystem":"Energy Production and Conversion",
"notes":{
"Sub-subsystem":"Respiration",
"Super-system":"Energy Production and Conversion"
}
},
{
"id":"AKGt2r",
"name":"2-oxoglutarate reversible transport via symport",
"metabolites":{
"akg_c":1,
"akg_e":-1,
"h_c":1,
"h_e":-1
},
"lower_bound":0,
"upper_bound":1000,
"gene_reaction_rule":"B7H15_RS14985",
"subsystem":"Transport",
"notes":{
"Old_subsystem":"Transport",
"Sub-subsystem":"Transport",
"Super-system":"Transport"
}
},
{
"id":"AKP1",
"name":"alkaline phosphatase (Dihydroneopterin)",
"metabolites":{
"ahdt_c":-1,
"dhnpt_c":1,
"h2o_c":-3.0,
"h_c":3.0,
"pi_c":3.0
},
"lower_bound":0,
"upper_bound":1000,
"gene_reaction_rule":"B7H15_RS14630",
"subsystem":"Cofactor and Prosthetic Group Metabolism",
"notes":{
"Old_subsystem":"Vitamins &amp; Cofactor Biosynthesis",
"Sub-subsystem":"Folate Metabolism",
"Super-system":"Cofactor and Prosthetic Group Metabolism"
}
},
{
"id":"ALAALAr",
"name":"D-alanine-D-alanine ligase (reversible)",
"metabolites":{
"adp_c":1,
"ala__D_c":-2.0,
"alaala_c":1,
"atp_c":-1,
"h_c":1,
"pi_c":1
},
"lower_bound":0,
"upper_bound":1000,
"gene_reaction_rule":"B7H15_RS11570",
"subsystem":"Cell Wall/Membrane/Envelope Metabolism",
"notes":{
"Confidence Score":4,
"Old_subsystem":"Cell Envelope Biosynthesis",
"References":"PMID: 17015835",
"Sub-subsystem":"Peptidoglycan metabolism",
"Super-system":"Cell Wall/Membrane/Envelope Metabolism"
}
},
{
"id":"ALAASPtr",
"name":"Dipeptide transport via ABC system ala-asp ",
"metabolites":{
"adp_c":1,
"ala__L_asp__L_c":1,
"ala__L_asp__L_e":-1,
"atp_c":-1,
"h2o_c":-1,
"h_c":1,
"pi_c":1
},
"lower_bound":0,
"upper_bound":1000,
"gene_reaction_rule":"B7H15_RS04055",
"subsystem":"Transport",
"notes":{
"References":"http://jb.asm.org/content/189/14/5119.long#sec-14; dipeptides and tripeptides",
"Sub-subsystem":"Transport",
"Super-system":"Transport"
}
},
{
"id":"ALAD_L",
"name":"L-alanine dehydrogenase",
"metabolites":{
"ala__L_c":-1,
"h2o_c":-1,
"h_c":1,
"nad_c":-1,
"nadh_c":1,
"nh4_c":1,
"pyr_c":1
},
"lower_bound":0,
"upper_bound":1000,
"gene_reaction_rule":"B7H15_RS07590 or B7H15_RS09310",
"subsystem":"Carbohydrate Metabolism",
"notes":{
"Confidence Score":2,
"References":"PMID:24752840",
"Sub-subsystem":"Peptidoglycan metabolism",
"Super-system":"Carbohydrate Metabolism"
}
},
{
"id":"ALAGLNtr",
"name":"Dipeptide transport via ABC system ala-gln ",
"metabolites":{
"adp_c":1,
"ala_gln_c":1,
"ala_gln_e":-1,
"atp_c":-1,
"h2o_c":-1,
"h_c":1,
"pi_c":1
},
"lower_bound":0,
"upper_bound":1000,
"gene_reaction_rule":"B7H15_RS04055",
"subsystem":"Transport",
"notes":{
"References":"http://jb.asm.org/content/189/14/5119.long#sec-14; dipeptides and tripeptides",
"Sub-subsystem":"Transport",
"Super-system":"Transport"
}
},
{
"id":"ALAGLUt",
"name":"Dipeptide transport via ABC system ala-glu ",
"metabolites":{
"adp_c":1,
"ala__L_glu__L_c":1,
"ala__L_glu__L_e":-1,
"atp_c":-1,
"h2o_c":-1,
"h_c":1,
"pi_c":1
},
"lower_bound":0,
"upper_bound":1000,
"gene_reaction_rule":"B7H15_RS04055",
"subsystem":"Transport",
"notes":{
"References":"http://jb.asm.org/content/189/14/5119.long#sec-14; dipeptides and tripeptides",
"Sub-subsystem":"Transport",
"Super-system":"Transport"
}
},
{
"id":"ALAGLYtr",
"name":"Dipeptide transport via ABC system ala-gly ",
"metabolites":{
"adp_c":1,
"alagly_c":1,
"alagly_e":-1,
"atp_c":-1,
"h2o_c":-1,
"h_c":1,
"pi_c":1
},
"lower_bound":0,
"upper_bound":1000,
"gene_reaction_rule":"B7H15_RS04055",
"subsystem":"Transport",
"notes":{
"References":"http://jb.asm.org/content/189/14/5119.long#sec-14; dipeptides and tripeptides",
"Sub-subsystem":"Transport",
"Super-system":"Transport"
}
},
{
"id":"ALAHIStr",
"name":"Dipeptide transport via ABC system ala-his ",
"metabolites":{
"adp_c":1,
"ala_his_c":1,
"ala_his_e":-1,
"atp_c":-1,
"h2o_c":-1,
"h_c":1,
"pi_c":1
},
"lower_bound":0,
"upper_bound":1000,
"gene_reaction_rule":"B7H15_RS04055",
"subsystem":"Transport",
"notes":{
"References":"http://jb.asm.org/content/189/14/5119.long#sec-14; dipeptides and tripeptides",
"Sub-subsystem":"Transport",
"Super-system":"Transport"
}
},
{
"id":"ALALEUt",
"name":"Dipeptide transport via ABC system ala-leu ",
"metabolites":{
"adp_c":1,
"ala_leu_c":1,
"ala_leu_e":-1,
"atp_c":-1,
"h2o_c":-1,
"h_c":1,
"pi_c":1
},
"lower_bound":0,
"upper_bound":1000,
"gene_reaction_rule":"B7H15_RS04055",
"subsystem":"Transport",
"notes":{
"References":"http://jb.asm.org/content/189/14/5119.long#sec-14; dipeptides and tripeptides",
"Sub-subsystem":"Transport",
"Super-system":"Transport"
}
},
{
"id":"ALAR",
"name":"alanine racemase",
"metabolites":{
"ala__D_c":-1,
"ala__L_c":1
},
"lower_bound":0,
"upper_bound":1000,
"gene_reaction_rule":"B7H15_RS11505",
"subsystem":"Amino Acid Metabolism",
"notes":{
"Old_subsystem":"Alanine and Aspartate Metabolism",
"Super-system":"Amino Acid Metabolism"
}
},
{
"id":"ALATA_D",
"name":"D-alanine transaminase",
"metabolites":{
"akg_c":-1,
"ala__D_c":-1,
"glu__D_c":1,
"pyr_c":1
},
"lower_bound":-1000,
"upper_bound":1000,
"gene_reaction_rule":"B7H15_RS09540",
"subsystem":"Carbohydrate Metabolism",
"notes":{
"Super-system":"Carbohydrate Metabolism"
}
},
{
"id":"ALATHRtr",
"name":"Dipeptide transport via ABC system ala-thr ",
"metabolites":{
"adp_c":1,
"ala__L_thr__L_c":1,
"ala__L_thr__L_e":-1,
"atp_c":-1,
"h2o_c":-1,
"h_c":1,
"pi_c":1
},
"lower_bound":0,
"upper_bound":1000,
"gene_reaction_rule":"B7H15_RS04055",
"subsystem":"Transport",
"notes":{
"References":"http://jb.asm.org/content/189/14/5119.long#sec-14; dipeptides and tripeptides",
"Sub-subsystem":"Transport",
"Super-system":"Transport"
}
},
{
"id":"ALATRS",
"name":"Alanyl-tRNA synthetase",
"metabolites":{
"ala__L_c":-1,
"alatrna_c":1,
"amp_c":1,
"atp_c":-1,
"ppi_c":1,
"trnaala_c":-1
},
"lower_bound":0,
"upper_bound":1000,
"gene_reaction_rule":"B7H15_RS08850",
"subsystem":"Nucleotide Metabolism",
"notes":{
"Sub-subsystem":"tRNA Charging",
"Super-system":"Nucleotide Metabolism"
}
},
{
"id":"ALAt2r",
"name":"L-Alanine reversible transport via proton symport",
"metabolites":{
"ala__L_c":1,
"ala__L_e":-1,
"h_c":1,
"h_e":-1
},
"lower_bound":0,
"upper_bound":1000,
"gene_reaction_rule":"B7H15_RS09240 or B7H15_RS05220",
"subsystem":"Transport",
"notes":{
"Old_subsystem":"Transport",
"Sub-subsystem":"Transport",
"Super-system":"Transport"
}
},
{
"id":"ALAt4",
"name":"Alanine-Sodium symporter",
"metabolites":{
"ala__L_c":1,
"ala__L_e":-1,
"na1_c":1,
"na1_e":-1
},
"lower_bound":0,
"upper_bound":1000,
"gene_reaction_rule":"B7H15_RS09240 or B7H15_RS07150 or B7H15_RS05220",
"subsystem":"Transport",
"notes":{
"Old_subsystem":"TRANSPORT, EXTRACELLULAR",
"Sub-subsystem":"Transport",
"Super-system":"Transport"
}
},
{
"id":"ALCD1",
"name":"alcohol dehydrogenase (methanol)",
"metabolites":{
"fald_c":1,
"h_c":1,
"meoh_c":-1,
"nad_c":-1,
"nadh_c":1
},
"lower_bound":-1000,
"upper_bound":1000,
"gene_reaction_rule":"B7H15_RS07015",
"subsystem":"Carbohydrate Metabolism",
"notes":{
"Sub-subsystem":"Alternative carbon metabolism",
"Super-system":"Carbohydrate Metabolism"
}
},
{
"id":"ALCD19",
"name":"alcohol dehydrogenase (glycerol)",
"metabolites":{
"glyald_c":1,
"glyc_c":-1,
"h_c":1,
"nad_c":-1,
"nadh_c":1
},
"lower_bound":-1000,
"upper_bound":1000,
"gene_reaction_rule":"B7H15_RS00850 or B7H15_RS03360 or B7H15_RS13145 or B7H15_RS00295",
"subsystem":"Lipid Metabolism",
"notes":{
"Sub-subsystem":"Glycerol metabolism",
"Super-system":"Lipid Metabolism"
}
},
{
"id":"ALCD2",
"name":"Ethanol NAD oxidoreductase ",
"metabolites":{
"acald_c":-1,
"etoh_c":1,
"h_c":-1,
"nad_c":1,
"nadh_c":-1
},
"lower_bound":0,
"upper_bound":1000,
"gene_reaction_rule":"B7H15_RS03360 or B7H15_RS13145 or B7H15_RS00295",
"subsystem":"Energy Production and Conversion",
"notes":{
"Sub-subsystem":"Pyruvate Metabolism",
"Super-system":"Energy Production and Conversion"
}
},
{
"id":"ALDD2x",
"name":"aldehyde dehydrogenase (acetaldehyde, NAD)",
"metabolites":{
"ac_c":1,
"acald_c":-1,
"h2o_c":-1,
"h_c":2.0,
"nad_c":-1,
"nadh_c":1
},
"lower_bound":0,
"upper_bound":1000,
"gene_reaction_rule":"B7H15_RS11785",
"subsystem":"Carbohydrate Metabolism",
"notes":{
"Super-system":"Carbohydrate Metabolism"
}
},
{
"id":"ALDD31",
"name":"Aminoacetaldehyde oxidation",
"metabolites":{
"aacald_c":-1,
"gly_c":1,
"h2o_c":-1,
"h_c":2.0,
"nad_c":-1,
"nadh_c":1
},
"lower_bound":-1000,
"upper_bound":1000,
"gene_reaction_rule":"B7H15_RS11785",
"subsystem":"Amino Acid Metabolism",
"notes":{
"Sub-subsystem":"Serine, cysteine, glycine and methionine biosynthesis",
"Super-system":"Amino Acid Metabolism"
}
},
{
"id":"ALKP",
"name":"alkaline phosphatase",
"metabolites":{
"dha_c":1,
"dhap_c":-1,
"h2o_c":-1,
"h_c":1,
"pi_c":1
},
"lower_bound":0,
"upper_bound":1000,
"gene_reaction_rule":"B7H15_RS14630",
"subsystem":"Lipid Metabolism",
"notes":{
"Old_subsystem":"Glycerolipid Metabolism",
"Sub-subsystem":"Alternative carbon metabolism",
"Super-system":"Lipid Metabolism"
}
},
{
"id":"ALPHNH",
"name":"allophanate hydrolase",
"metabolites":{
"allphn_c":-1,
"co2_c":2.0,
"h2o_c":-1,
"h_c":-3.0,
"nh4_c":2.0
},
"lower_bound":0,
"upper_bound":1000,
"gene_reaction_rule":"(B7H15_RS08805 or B7H15_RS03990) and (B7H15_RS08800 or B7H15_RS03995)",
"subsystem":"Inorganic Ion Transport and Metabolism",
"notes":{
"Sub-subsystem":"Nitrogen Metabolism",
"Super-system":"Inorganic Ion Transport and Metabolism"
}
},
{
"id":"AMAA",
"name":"N-acetylmuramoyl-L-alanine amidase",
"metabolites":{
"acmam_c":1,
"acmama_c":-1,
"ala__L_c":1,
"h2o_c":-1
},
"lower_bound":0,
"upper_bound":1000,
"gene_reaction_rule":"B7H15_RS14725 or B7H15_RS08930 or B7H15_RS12795",
"subsystem":"Cell Wall/Membrane/Envelope Metabolism",
"notes":{
"Sub-subsystem":"Peptidoglycan metabolism",
"Super-system":"Cell Wall/Membrane/Envelope Metabolism"
}
},
{
"id":"AMANAPEr",
"name":"N-acetylmannosamine 6-phosphate epimerase",
"metabolites":{
"acgam6p_c":-1,
"acmanap_c":1
},
"lower_bound":-1000,
"upper_bound":1000,
"gene_reaction_rule":"B7H15_RS01755",
"subsystem":"Carbohydrate Metabolism",
"notes":{
"Sub-subsystem":"Alternative carbon metabolism",
"Super-system":"Carbohydrate Metabolism"
}
},
{
"id":"AMANK",
"name":"N-acetyl-D-mannosamine kinase",
"metabolites":{
"acmana_c":-1,
"acmanap_c":1,
"adp_c":1,
"atp_c":-1
},
"lower_bound":0,
"upper_bound":1000,
"gene_reaction_rule":"B7H15_RS04265",
"subsystem":"Carbohydrate Metabolism",
"notes":{
"Sub-subsystem":"Alternative carbon metabolism",
"Super-system":"Carbohydrate Metabolism"
}
},
{
"id":"AMAOTr",
"name":"adenosylmethionine-8-amino-7-oxononanoate transaminase",
"metabolites":{
"8aonn_c":-1,
"amet_c":-1,
"amob_c":1,
"dann_c":1
},
"lower_bound":-1000,
"upper_bound":1000,
"gene_reaction_rule":"B7H15_RS13460",
"subsystem":"Cofactor and Prosthetic Group Metabolism",
"notes":{
"Old_subsystem":"Cofactor and Prosthetic Group Biosynthesis",
"Sub-subsystem":"Biotin biosynthesis",
"Super-system":"Cofactor and Prosthetic Group Metabolism"
}
},
{
"id":"AMID",
"name":"amidase",
"metabolites":{
"4gudbd_c":-1,
"4gudbutn_c":1,
"h2o_c":-1,
"nh4_c":1
},
"lower_bound":0,
"upper_bound":1000,
"gene_reaction_rule":"B7H15_RS11275 or B7H15_RS07885",
"subsystem":"Amino Acid Metabolism",
"notes":{
"Old_subsystem":"Arginine and proline metabolism",
"Super-system":"Amino Acid Metabolism"
}
},
{
"id":"AMID3",
"name":"amidase",
"metabolites":{
"h2o_c":-1,
"iad_c":-1,
"ind3ac_c":1,
"nh4_c":1
},
"lower_bound":0,
"upper_bound":1000,
"gene_reaction_rule":"B7H15_RS11275 or B7H15_RS07885",
"subsystem":"Amino Acid Metabolism",
"notes":{
"Old_subsystem":"Phenylalanine tyrosine and tryptophan biosynthesis",
"Super-system":"Amino Acid Metabolism"
}
},
{
"id":"AMID4",
"name":"amidase",
"metabolites":{
"ac_c":1,
"ad_c":-1,
"h2o_c":-1,
"nh4_c":1
},
"lower_bound":0,
"upper_bound":1000,
"gene_reaction_rule":"B7H15_RS11275 or B7H15_RS07885",
"subsystem":"Carbohydrate Metabolism",
"notes":{
"Old_subsystem":"Others",
"Super-system":"Carbohydrate Metabolism"
}
},
{
"id":"AMPAH",
"name":"Aminopyrimidine aminohydrolase",
"metabolites":{
"4ahmmp_c":1,
"4mhetz_c":1,
"h2o_c":-1,
"thm_c":-1
},
"lower_bound":0,
"upper_bound":1000,
"gene_reaction_rule":"B7H15_RS11640",
"subsystem":"Cofactor and Prosthetic Group Metabolism",
"notes":{
"Confidence Score":3,
"References":"PMID:24311574;PMID:19888457",
"Sub-subsystem":"Thiamine Metabolism",
"Super-system":"Cofactor and Prosthetic Group Metabolism"
}
},
{
"id":"AMPD",
"name":"Aminopyrimidine deaminase",
"metabolites":{
"4ahmmp_c":1,
"ammp_c":-1,
"h2o_c":-1,
"nh4_c":1
},
"lower_bound":0,
"upper_bound":1000,
"gene_reaction_rule":"B7H15_RS11640",
"subsystem":"Cofactor and Prosthetic Group Metabolism",
"notes":{
"Confidence Score":3,
"References":"PMID:24311574;PMID:19888457",
"Sub-subsystem":"Thiamine Metabolism",
"Super-system":"Cofactor and Prosthetic Group Metabolism"
}
},
{
"id":"AMPEP1",
"name":"aminopeptidase ",
"metabolites":{
"asn__L_c":1,
"gly_asn__L_c":-1,
"gly_c":1,
"h2o_c":-1
},
"lower_bound":-1000,
"upper_bound":1000,
"gene_reaction_rule":"B7H15_RS08410",
"subsystem":"Amino Acid Metabolism",
"notes":{
"Sub-subsystem":"Amino acid catabolism",
"Super-system":"Amino Acid Metabolism"
}
},
{
"id":"AMPEP10",
"name":"aminopeptidase ",
"metabolites":{
"asp__L_c":1,
"gly_asp__L_c":-1,
"gly_c":1,
"h2o_c":-1
},
"lower_bound":-1000,
"upper_bound":1000,
"gene_reaction_rule":"B7H15_RS08410",
"subsystem":"Amino Acid Metabolism",
"notes":{
"Sub-subsystem":"Amino acid catabolism",
"Super-system":"Amino Acid Metabolism"
}
},
{
"id":"AMPEP11",
"name":"aminopeptidase ",
"metabolites":{
"gly__pro__L_c":-1,
"gly_c":1,
"h2o_c":-1,
"h_c":1,
"pro__L_c":1
},
"lower_bound":0,
"upper_bound":1000,
"gene_reaction_rule":"B7H15_RS08410",
"subsystem":"Amino Acid Metabolism",
"notes":{
"Sub-subsystem":"Amino acid catabolism",
"Super-system":"Amino Acid Metabolism"
}
},
{
"id":"AMPEP12",
"name":"aminopeptidase ",
"metabolites":{
"ala__L_c":1,
"ala_gln_c":-1,
"gln__L_c":1,
"h2o_c":-1
},
"lower_bound":-1000,
"upper_bound":1000,
"gene_reaction_rule":"B7H15_RS08410",
"subsystem":"Amino Acid Metabolism",
"notes":{
"Sub-subsystem":"Amino acid catabolism",
"Super-system":"Amino Acid Metabolism"
}
},
{
"id":"AMPEP13",
"name":"aminopeptidase ",
"metabolites":{
"ala__L_asp__L_c":-1,
"ala__L_c":1,
"asp__L_c":1,
"h2o_c":-1
},
"lower_bound":-1000,
"upper_bound":1000,
"gene_reaction_rule":"B7H15_RS08410",
"subsystem":"Amino Acid Metabolism",
"notes":{
"Sub-subsystem":"Amino acid catabolism",
"Super-system":"Amino Acid Metabolism"
}
},
{
"id":"AMPEP14",
"name":"aminopeptidase ",
"metabolites":{
"ala__L_c":1,
"h2o_c":-1,
"h_c":-1,
"met__L_ala__L_c":-1,
"met__L_c":1
},
"lower_bound":-1000,
"upper_bound":1000,
"gene_reaction_rule":"B7H15_RS08410",
"subsystem":"Amino Acid Metabolism",
"notes":{
"Sub-subsystem":"Amino acid catabolism",
"Super-system":"Amino Acid Metabolism"
}
},
{
"id":"AMPEP15",
"name":"aminopeptidase",
"metabolites":{
"glu__L_c":1,
"h2o_c":-1,
"his__L_c":1,
"pro__L_c":1,
"prohisglu_c":-1
},
"lower_bound":0,
"upper_bound":1000,
"gene_reaction_rule":"B7H15_RS08410",
"subsystem":"Amino Acid Metabolism",
"notes":{
"Sub-subsystem":"Amino acid catabolism",
"Super-system":"Amino Acid Metabolism"
}
},
{
"id":"AMPEP16",
"name":"aminopeptidase",
"metabolites":{
"glu__L_c":1,
"gly_c":1,
"h2o_c":-1,
"lys__L_c":1,
"lysglugly_c":-1
},
"lower_bound":0,
"upper_bound":1000,
"gene_reaction_rule":"B7H15_RS08410",
"subsystem":"Amino Acid Metabolism",
"notes":{
"Sub-subsystem":"Amino acid catabolism",
"Super-system":"Amino Acid Metabolism"
}
},
{
"id":"AMPEP17",
"name":"aminopeptidase",
"metabolites":{
"gln__L_c":1,
"gly_c":2,
"glyglygln_c":-1,
"h2o_c":-1
},
"lower_bound":0,
"upper_bound":1000,
"gene_reaction_rule":"B7H15_RS08410",
"subsystem":"Amino Acid Metabolism",
"notes":{
"Sub-subsystem":"Amino acid catabolism",
"Super-system":"Amino Acid Metabolism"
}
},
{
"id":"AMPEP18",
"name":"aminopeptidase",
"metabolites":{
"glu__L_c":1,
"gly_c":1,
"h2o_c":-1,
"ser__L_c":1,
"serglugly_c":-1
},
"lower_bound":0,
"upper_bound":1000,
"gene_reaction_rule":"B7H15_RS08410",
"subsystem":"Amino Acid Metabolism",
"notes":{
"Sub-subsystem":"Amino acid catabolism",
"Super-system":"Amino Acid Metabolism"
}
},
{
"id":"AMPEP2",
"name":"aminopeptidase ",
"metabolites":{
"ala__L_c":1,
"ala__L_thr__L_c":-1,
"h2o_c":-1,
"thr__L_c":1
},
"lower_bound":-1000,
"upper_bound":1000,
"gene_reaction_rule":"B7H15_RS08410",
"subsystem":"Amino Acid Metabolism",
"notes":{
"Sub-subsystem":"Amino acid catabolism",
"Super-system":"Amino Acid Metabolism"
}
},
{
"id":"AMPEP3",
"name":"aminopeptidase ",
"metabolites":{
"gln__L_c":1,
"gly_c":1,
"gly_gln_c":-1,
"h2o_c":-1
},
"lower_bound":-1000,
"upper_bound":1000,
"gene_reaction_rule":"B7H15_RS08410",
"subsystem":"Amino Acid Metabolism",
"notes":{
"Sub-subsystem":"Amino acid catabolism",
"Super-system":"Amino Acid Metabolism"
}
},
{
"id":"AMPEP4",
"name":"aminopeptidase ",
"metabolites":{
"ala__L_c":1,
"alagly_c":-1,
"gly_c":1,
"h2o_c":-1
},
"lower_bound":-1000,
"upper_bound":1000,
"gene_reaction_rule":"B7H15_RS08410",
"subsystem":"Amino Acid Metabolism",
"notes":{
"Sub-subsystem":"Amino acid catabolism",
"Super-system":"Amino Acid Metabolism"
}
},
{
"id":"AMPEP5",
"name":"aminopeptidase ",
"metabolites":{
"ala__L_c":1,
"ala__L_glu__L_c":-1,
"glu__L_c":1,
"h2o_c":-1
},
"lower_bound":-1000,
"upper_bound":1000,
"gene_reaction_rule":"B7H15_RS08410",
"subsystem":"Amino Acid Metabolism",
"notes":{
"Sub-subsystem":"Amino acid catabolism",
"Super-system":"Amino Acid Metabolism"
}
},
{
"id":"AMPEP6",
"name":"aminopeptidase ",
"metabolites":{
"ala__L_c":1,
"ala_leu_c":-1,
"h2o_c":-1,
"leu__L_c":1
},
"lower_bound":-1000,
"upper_bound":1000,
"gene_reaction_rule":"B7H15_RS08410",
"subsystem":"Amino Acid Metabolism",
"notes":{
"Sub-subsystem":"Amino acid catabolism",
"Super-system":"Amino Acid Metabolism"
}
},
{
"id":"AMPEP7",
"name":"aminopeptidase ",
"metabolites":{
"ala__L_c":1,
"ala_his_c":-1,
"h2o_c":-1,
"his__L_c":1
},
"lower_bound":-1000,
"upper_bound":1000,
"gene_reaction_rule":"B7H15_RS08410",
"subsystem":"Amino Acid Metabolism",
"notes":{
"Sub-subsystem":"Amino acid catabolism",
"Super-system":"Amino Acid Metabolism"
}
},
{
"id":"AMPEP8",
"name":"aminopeptidase ",
"metabolites":{
"glu__L_c":1,
"gly_c":1,
"gly_glu__L_c":-1,
"h2o_c":-1
},
"lower_bound":-1000,
"upper_bound":1000,
"gene_reaction_rule":"B7H15_RS08410",
"subsystem":"Amino Acid Metabolism",
"notes":{
"Sub-subsystem":"Amino acid catabolism",
"Super-system":"Amino Acid Metabolism"
}
},
{
"id":"AMPEP9",
"name":"aminopeptidase ",
"metabolites":{
"gly_c":1,
"gly_met_c":-1,
"h2o_c":-1,
"met__L_c":1
},
"lower_bound":-1000,
"upper_bound":1000,
"gene_reaction_rule":"B7H15_RS08410",
"subsystem":"Amino Acid Metabolism",
"notes":{
"Sub-subsystem":"Amino acid catabolism",
"Super-system":"Amino Acid Metabolism"
}
},
{
"id":"AMPTASECG",
"name":"alanyl aminopeptidase (cys-gly)",
"metabolites":{
"cgly_c":-1,
"cys__L_c":1,
"gly_c":1,
"h2o_c":-1
},
"lower_bound":0,
"upper_bound":1000,
"gene_reaction_rule":"B7H15_RS08410",
"subsystem":"Amino Acid Metabolism",
"notes":{
"Sub-subsystem":"Amino acid catabolism",
"Super-system":"Amino Acid Metabolism"
}
},
{
"id":"ANHMKw",
"name":"1,6-anhydro-N-acetyl-beta-muramate 6-phosphotransferase",
"metabolites":{
"acmum6p_c":1,
"adp_c":1,
"anhm_w":-1,
"atp_c":-1,
"h2o_c":-1,
"h_c":1
},
"lower_bound":0,
"upper_bound":1000,
"gene_reaction_rule":"B7H15_RS01070",
"subsystem":"Cell Wall/Membrane/Envelope Metabolism",
"notes":{
"Sub-subsystem":"anhydromuropeptides recycling",
"Super-system":"Cell Wall/Membrane/Envelope Metabolism"
}
},
{
"id":"ANPRT",
"name":"anthranilate phosphoribosyltransferase",
"metabolites":{
"anth_c":-1,
"ppi_c":1,
"pran_c":1,
"prpp_c":-1
},
"lower_bound":0,
"upper_bound":1000,
"gene_reaction_rule":"B7H15_RS07215",
"subsystem":"Amino Acid Metabolism",
"notes":{
"Old_subsystem":"Tyrosine, Tryptophan, and Phenylalanine Metabolism",
"Sub-subsystem":"Phenylalanine, Tyrosine and Tryptophan Metabolism",
"Super-system":"Amino Acid Metabolism"
}
},
{
"id":"ANS",
"name":"anthranilate synthase",
"metabolites":{
"anth_c":1,
"chor_c":-1,
"gln__L_c":-1,
"glu__L_c":1,
"h_c":1,
"pyr_c":1
},
"lower_bound":0,
"upper_bound":1000,
"gene_reaction_rule":"B7H15_RS07210 and B7H15_RS07205",
"subsystem":"Amino Acid Metabolism",
"notes":{
"Old_subsystem":"Tyrosine, Tryptophan, and Phenylalanine Metabolism",
"Sub-subsystem":"Phenylalanine, Tyrosine and Tryptophan Metabolism",
"Super-system":"Amino Acid Metabolism"
}
},
{
"id":"AOBUTDs",
"name":"L-2-amino-3-oxobutanoate decarboxylation (spontaneous)",
"metabolites":{
"2aobut_c":-1.0,
"aact_c":1.0,
"co2_c":1.0,
"h_c":-1.0
},
"lower_bound":0.0,
"upper_bound":1000.0,
"gene_reaction_rule":"s0001",
"subsystem":"Amino Acid Metabolism",
"notes":{
"Confidence Score":2,
"References":"https://www.nature.com/articles/185467a0;PMC1204245",
"Sub-subsystem":"Lysine biosynthesis",
"Super-system":"Amino Acid Metabolism",
"original_bigg_ids":[
"AOBUTDs"
]
}
},
{
"id":"AOXSr",
"name":"8-amino-7-oxononanoate synthase",
"metabolites":{
"8aonn_c":1,
"ala__L_c":-1,
"co2_c":1,
"coa_c":1,
"h_c":-1,
"pmcoa_c":-1
},
"lower_bound":-1000,
"upper_bound":1000,
"gene_reaction_rule":"B7H15_RS13450",
"subsystem":"Cofactor and Prosthetic Group Metabolism",
"notes":{
"Old_subsystem":"Cofactor and Prosthetic Group Biosynthesis",
"Sub-subsystem":"Biotin biosynthesis",
"Super-system":"Cofactor and Prosthetic Group Metabolism"
}
},
{
"id":"APAT",
"name":"Acetyl-CoA L-2 3 4 5-tetrahydrodipicolinate N2-acetyltransferase ",
"metabolites":{
"accoa_c":-1,
"coa_c":1,
"h2o_c":-1,
"nal2a6o_c":1,
"thdp_c":-1
},
"lower_bound":-1000,
"upper_bound":1000,
"gene_reaction_rule":"B7H15_RS07360",
"subsystem":"Amino Acid Metabolism",
"notes":{
"Sub-subsystem":"Lysine biosynthesis",
"Super-system":"Amino Acid Metabolism"
}
},
{
"id":"APG3PAT140a",
"name":"myristoyl-glycerol-3-phosphate O-acyltransferase ",
"metabolites":{
"1tdecg3p_c":1,
"coa_c":1,
"glyc3p_c":-1,
"tdcoa_c":-1
},
"lower_bound":0,
"upper_bound":1000,
"gene_reaction_rule":"B7H15_RS07130 and (B7H15_RS06395 or B7H15_RS06400)",
"subsystem":"Lipid Metabolism",
"notes":{
"Sub-subsystem":"Fatty Acid Metabolism",
"Super-system":"Lipid Metabolism"
}
},
{
"id":"APRAUR",
"name":"5-amino-6-(5-phosphoribosylamino)uracil reductase",
"metabolites":{
"5aprbu_c":1,
"5apru_c":-1,
"h_c":-1,
"nadp_c":1,
"nadph_c":-1
},
"lower_bound":0,
"upper_bound":1000,
"gene_reaction_rule":"B7H15_RS09655",
"subsystem":"Cofactor and Prosthetic Group Metabolism",
"notes":{
"Old_subsystem":"Cofactor and Prosthetic Group Biosynthesis",
"References":"Metacyc;EG11321. The gene cluster for de novo biosynthesis of riboflavin is found in the S. aureus genome. The literature supports the ability for de novo biosynthesis of riboflavin; PMID: 28525764",
"Sub-subsystem":"Riboflavin biosynthesis",
"Super-system":"Cofactor and Prosthetic Group Metabolism"
}
},
{
"id":"APRTO2",
"name":"N-acetylputrescine: oxygen oxireductase (deaminating)",
"metabolites":{
"aprut_c":-1,
"h2o2_c":1,
"h2o_c":-1,
"n4abutn_c":1,
"nh4_c":1,
"o2_c":-1
},
"lower_bound":0,
"upper_bound":1000,
"gene_reaction_rule":"",
"subsystem":"Amino Acid Metabolism",
"notes":{
"Old_subsystem":"ARGININE AND PROLINE METABOLISM",
"Sub-subsystem":"Spermidine catabolism",
"Super-system":"Amino Acid Metabolism"
}
},
{
"id":"ARABR",
"name":"arabinose reductase",
"metabolites":{
"abt_c":-1,
"arab__L_c":1,
"h_c":1,
"nadp_c":-1,
"nadph_c":1
},
"lower_bound":-1000,
"upper_bound":1000,
"gene_reaction_rule":"B7H15_RS03920 or B7H15_RS09735",
"subsystem":"Energy Production and Conversion",
"notes":{
"Old_subsystem":"PENTOSE PHOSPHATE PATHWAY",
"Sub-subsystem":"Pentose Phosphate Pathway",
"Super-system":"Energy Production and Conversion"
}
},
{
"id":"ARGD",
"name":"Arginine Deiminase",
"metabolites":{
"arg__L_c":-1,
"citr__L_c":1,
"h2o_c":-1,
"nh4_c":1
},
"lower_bound":0,
"upper_bound":1000,
"gene_reaction_rule":"B7H15_RS00350 or B7H15_RS14675",
"subsystem":"Amino Acid Metabolism",
"notes":{
"Confidence Score":2,
"References":"PMC5312079",
"Sub-subsystem":"Urea cycle: Arginine and proline metabolism",
"Super-system":"Amino Acid Metabolism"
}
},
{
"id":"ARGDC",
"name":"arginine decarboxylase",
"metabolites":{
"agm_c":1,
"arg__L_c":-1,
"co2_c":1,
"h_c":-1
},
"lower_bound":0,
"upper_bound":1000,
"gene_reaction_rule":"B7H15_RS02555",
"subsystem":"Amino Acid Metabolism",
"notes":{
"Old_subsystem":"Arginine and Proline Metabolism",
"Super-system":"Amino Acid Metabolism"
}
},
{
"id":"ARGN",
"name":"arginase",
"metabolites":{
"arg__L_c":-1,
"h2o_c":-1,
"orn_c":1,
"urea_c":1
},
"lower_bound":-1000,
"upper_bound":1000,
"gene_reaction_rule":"B7H15_RS11995",
"subsystem":"Amino Acid Metabolism",
"notes":{
"Old_subsystem":"Arginine and proline metabolism",
"Sub-subsystem":"Urea cycle: Arginine and proline metabolism",
"Super-system":"Amino Acid Metabolism"
}
},
{
"id":"ARGORNt7",
"name":"Arginine/ornithine antiporter",
"metabolites":{
"arg__L_c":1,
"arg__L_e":-1,
"orn_c":-1,
"orn_e":1
},
"lower_bound":-1000,
"upper_bound":1000,
"gene_reaction_rule":"B7H15_RS00345 or B7H15_RS14665",
"subsystem":"Transport",
"notes":{
"Old_subsystem":"TRANSPORT, EXTRACELLULAR",
"Sub-subsystem":"Transport",
"Super-system":"Transport"
}
},
{
"id":"ARGSL",
"name":"argininosuccinate lyase",
"metabolites":{
"arg__L_c":1,
"argsuc_c":-1,
"fum_c":1
},
"lower_bound":-1000,
"upper_bound":1000,
"gene_reaction_rule":"B7H15_RS04960",
"subsystem":"Amino Acid Metabolism",
"notes":{
"Old_subsystem":"Arginine and Proline Metabolism",
"Sub-subsystem":"Urea cycle: Arginine and proline metabolism",
"Super-system":"Amino Acid Metabolism"
}
},
{
"id":"ARGSSr",
"name":"argininosuccinate synthase, reversible",
"metabolites":{
"amp_c":1,
"argsuc_c":1,
"asp__L_c":-1,
"atp_c":-1,
"citr__L_c":-1,
"ppi_c":1
},
"lower_bound":0,
"upper_bound":1000,
"gene_reaction_rule":"B7H15_RS04965",
"subsystem":"Amino Acid Metabolism",
"notes":{
"Sub-subsystem":"Urea cycle: Arginine and proline metabolism",
"Super-system":"Amino Acid Metabolism"
}
},
{
"id":"ARGTRS",
"name":"Arginyl-tRNA synthetase",
"metabolites":{
"amp_c":1,
"arg__L_c":-1,
"argtrna_c":1,
"atp_c":-1,
"ppi_c":1,
"trnaarg_c":-1
},
"lower_bound":0,
"upper_bound":1000,
"gene_reaction_rule":"B7H15_RS03375",
"subsystem":"Nucleotide Metabolism",
"notes":{
"Sub-subsystem":"tRNA Charging",
"Super-system":"Nucleotide Metabolism"
}
},
{
"id":"ARGut",
"name":"L-Arginine transport via uniport",
"metabolites":{
"arg__L_c":1,
"arg__L_e":-1
},
"lower_bound":-1000,
"upper_bound":1000,
"gene_reaction_rule":"B7H15_RS04505",
"subsystem":"Transport",
"notes":{
"References":"http://www.jbc.org/content/247/23/7452.full.pdf",
"Sub-subsystem":"Transport",
"Super-system":"Transport"
}
},
{
"id":"ARSabc",
"name":"Arsenobetaine transport in via ABC system ",
"metabolites":{
"adp_c":1,
"arsbet_c":1,
"arsbet_e":-1,
"atp_c":-1,
"h2o_c":-1,
"h_c":1,
"pi_c":1
},
"lower_bound":0,
"upper_bound":1000,
"gene_reaction_rule":"B7H15_RS04015",
"subsystem":"Transport",
"notes":{
"Sub-subsystem":"Transport",
"Super-system":"Transport"
}
},
{
"id":"ARStr",
"name":"Arsenobetaine transport in via proton symport ",
"metabolites":{
"arsbet_c":1,
"arsbet_e":-1,
"h_c":1,
"h_e":-1
},
"lower_bound":0,
"upper_bound":1000,
"gene_reaction_rule":"B7H15_RS12165 or B7H15_RS07095",
"subsystem":"Transport",
"notes":{
"Sub-subsystem":"Transport",
"Super-system":"Transport"
}
},
{
"id":"ASAD",
"name":"aspartate-semialdehyde dehydrogenase",
"metabolites":{
"4pasp_c":-1,
"aspsa_c":1,
"nadp_c":1,
"nadph_c":-1,
"pi_c":1
},
"lower_bound":-1000,
"upper_bound":1000,
"gene_reaction_rule":"B7H15_RS07345",
"subsystem":"Amino Acid Metabolism",
"notes":{
"Sub-subsystem":"Aspartate Metabolism",
"Super-system":"Amino Acid Metabolism"
}
},
{
"id":"ASCBpts",
"name":"L-ascorbate transport via PEP:Pyr PTS ",
"metabolites":{
"ascb6p_c":1,
"ascb__L_e":-1,
"pep_c":-1,
"pyr_c":1
},
"lower_bound":0,
"upper_bound":1000,
"gene_reaction_rule":"B7H15_RS01815 and B7H15_RS01820 and B7H15_RS05620 and B7H15_RS05615",
"subsystem":"Transport",
"notes":{
"Confidence Score":1,
"References":"PMC3417630",
"Sub-subsystem":"Transport",
"Super-system":"Transport"
}
},
{
"id":"ASNN",
"name":"L-asparaginase",
"metabolites":{
"asn__L_c":-1,
"asp__L_c":1,
"h2o_c":-1,
"nh4_c":1
},
"lower_bound":0,
"upper_bound":1000,
"gene_reaction_rule":"B7H15_RS07805",
"subsystem":"Amino Acid Metabolism",
"notes":{
"Old_subsystem":"Alanine and Aspartate Metabolism",
"Sub-subsystem":"Aspartate Metabolism",
"Super-system":"Amino Acid Metabolism"
}
},
{
"id":"ASNTRS",
"name":"Asparaginyl-tRNA synthetase",
"metabolites":{
"amp_c":1,
"asn__L_c":-1,
"asntrna_c":1,
"atp_c":-1,
"ppi_c":1,
"trnaasn_c":-1
},
"lower_bound":0,
"upper_bound":1000,
"gene_reaction_rule":"B7H15_RS07670",
"subsystem":"Nucleotide Metabolism",
"notes":{
"Confidence Score":3,
"References":"PMID: 24685427",
"Sub-subsystem":"tRNA Charging",
"Super-system":"Nucleotide Metabolism"
}
},
{
"id":"ASNt2r",
"name":"L-asparagine reversible transport via proton symport",
"metabolites":{
"asn__L_c":1,
"asn__L_e":-1,
"h_c":1,
"h_e":-1
},
"lower_bound":0,
"upper_bound":1000,
"gene_reaction_rule":"",
"subsystem":"Transport",
"notes":{
"Old_subsystem":"Transport",
"Sub-subsystem":"Aspartate Metabolism",
"Super-system":"Transport"
}
},
{
"id":"ASO3tex",
"name":"Arsenite transport via diffusion (extracellular to cytoplasm)",
"metabolites":{
"aso3_c":-1,
"aso3_e":1
},
"lower_bound":-1000,
"upper_bound":1000,
"gene_reaction_rule":"B7H15_RS09670",
"subsystem":"Transport",
"notes":{
"Old_subsystem":"Transport, Outer Membrane Porin",
"Sub-subsystem":"Transport",
"Super-system":"Transport"
}
},
{
"id":"ASO4t",
"name":"Arsenate transporter ",
"metabolites":{
"aso4_c":-1,
"aso4_e":1
},
"lower_bound":0,
"upper_bound":1000,
"gene_reaction_rule":"B7H15_RS09670",
"subsystem":"Transport",
"notes":{
"Sub-subsystem":"Transport",
"Super-system":"Transport"
}
},
{
"id":"ASP1DC",
"name":"aspartate 1-decarboxylase",
"metabolites":{
"ala__B_c":1,
"asp__L_c":-1,
"co2_c":1,
"h_c":-1
},
"lower_bound":0,
"upper_bound":1000,
"gene_reaction_rule":"B7H15_RS14430",
"subsystem":"Cofactor and Prosthetic Group Metabolism",
"notes":{
"Old_subsystem":"Cofactor and Prosthetic Group Biosynthesis",
"Super-system":"Cofactor and Prosthetic Group Metabolism"
}
},
{
"id":"ASPCT",
"name":"aspartate carbamoyltransferase",
"metabolites":{
"asp__L_c":-1,
"cbasp_c":1,
"cbp_c":-1,
"h_c":2.0,
"pi_c":1
},
"lower_bound":0,
"upper_bound":1000,
"gene_reaction_rule":"B7H15_RS06255",
"subsystem":"Nucleotide Metabolism",
"notes":{
"Old_subsystem":"Purine and Pyrimidine Biosynthesis",
"Sub-subsystem":"Pyrimidine metabolism",
"Super-system":"Nucleotide Metabolism"
}
},
{
"id":"ASPK",
"name":"aspartate kinase",
"metabolites":{
"4pasp_c":1,
"adp_c":1,
"asp__L_c":-1,
"atp_c":-1
},
"lower_bound":-1000,
"upper_bound":1000,
"gene_reaction_rule":"B7H15_RS06975 or B7H15_RS07340",
"subsystem":"Amino Acid Metabolism",
"notes":{
"Sub-subsystem":"Aspartate Metabolism",
"Super-system":"Amino Acid Metabolism"
}
},
{
"id":"ASPTA",
"name":"aspartate transaminase",
"metabolites":{
"akg_c":-1,
"asp__L_c":-1,
"glu__L_c":1,
"oaa_c":1
},
"lower_bound":-1000,
"upper_bound":1000,
"gene_reaction_rule":"B7H15_RS10805",
"subsystem":"Amino Acid Metabolism",
"notes":{
"Old_subsystem":"Alanine and Aspartate Metabolism",
"Sub-subsystem":"Aspartate Metabolism",
"Super-system":"Amino Acid Metabolism"
}
},
{
"id":"ASPTRA",
"name":"Asn-tRNAAsp-dependent amidotransferase",
"metabolites":{
"adp_c":1,
"asntrna_c":1,
"asptrnaasn_c":-1,
"atp_c":-1,
"gln__L_c":-1,
"glu__L_c":1,
"h2o_c":-1,
"h_c":1,
"pi_c":1
},
"lower_bound":0,
"upper_bound":1000,
"gene_reaction_rule":"B7H15_RS10600 and B7H15_RS10605 and B7H15_RS10595",
"subsystem":"Amino Acid Metabolism",
"notes":{
"Confidence Score":3,
"References":"PMID: 24685427",
"Sub-subsystem":"Asparagine Biosynthesis",
"Super-system":"Amino Acid Metabolism"
}
},
{
"id":"ASPTRS",
"name":"Aspartyl-tRNA synthetase",
"metabolites":{
"amp_c":1,
"asp__L_c":-1,
"asptrna_c":1,
"atp_c":-1,
"ppi_c":1,
"trnaasp_c":-1
},
"lower_bound":0,
"upper_bound":1000,
"gene_reaction_rule":"B7H15_RS08920",
"subsystem":"Nucleotide Metabolism",
"notes":{
"Sub-subsystem":"tRNA Charging",
"Super-system":"Nucleotide Metabolism"
}
},
{
"id":"ASPTRS2",
"name":"Aspartyl-tRNA synthetase (AspRS)",
"metabolites":{
"amp_c":1,
"asp__L_c":-1,
"asptrnaasn_c":1,
"atp_c":-1,
"ppi_c":1,
"trnaasn_c":-1
},
"lower_bound":0,
"upper_bound":1000,
"gene_reaction_rule":"B7H15_RS08920",
"subsystem":"Amino Acid Metabolism",
"notes":{
"Confidence Score":3,
"References":"PMID: 24685427; indirect route for asparagine biosynthesis",
"Sub-subsystem":"Asparagine Biosynthesis",
"Super-system":"Amino Acid Metabolism"
}
},
{
"id":"ASPabc",
"name":"L-aspartate transport via ABC system",
"metabolites":{
"adp_c":1,
"asp__L_c":1,
"asp__L_e":-1,
"atp_c":-1,
"h2o_c":-1,
"h_c":1,
"pi_c":1
},
"lower_bound":0,
"upper_bound":1000,
"gene_reaction_rule":"B7H15_RS10200 and B7H15_RS10205",
"subsystem":"Transport",
"notes":{
"Old_subsystem":"Transport",
"Sub-subsystem":"Transport",
"Super-system":"Transport"
}
},
{
"id":"ASPt2",
"name":"Na+/aspartate symport",
"metabolites":{
"asp__L_c":1,
"asp__L_e":-1,
"h_c":1,
"h_e":-1
},
"lower_bound":0,
"upper_bound":1000,
"gene_reaction_rule":"B7H15_RS13215 or B7H15_RS13000",
"subsystem":"Transport",
"notes":{
"References":"http://www.jbc.org/content/247/23/7452.full.pdf: the same transporter was selected as that for glutamate",
"Sub-subsystem":"Transport",
"Super-system":"Transport"
}
},
{
"id":"ASPt4",
"name":"Na+/aspartate symport",
"metabolites":{
"asp__L_c":1,
"asp__L_e":-1,
"na1_c":1,
"na1_e":-1
},
"lower_bound":0,
"upper_bound":1000,
"gene_reaction_rule":"B7H15_RS13215 or B7H15_RS13000",
"subsystem":"Transport",
"notes":{
"References":"http://www.jbc.org/content/247/23/7452.full.pdf: the same transporter was selected as that for glutamate",
"Sub-subsystem":"Transport",
"Super-system":"Transport"
}
},
{
"id":"ATNS_nh4",
"name":"Anthranilate synthase, ammonia",
"metabolites":{
"anth_c":1,
"chor_c":-1,
"h2o_c":1,
"h_c":1,
"nh4_c":-1,
"pyr_c":1
},
"lower_bound":-1000,
"upper_bound":1000,
"gene_reaction_rule":"B7H15_RS07205 and B7H15_RS07210 and B7H15_RS03970",
"subsystem":"Amino Acid Metabolism",
"notes":{
"Old_subsystem":"Phenylalanine, tyrosine and tryptophan biosynthesis",
"Sub-subsystem":"Phenylalanine, Tyrosine and Tryptophan Metabolism",
"Super-system":"Amino Acid Metabolism"
}
},
{
"id":"ATPM",
"name":"ATP maintenance requirement",
"metabolites":{
"adp_c":1,
"atp_c":-1,
"h2o_c":-1,
"h_c":1,
"pi_c":1
},
"lower_bound":0,
"upper_bound":1000,
"gene_reaction_rule":"",
"subsystem":"Energy Production and Conversion",
"notes":{
"Old_subsystem":"Unassigned",
"Sub-subsystem":"",
"Super-system":"Energy Production and Conversion"
}
},
{
"id":"ATPPRT",
"name":"ATP phosphoribosyltransferase",
"metabolites":{
"atp_c":-1,
"ppi_c":1,
"prbatp_c":1,
"prpp_c":-1
},
"lower_bound":0,
"upper_bound":1000,
"gene_reaction_rule":"B7H15_RS14915 or B7H15_RS14910",
"subsystem":"Amino Acid Metabolism",
"notes":{
"Old_subsystem":"Histidine Metabolism",
"Sub-subsystem":"Histidine biosynthesis",
"Super-system":"Amino Acid Metabolism"
}
},
{
"id":"ATPS4r",
"name":"ATP synthase (four protons for one ATP)",
"metabolites":{
"adp_c":-1,
"atp_c":1,
"h2o_c":1,
"h_c":1.4,
"h_e":-2.4,
"pi_c":-1
},
"lower_bound":-1000,
"upper_bound":1000,
"gene_reaction_rule":"B7H15_RS11705 and B7H15_RS11680 and B7H15_RS11700 and B7H15_RS11685 and B7H15_RS11690 and B7H15_RS11720 and B7H15_RS11710 and B7H15_RS11715 and B7H15_RS11695",
"subsystem":"Energy Production and Conversion",
"notes":{
"Confidence Score":2,
"Sub-subsystem":"Respiration",
"Super-system":"Energy Production and Conversion"
}
},
{
"id":"ATPX5P",
"name":"ATP pyridoxal 5'-phosphotransferase ",
"metabolites":{
"adp_c":1,
"atp_c":-1,
"pyam5p_c":1,
"pydam_c":-1
},
"lower_bound":0,
"upper_bound":1000,
"gene_reaction_rule":"B7H15_RS03165",
"subsystem":"Nucleotide Metabolism",
"notes":{
"Super-system":"Nucleotide Metabolism"
}
},
{
"id":"AT_MBD",
"name":"S-2-methylbutanoyl-CoA enzyme N6-dihydrolipoyllysine ",
"metabolites":{
"2mbcoa_c":-1,
"2mbdhl_c":1,
"coa_c":1,
"dhlam_c":-1
},
"lower_bound":-1000,
"upper_bound":1000,
"gene_reaction_rule":"B7H15_RS08340",
"subsystem":"Lipid Metabolism",
"notes":{
"Sub-subsystem":"Fatty Acid Metabolism",
"Super-system":"Lipid Metabolism"
}
},
{
"id":"AT_MBD2",
"name":"2-methylpropanoyl-CoA enzyme N6-dihydrolipoyllysine ",
"metabolites":{
"2mpdhl_c":1,
"coa_c":1,
"dhlam_c":-1,
"ibcoa_c":-1
},
"lower_bound":-1000,
"upper_bound":1000,
"gene_reaction_rule":"B7H15_RS08340",
"subsystem":"Lipid Metabolism",
"notes":{
"Sub-subsystem":"Fatty Acid Metabolism",
"Super-system":"Lipid Metabolism"
}
},
{
"id":"BETALDHx",
"name":"betaine-aldehyde dehydrogenase",
"metabolites":{
"betald_c":-1,
"glyb_c":1,
"h2o_c":-1,
"h_c":2.0,
"nad_c":-1,
"nadh_c":1
},
"lower_bound":0,
"upper_bound":1000,
"gene_reaction_rule":"B7H15_RS14515",
"subsystem":"Carbohydrate Metabolism",
"notes":{
"Old_subsystem":"Unassigned",
"Super-system":"Carbohydrate Metabolism"
}
},
{
"id":"BETALDHy",
"name":"betaine-aldehyde dehydrogenase",
"metabolites":{
"betald_c":-1,
"glyb_c":1,
"h2o_c":-1,
"h_c":2.0,
"nadp_c":-1,
"nadph_c":1
},
"lower_bound":0,
"upper_bound":1000,
"gene_reaction_rule":"B7H15_RS14515",
"subsystem":"Carbohydrate Metabolism",
"notes":{
"Old_subsystem":"Unassigned",
"Super-system":"Carbohydrate Metabolism"
}
},
{
"id":"BGLK",
"name":"beta-glucoside kinase",
"metabolites":{
"cellb_c":-1,
"g6p_c":1,
"glc__D_c":1,
"h2o_c":-1
},
"lower_bound":-1000,
"upper_bound":1000,
"gene_reaction_rule":"B7H15_RS01435",
"subsystem":"Carbohydrate Metabolism",
"notes":{
"Old_subsystem":"Starch and Sucrose Metabolism",
"Super-system":"Carbohydrate Metabolism"
}
},
{
"id":"BIOMASSUnmeasuredSOLUTES",
"name":"",
"metabolites":{
"10fthf_c":-0.000223,
"1gUnmeasuredSolutes_c":1,
"2fe2s_c":-2.5e-05,
"4fe4s_c":-0.000248,
"5mthf_c":-0.000223,
"btn_c":-2e-06,
"ca2_c":-0.004952,
"chor_c":-0.000223,
"cl_c":-0.004952,
"cobalt2_c":-2.4e-05,
"cu2_c":-0.000674,
"fe2_c":-0.006388,
"fe3_c":-0.007428,
"h2o_c":-70.028756,
"h_c":75.37723,
"hemeO_c":-0.000223,
"k_c":-0.18569,
"lipopb_c":-3e-06,
"mg2_c":-0.008253,
"mn2_c":-0.000658,
"mobd_c":-7e-06,
"na1_c":-1.9895,
"nh4_c":-0.012379,
"ni2_c":-0.000307,
"pheme_c":-0.000223,
"pi_c":75.37323,
"ptrc_c":-0.03327,
"ribflv_c":-0.000223,
"so4_c":-0.004126,
"thm_c":-0.000223,
"thmpp_c":-0.000223,
"zn2_c":-0.000324
},
"lower_bound":0.0,
"upper_bound":1000.0,
"gene_reaction_rule":""
},
{
"id":"BPNT",
"name":"3',5'-bisphosphate nucleotidase",
"metabolites":{
"amp_c":1,
"h2o_c":-1,
"h_c":1,
"pap_c":-1,
"pi_c":1
},
"lower_bound":0,
"upper_bound":1000,
"gene_reaction_rule":"",
"subsystem":"Amino Acid Metabolism",
"notes":{
"Sub-subsystem":"Sulfur Metabolism",
"Super-system":"Amino Acid Metabolism"
}
},
{
"id":"BS",
"name":"bacillithiol synthase",
"metabolites":{
"bsh_c":1,
"cys__L_c":-1,
"gamm_c":-1,
"h2o_c":1
},
"lower_bound":0,
"upper_bound":1000,
"gene_reaction_rule":"B7H15_RS06140",
"subsystem":"Cofactor and Prosthetic Group Metabolism",
"notes":{
"Confidence Score":3,
"References":"PMC4360819;PWY8J2-1",
"Sub-subsystem":"Redox",
"Super-system":"Cofactor and Prosthetic Group Metabolism"
}
},
{
"id":"BST",
"name":"bacillithiol-S-transferase",
"metabolites":{
"bsh_c":-1,
"fos_c":-1,
"fosbsh_c":1
},
"lower_bound":0,
"upper_bound":1000,
"gene_reaction_rule":"B7H15_RS12935",
"subsystem":"Cofactor and Prosthetic Group Metabolism",
"notes":{
"Confidence Score":3,
"References":"PMC3960972;RXN-16037",
"Sub-subsystem":"Redox",
"Super-system":"Cofactor and Prosthetic Group Metabolism"
}
},
{
"id":"BTCCPL",
"name":"biotin-carboxyl-carrier-protein carbon-dioxide ligase ADP-forming ",
"metabolites":{
"adp_c":1,
"atp_c":-1,
"carP_c":1,
"h_c":1,
"hcarb_c":-1,
"hco3_c":-1,
"pi_c":1
},
"lower_bound":0,
"upper_bound":1000,
"gene_reaction_rule":"B7H15_RS08400 and B7H15_RS08395 and B7H15_RS07680",
"subsystem":"Lipid Metabolism",
"notes":{
"Sub-subsystem":"Fatty Acid Metabolism",
"Super-system":"Lipid Metabolism"
}
},
{
"id":"BTDD_RR",
"name":" R R  butanediol dehydrogenase",
"metabolites":{
"actn__R_c":-1,
"btd_RR_c":1,
"h_c":-1,
"nad_c":1,
"nadh_c":-1
},
"lower_bound":-1000,
"upper_bound":1000,
"gene_reaction_rule":"B7H15_RS00710",
"subsystem":"Energy Production and Conversion",
"notes":{
"Confidence Score":3,
"References":"PMC5504149",
"Super-system":"Energy Production and Conversion",
"original_bigg_ids":[
"BTDD_RR"
]
}
},
{
"id":"BTNt",
"name":"Biotin ABC transporter ",
"metabolites":{
"adp_c":1,
"atp_c":-1,
"btn_c":1,
"btn_e":-1,
"h2o_c":-1,
"h_c":1,
"pi_c":1
},
"lower_bound":0,
"upper_bound":1000,
"gene_reaction_rule":"B7H15_RS12665",
"subsystem":"Transport",
"notes":{
"Old_subsystem":"Transport",
"Sub-subsystem":"Biotin biosynthesis",
"Super-system":"Transport"
}
},
{
"id":"BTNt2i",
"name":"Biotin uptake (diffusion)",
"metabolites":{
"btn_c":1,
"btn_e":-1
},
"lower_bound":0,
"upper_bound":1000,
"gene_reaction_rule":"",
"subsystem":"Transport",
"notes":{
"Sub-subsystem":"Biotin biosynthesis",
"Super-system":"Transport"
}
},
{
"id":"BTS3r",
"name":"biotin synthase",
"metabolites":{
"btn_c":1,
"dtbt_c":-1,
"h2s_c":1,
"s_c":-2.0
},
"lower_bound":-1000,
"upper_bound":1000,
"gene_reaction_rule":"B7H15_RS13455",
"subsystem":"Cofactor and Prosthetic Group Metabolism",
"notes":{
"Old_subsystem":"Cofactor and Prosthetic Group Biosynthesis",
"Sub-subsystem":"Biotin biosynthesis",
"Super-system":"Cofactor and Prosthetic Group Metabolism"
}
},
{
"id":"BTS4",
"name":"Biotin synthase",
"metabolites":{
"amet_c":-1,
"btn_c":1,
"dad__5_c":1,
"dtbt_c":-1,
"h_c":1,
"met__L_c":1,
"s_c":-1
},
"lower_bound":0,
"upper_bound":1000,
"gene_reaction_rule":"B7H15_RS13455",
"subsystem":"Cofactor and Prosthetic Group Metabolism",
"notes":{
"Old_subsystem":"Cofactor and Prosthetic Group Biosynthesis",
"Sub-subsystem":"Biotin biosynthesis",
"Super-system":"Cofactor and Prosthetic Group Metabolism"
}
},
{
"id":"BTS5",
"name":"Biotin synthase",
"metabolites":{
"2fe1s_c":1,
"2fe2s_c":-1,
"amet_c":-1,
"btn_c":1,
"dad__5_c":1,
"dtbt_c":-1,
"h_c":1,
"met__L_c":1
},
"lower_bound":0,
"upper_bound":1000,
"gene_reaction_rule":"B7H15_RS13455",
"subsystem":"Cofactor and Prosthetic Group Metabolism",
"notes":{
"Confidence Score":1,
"Gapfilling":true,
"Super-system":"Cofactor and Prosthetic Group Metabolism",
"original_bigg_ids":[
"pa140_c",
"BTS5",
"b3625"
]
}
},
{
"id":"BiomassCELLWALL",
"name":"",
"metabolites":{
"1gCELLWALL2_c":1,
"WTA40rPG_w":-0.008746243108328389,
"WTA40raPG_w":-0.008313803739398993,
"WTA40rgPG_w":-0.007623276858187117
},
"lower_bound":0.0,
"upper_bound":1000.0,
"gene_reaction_rule":""
},
{
"id":"BiomassDNA",
"name":"",
"metabolites":{
"1gDNA2_c":1,
"datp_c":-0.03212068924025945,
"dctp_c":-0.017058346374837403,
"dgtp_c":-0.014963935790595094,
"dttp_c":-0.033461594929759385
},
"lower_bound":0.0,
"upper_bound":1000.0,
"gene_reaction_rule":""
},
{
"id":"BiomassLIPIDS_wild_type",
"name":"",
"metabolites":{
"1gLIPIDS2_c":1,
"3g12dgr_MRSA_c":-0.002623221982804265,
"LTA_MRSA_w":-0.0011413405498211875,
"clpn_MRSA_c":-0.0028698435324638113,
"dag_MRSA_c":-0.010937090100762555,
"mqn7_c":-0.004936310437183188,
"pg_MRSA_c":-0.02120904938925008,
"pglys_MRSA_c":-0.0023632644452803897
},
"lower_bound":0.0,
"upper_bound":1000.0,
"gene_reaction_rule":""
},
{
"id":"BiomassMeasuredSOLUTES_CDMG",
"name":"",
"metabolites":{
"1gMeasuredSolutes2_c":1,
"25aics_c":-1.2213333333333335e-06,
"accoa_c":-0.00025115799999999997,
"adp_c":-0.0032673365351944626,
"adprib_c":-0.00011889466666666666,
"aicar_c":-4.0747333333333335e-05,
"air_c":-4.286466666666666e-05,
"amp_c":-0.0009116533046816707,
"atp_c":-0.017372398317212153,
"cdp_c":-0.000832021974702629,
"cdpglyc_c":-0.00044038366666666667,
"cmp_c":-0.000600864756467935,
"coa_c":-0.00022160978486077565,
"ctp_c":-0.002289039693951675,
"dadp_c":-1.2034333333333334e-05,
"damp_c":-4.615333333333333e-06,
"datp_c":-9.5015e-05,
"dcdp_c":-1.3528333333333332e-05,
"dcmp_c":-1.673e-06,
"dctp_c":-0.00021380966666666667,
"dgdp_c":-0.00010904799999999999,
"dgmp_c":-1e-06,
"dgtp_c":-1.1603333333333333e-06,
"didp_c":-4.236666666666666e-06,
"dimp_c":-7.46e-07,
"dtdp_c":-8.775100000000001e-05,
"dttp_c":-0.0008291473333333333,
"e4p_c":-1.9085e-05,
"f6p_c":-0.010757864542423312,
"fad_c":-4.360533333333333e-05,
"fdp_c":-0.0030250380988886675,
"fmn_c":-1.5373333333333334e-05,
"g6p_c":-0.006565107818682681,
"gar_c":-1.0191333333333334e-05,
"gdp_c":-0.00014099748356573893,
"gmp_c":-1e-06,
"gtp_c":-0.0008526438505754684,
"imp_c":-0.0008271391885842701,
"malcoa_c":-0.0001434793333333333,
"nad_c":-1.0997333333333332e-05,
"nadh_c":-1.8333333333333333e-07,
"nadp_c":-3.295833333333333e-05,
"nadph_c":-4.0375e-05,
"pram_c":-2.3966666666666666e-07,
"prpp_c":-0.00019273933333333333,
"rbflvrd_c":-1.6527e-05,
"s17bp_c":-0.00020437399999999998,
"s7p_c":-4.1923e-05,
"succoa_c":-5.232333333333332e-06,
"uacgam_c":-0.0003864606666666666,
"uacmam_c":-1.2358333333333332e-05,
"uama_c":-1.0715333333333332e-05,
"uamag_c":-6.328666666666667e-06,
"uamagl_c":-7.733333333333334e-08,
"uamaglaa_c":-1.3655e-05,
"uamr_c":-0.0001811073333333333,
"udcpp_c":-0.00023124033333333336,
"udp_c":-0.0009308581356017229,
"udpg_c":-0.00017727400000000002,
"ump_c":-0.0024940988976625946,
"utp_c":-0.007381519862453697
},
"lower_bound":0.0,
"upper_bound":1000.0,
"gene_reaction_rule":""
},
{
"id":"BiomassOtherSOLUTES_wild_type",
"name":"",
"metabolites":{
"10fthf_c":-0.000223,
"1gOtherSolutes2_c":1,
"2fe2s_c":-2.5e-05,
"4fe4s_c":-0.000248,
"5mthf_c":-0.000223,
"btn_c":-2e-06,
"chor_c":-0.000223,
"cl_c":-0.004952,
"fe2_c":-0.006388,
"fe3_c":-0.007428,
"hemeO_c":-0.000223,
"k_c":-0.18569,
"lipopb_c":-3e-06,
"mg2_c":-0.008253,
"mn2_c":-0.000658,
"mobd_c":-7e-06,
"na1_c":-1.9895,
"nh4_c":-0.012379,
"pheme_c":-0.000223,
"ptrc_c":-0.03327,
"ribflv_c":-0.000223,
"so4_c":-0.004126,
"thm_c":-0.000223,
"thmpp_c":-0.000223,
"zn2_c":-0.000324
},
"lower_bound":0.0,
"upper_bound":1000.0,
"gene_reaction_rule":""
},
{
"id":"BiomassPROTEIN",
"name":"",
"metabolites":{
"1gPROTEIN2_c":1,
"alatrna_c":-0.42363246053205733,
"argtrna_c":-0.0918089359638714,
"asntrna_c":-0.1975816286737938,
"asptrna_c":-0.21852108605756437,
"cystrna_c":-0.02098083707366047,
"glntrna_c":-0.12694954823788296,
"glutrna_c":-0.23600422254440465,
"glytrna_c":-0.48988446181562845,
"histrna_c":-0.060247069198093195,
"iletrna_c":-0.2657888288468668,
"leutrna_c":-0.2961376636278318,
"lystrna_c":-0.23369336981255787,
"mettrna_c":-0.07603983641438657,
"phetrna_c":-0.11428964996222915,
"protrna_c":-0.14997497204265398,
"sertrna_c":-0.25560199878100087,
"thrtrna_c":-0.21727854523793816,
"trnaala_c":0.42363246053205733,
"trnaarg_c":0.0918089359638714,
"trnaasn_c":0.1975816286737938,
"trnaasp_c":0.21852108605756437,
"trnacys_c":0.02098083707366047,
"trnaglu_c":0.36295377078228763,
"trnagly_c":0.48988446181562845,
"trnahis_c":0.060247069198093195,
"trnaile_c":0.2657888288468668,
"trnaleu_c":0.2961376636278318,
"trnalys_c":0.23369336981255787,
"trnamet_c":0.07603983641438657,
"trnaphe_c":0.11428964996222915,
"trnapro_c":0.14997497204265398,
"trnaser_c":0.25560199878100087,
"trnathr_c":0.21727854523793816,
"trnatrp_c":0.01533992635612566,
"trnatyr_c":0.07629440621879495,
"trnaval_c":0.28692200183453814,
"trptrna_c":-0.01533992635612566,
"tyrtrna_c":-0.07629440621879495,
"valtrna_c":-0.28692200183453814
},
"lower_bound":0.0,
"upper_bound":1000.0,
"gene_reaction_rule":""
},
{
"id":"BiomassRNA",
"name":"",
"metabolites":{
"1gRNA2_c":1,
"atp_c":-0.12841857069135187,
"ctp_c":-0.06446734837997728,
"gtp_c":-0.07088870701850108,
"utp_c":-0.11090753040388368
},
"lower_bound":0.0,
"upper_bound":1000.0,
"gene_reaction_rule":""
},
{
"id":"CA2abc",
"name":"Calcium transport via ABC system",
"metabolites":{
"adp_c":1,
"atp_c":-1,
"ca2_c":1,
"ca2_e":-1,
"h2o_c":-1,
"h_c":1,
"pi_c":1
},
"lower_bound":0,
"upper_bound":1000,
"gene_reaction_rule":"",
"subsystem":"Transport",
"notes":{
"Old_subsystem":"Transport",
"Sub-subsystem":"Transport",
"Super-system":"Transport"
}
},
{
"id":"CAT",
"name":"catalase",
"metabolites":{
"h2o2_c":-2.0,
"h2o_c":2.0,
"o2_c":1
},
"lower_bound":0,
"upper_bound":1000,
"gene_reaction_rule":"B7H15_RS07015",
"subsystem":"Cofactor and Prosthetic Group Metabolism",
"notes":{
"Old_subsystem":"Unassigned",
"Sub-subsystem":"Redox",
"Super-system":"Cofactor and Prosthetic Group Metabolism"
}
},
{
"id":"CBMK",
"name":"Carbamate kinase",
"metabolites":{
"adp_c":1,
"atp_c":-1,
"cbp_c":1,
"co2_c":-1,
"h_c":1,
"nh4_c":-1
},
"lower_bound":0,
"upper_bound":1000,
"gene_reaction_rule":"B7H15_RS14660 or B7H15_RS06090 or B7H15_RS00330",
"subsystem":"Nucleotide Metabolism",
"notes":{
"Sub-subsystem":"Pyrimidine metabolism",
"Super-system":"Nucleotide Metabolism"
}
},
{
"id":"CBPS",
"name":"carbamoyl-phosphate synthase (glutamine-hydrolysing)",
"metabolites":{
"adp_c":2.0,
"atp_c":-2.0,
"cbp_c":1,
"gln__L_c":-1,
"glu__L_c":1,
"h2o_c":-1,
"h_c":1,
"hco3_c":-1,
"pi_c":1
},
"lower_bound":0,
"upper_bound":1000,
"gene_reaction_rule":"B7H15_RS06270 and B7H15_RS06265",
"subsystem":"Amino Acid Metabolism",
"notes":{
"Old_subsystem":"Arginine and Proline Metabolism",
"Sub-subsystem":"Pyrimidine metabolism",
"Super-system":"Amino Acid Metabolism"
}
},
{
"id":"CCGS",
"name":"7-cyano-7-carbaguanine synthase",
"metabolites":{
"adp_c":1.0,
"atp_c":-1.0,
"cdg_c":-1.0,
"h2o_c":1.0,
"h_c":1.0,
"nh4_c":-1.0,
"pi_c":1.0,
"preq0_c":1.0
},
"lower_bound":0.0,
"upper_bound":1000.0,
"gene_reaction_rule":"B7H15_RS03965",
"subsystem":"Amino Acid Metabolism",
"notes":{
"References":"PWY-6700",
"Sub-subsystem":"Queuosine pathway",
"Super-system":"Amino Acid Metabolism",
"original_bigg_ids":[
"pg140_c",
"CCGS",
"b4013"
]
}
},
{
"id":"CDDTPP",
"name":"dTTP cytidine 5'-phosphotransferase ",
"metabolites":{
"cmp_c":1,
"cytd_c":-1,
"dtdp_c":1,
"dttp_c":-1
},
"lower_bound":-1000,
"upper_bound":1000,
"gene_reaction_rule":"B7H15_RS08815",
"subsystem":"Nucleotide Metabolism",
"notes":{
"Sub-subsystem":"Pyrimidine metabolism",
"Super-system":"Nucleotide Metabolism"
}
},
{
"id":"CDGR",
"name":"7-cyano-7-deazaguanine reductase",
"metabolites":{
"h_c":-3.0,
"nadp_c":2.0,
"nadph_c":-2.0,
"preq0_c":-1.0,
"preq1_c":1.0
},
"lower_bound":0.0,
"upper_bound":1000.0,
"gene_reaction_rule":"B7H15_RS04065",
"subsystem":"Amino Acid Metabolism",
"notes":{
"References":"PWY-6700",
"Sub-subsystem":"Queuosine pathway",
"Super-system":"Amino Acid Metabolism",
"original_bigg_ids":[
"pgp181_c",
"CDGR",
"b2530"
]
}
},
{
"id":"CDGS",
"name":"7-deaza-7-carboxyguanine synthase",
"metabolites":{
"cdg_c":1.0,
"cph4_c":-1.0,
"h_c":-1.0,
"nh4_c":1.0
},
"lower_bound":0.0,
"upper_bound":1000.0,
"gene_reaction_rule":"B7H15_RS03955",
"subsystem":"Amino Acid Metabolism",
"notes":{
"References":"PWY-6700",
"Sub-subsystem":"Queuosine pathway",
"Super-system":"Amino Acid Metabolism",
"original_bigg_ids":[
"phaccoa_c",
"CDGS",
"b2529"
]
}
},
{
"id":"CDPMEK",
"name":"4-(cytidine 5'-diphospho)-2-C-methyl-D-erythritol kinase",
"metabolites":{
"2p4c2me_c":1,
"4c2me_c":-1,
"adp_c":1,
"atp_c":-1
},
"lower_bound":0,
"upper_bound":1000,
"gene_reaction_rule":"B7H15_RS02625",
"subsystem":"Cofactor and Prosthetic Group Metabolism",
"notes":{
"Old_subsystem":"Cofactor and Prosthetic Group Biosynthesis",
"Super-system":"Cofactor and Prosthetic Group Metabolism"
}
},
{
"id":"CGLYabc",
"name":"Dipeptide transport via ABC system cgly ",
"metabolites":{
"adp_c":1,
"atp_c":-1,
"cgly_c":1,
"cgly_e":-1,
"h2o_c":-1,
"h_c":1,
"pi_c":1
},
"lower_bound":0,
"upper_bound":1000,
"gene_reaction_rule":"B7H15_RS04055",
"subsystem":"Transport",
"notes":{
"References":"http://jb.asm.org/content/189/14/5119.long#sec-14; dipeptides and tripeptides",
"Sub-subsystem":"Transport",
"Super-system":"Transport"
}
},
{
"id":"CHCOAL",
"name":"6-carboxyhexanoate-CoA ligase",
"metabolites":{
"ACP_c":1,
"coa_c":-1,
"h2o_c":-1,
"h_c":1,
"meoh_c":1,
"pmcoa_c":1,
"pmlmeACP_c":-1
},
"lower_bound":0,
"upper_bound":1000,
"gene_reaction_rule":"B7H15_RS13445",
"subsystem":"Cofactor and Prosthetic Group Metabolism",
"notes":{
"Old_subsystem":"Cofactor and Prosthetic Group Biosynthesis",
"References":"DOI: 10.1111/mmi.13648; Has not been characterized specifically in S. aureus. The reaction will therefore further curation once characterization in S. aureus has been carried out.",
"Sub-subsystem":"Biotin biosynthesis",
"Super-system":"Cofactor and Prosthetic Group Metabolism"
}
},
{
"id":"CHLabc",
"name":"Choline transport via ABC system",
"metabolites":{
"adp_c":1,
"atp_c":-1,
"chol_c":1,
"chol_e":-1,
"h2o_c":-1,
"h_c":1,
"pi_c":1
},
"lower_bound":0,
"upper_bound":1000,
"gene_reaction_rule":"B7H15_RS13600 and B7H15_RS13605 and B7H15_RS13590 and B7H15_RS13595",
"subsystem":"Transport",
"notes":{
"Old_subsystem":"Transport",
"Sub-subsystem":"Transport",
"Super-system":"Transport"
}
},
{
"id":"CHLt2",
"name":"Choline transport via proton symport",
"metabolites":{
"chol_c":1,
"chol_e":-1,
"h_c":1,
"h_e":-1
},
"lower_bound":0,
"upper_bound":1000,
"gene_reaction_rule":"B7H15_RS14535",
"subsystem":"Transport",
"notes":{
"Old_subsystem":"Transport",
"Sub-subsystem":"Transport",
"Super-system":"Transport"
}
},
{
"id":"CHOLD",
"name":"choline dehydrogenase",
"metabolites":{
"betald_c":1,
"chol_c":-1,
"h_c":1,
"nad_c":-1,
"nadh_c":1
},
"lower_bound":0,
"upper_bound":1000,
"gene_reaction_rule":"B7H15_RS14510",
"subsystem":"Cofactor and Prosthetic Group Metabolism",
"notes":{
"Old_subsystem":"Unassigned",
"Sub-subsystem":"Betaine biosynthesis",
"Super-system":"Cofactor and Prosthetic Group Metabolism"
}
},
{
"id":"CHOLSabc",
"name":"Choline sulfate ABC transporter",
"metabolites":{
"adp_c":1,
"atp_c":-1,
"chols_c":1,
"chols_e":-1,
"h2o_c":-1,
"h_c":1,
"pi_c":1
},
"lower_bound":0,
"upper_bound":1000,
"gene_reaction_rule":"B7H15_RS13600 and B7H15_RS13605 and B7H15_RS13590 and B7H15_RS13595",
"subsystem":"Transport",
"notes":{
"Old_subsystem":"Glycine, Serine and threonine metabolism",
"Sub-subsystem":"Transport",
"Super-system":"Transport"
}
},
{
"id":"CHORM",
"name":"chorismate mutase",
"metabolites":{
"chor_c":-1,
"pphn_c":1
},
"lower_bound":0,
"upper_bound":1000,
"gene_reaction_rule":"B7H15_RS09470",
"subsystem":"Amino Acid Metabolism",
"notes":{
"Old_subsystem":"Tyrosine, Tryptophan, and Phenylalanine Metabolism",
"Sub-subsystem":"Phenylalanine, Tyrosine and Tryptophan Metabolism",
"Super-system":"Amino Acid Metabolism"
}
},
{
"id":"CHORS",
"name":"chorismate synthase",
"metabolites":{
"3psme_c":-1,
"chor_c":1,
"h_c":1,
"pi_c":1
},
"lower_bound":0,
"upper_bound":1000,
"gene_reaction_rule":"B7H15_RS07730",
"subsystem":"Amino Acid Metabolism",
"notes":{
"Old_subsystem":"Tyrosine, Tryptophan, and Phenylalanine Metabolism",
"Sub-subsystem":"Phenylalanine, Tyrosine and Tryptophan Metabolism",
"Super-system":"Amino Acid Metabolism"
}
},
{
"id":"CITDAPPD",
"name":"Citryl-L2,3-diamino-propionic acid decarboxylase",
"metabolites":{
"citdae_c":1,
"citdapp_c":-1,
"co2_c":1
},
"lower_bound":0.0,
"upper_bound":1000.0,
"gene_reaction_rule":"B7H15_RS00685",
"subsystem":"Cofactor and Prosthetic Group Metabolism",
"notes":{
"Sub-subsystem":"Satphyloferrin B biosynthesis",
"Super-system":"Cofactor and Prosthetic Group Metabolism"
}
},
{
"id":"CITDAPPS",
"name":"Citryl-L2,3-diamino-propionic acid Synthase",
"metabolites":{
"23dappa_c":-1,
"adp_c":1,
"atp_c":-1,
"cit_c":-1,
"citdapp_c":1,
"h_c":-1,
"pi_c":1
},
"lower_bound":0.0,
"upper_bound":1000.0,
"gene_reaction_rule":"B7H15_RS00670",
"subsystem":"Cofactor and Prosthetic Group Metabolism",
"notes":{
"Sub-subsystem":"Satphyloferrin B biosynthesis",
"Super-system":"Cofactor and Prosthetic Group Metabolism"
}
},
{
"id":"CITL",
"name":"Citrate lyase",
"metabolites":{
"ac_c":1,
"cit_c":-1,
"oaa_c":1
},
"lower_bound":0,
"upper_bound":1000,
"gene_reaction_rule":"",
"subsystem":"Energy Production and Conversion",
"notes":{
"Sub-subsystem":"Respiration",
"Super-system":"Energy Production and Conversion"
}
},
{
"id":"CIT_Mgt",
"name":"Citrate-Mg transport in via proton symport",
"metabolites":{
"Cit__Mg_c":1,
"Cit__Mg_e":-1,
"h_c":1,
"h_e":-1
},
"lower_bound":0,
"upper_bound":1000,
"gene_reaction_rule":"B7H15_RS14560",
"subsystem":"Transport",
"notes":{
"Old_subsystem":"Transport",
"Sub-subsystem":"Transport",
"Super-system":"Transport"
}
},
{
"id":"CLPNS_MRSA",
"name":"Cardiolipin Synthase (Saureus)",
"metabolites":{
"clpn_MRSA_c":1,
"glyc_c":1,
"pg_MRSA_c":-1
},
"lower_bound":-1000,
"upper_bound":1000,
"gene_reaction_rule":"B7H15_RS06930 or B7H15_RS11595",
"subsystem":"Cell Wall/Membrane/Envelope Metabolism",
"notes":{
"Old_subsystem":"cardiolipin biosynthesis",
"Sub-subsystem":"Lipoteichoic acid metabolism",
"Super-system":"Cell Wall/Membrane/Envelope Metabolism"
}
},
{
"id":"CLtex",
"name":"Chloride (Cl-1) transport via diffusion (extracellular to cytoplasm)",
"metabolites":{
"cl_c":1,
"cl_e":-1
},
"lower_bound":-1000,
"upper_bound":1000,
"gene_reaction_rule":"",
"subsystem":"Transport",
"notes":{
"Old_subsystem":"Transport, Outer Membrane Porin",
"Sub-subsystem":"Transport",
"Super-system":"Transport"
}
},
{
"id":"CO23OC",
"name":"Catechol oxygen 2 3-oxidoreductasedecyclizing ",
"metabolites":{
"2hmcnsad_c":1,
"catechol_c":-1,
"h_c":1,
"o2_c":-1
},
"lower_bound":0,
"upper_bound":1000,
"gene_reaction_rule":"B7H15_RS14025",
"subsystem":"Carbohydrate Metabolism",
"notes":{
"Sub-subsystem":"Redox",
"Super-system":"Carbohydrate Metabolism"
}
},
{
"id":"CO2t",
"name":"CO2 transporter via diffusion",
"metabolites":{
"co2_c":1.0,
"co2_e":-1.0
},
"lower_bound":-999999.0,
"upper_bound":999999.0,
"gene_reaction_rule":"",
"subsystem":"Transport",
"notes":{
"Sub-subsystem":"Transport",
"Super-system":"Transport",
"original_bigg_ids":[
"CO2t",
"glutrna_c",
"YPO4048"
]
}
},
{
"id":"COADSR",
"name":"Coenzyme A disulfide reductase",
"metabolites":{
"coa2s_c":1,
"coa_c":-2.0
},
"lower_bound":0,
"upper_bound":1000,
"gene_reaction_rule":"B7H15_RS05010",
"subsystem":"Cofactor and Prosthetic Group Metabolism",
"notes":{
"Confidence Score":3,
"References":"O52582",
"Sub-subsystem":"Redox",
"Super-system":"Cofactor and Prosthetic Group Metabolism"
}
},
{
"id":"COADSR2",
"name":"Coenzyme A disulfide reductase",
"metabolites":{
"coa2s_c":1,
"coa_c":-2.0
},
"lower_bound":0,
"upper_bound":1000,
"gene_reaction_rule":"B7H15_RS05010",
"subsystem":"Cofactor and Prosthetic Group Metabolism",
"notes":{
"Confidence Score":3,
"References":"O52582",
"Sub-subsystem":"Redox",
"Super-system":"Cofactor and Prosthetic Group Metabolism"
}
},
{
"id":"COBALT2tex",
"name":"Cobalt (Co+2) transport via diffusion (extracellular to cytoplasm)",
"metabolites":{
"cobalt2_c":1,
"cobalt2_e":-1
},
"lower_bound":-1000,
"upper_bound":1000,
"gene_reaction_rule":"B7H15_RS13185 or B7H15_RS13010",
"subsystem":"Transport",
"notes":{
"Old_subsystem":"Transport, Outer Membrane Porin",
"Sub-subsystem":"Transport",
"Super-system":"Transport"
}
},
{
"id":"COabc",
"name":"Cobalt transport via ABC system",
"metabolites":{
"adp_c":1,
"atp_c":-1,
"cobalt2_c":1,
"cobalt2_e":-1,
"h2o_c":-1,
"h_c":1,
"pi_c":1
},
"lower_bound":0.0,
"upper_bound":1000.0,
"gene_reaction_rule":"B7H15_RS13700 and B7H15_RS13705 and B7H15_RS13710 and B7H15_RS13715 and B7H15_RS13720",
"subsystem":"Transport",
"notes":{
"References":"http://jb.asm.org/content/189/14/5119.long#sec-14; dipeptides and tripeptides",
"Sub-subsystem":"Transport",
"Super-system":"Transport"
}
},
{
"id":"CPH4S",
"name":"6-carboxy-5,6,7,8-tetrahydropterin synthase",
"metabolites":{
"acald_c":1.0,
"ahdt_c":-1.0,
"cph4_c":1.0,
"h2o_c":-1.0,
"h_c":1.0,
"pppi_c":1.0
},
"lower_bound":0.0,
"upper_bound":1000.0,
"gene_reaction_rule":"B7H15_RS03960",
"subsystem":"Amino Acid Metabolism",
"notes":{
"References":"PWY-6700",
"Sub-subsystem":"Queuosine pathway",
"Super-system":"Amino Acid Metabolism",
"original_bigg_ids":[
"r5p_c",
"CPH4S",
"b4054"
]
}
},
{
"id":"CPMPS",
"name":"Cyclic pyranopterin monophosphate synthase",
"metabolites":{
"38ch2gtp_c":-1,
"cpmp_c":1,
"h2o_c":-1,
"ppi_c":1
},
"lower_bound":0,
"upper_bound":1000,
"gene_reaction_rule":"B7H15_RS12625",
"subsystem":"Cofactor and Prosthetic Group Metabolism",
"notes":{
"References":"RXN-17809;http://www.pnas.org/content/103/18/6829.long",
"Sub-subsystem":"Molybdenum cofactor biosynthesis",
"Super-system":"Cofactor and Prosthetic Group Metabolism"
}
},
{
"id":"CPP3FC",
"name":"Coproporphyrin III ferrochelatas",
"metabolites":{
"cpp3_c":-1,
"fe2_c":-1,
"fecpp3_c":1,
"h_c":2.0
},
"lower_bound":0,
"upper_bound":1000,
"gene_reaction_rule":"B7H15_RS10050",
"subsystem":"Cofactor and Prosthetic Group Metabolism",
"notes":{
"Confidence Score":3,
"References":"PMID: 25908396",
"Sub-subsystem":"Haem biosynthesis",
"Super-system":"Cofactor and Prosthetic Group Metabolism"
}
},
{
"id":"CPP3O1",
"name":"Coproporphyrinogen III oxidase",
"metabolites":{
"cpp3_c":1,
"cpppg3_c":-1,
"fad_c":-1,
"fadh2_c":1
},
"lower_bound":0,
"upper_bound":1000,
"gene_reaction_rule":"B7H15_RS10045",
"subsystem":"Cofactor and Prosthetic Group Metabolism",
"notes":{
"Confidence Score":3,
"References":"PMID: 25908396",
"Sub-subsystem":"Haem biosynthesis",
"Super-system":"Cofactor and Prosthetic Group Metabolism"
}
},
{
"id":"CRNabc",
"name":"L-carnitine transport via ABC system",
"metabolites":{
"adp_c":1,
"atp_c":-1,
"crn_c":1,
"crn_e":-1,
"h2o_c":-1,
"h_c":1,
"pi_c":1
},
"lower_bound":0,
"upper_bound":1000,
"gene_reaction_rule":"B7H15_RS13600 and B7H15_RS13605 and B7H15_RS13590 and B7H15_RS13595",
"subsystem":"Transport",
"notes":{
"Old_subsystem":"Transport",
"Sub-subsystem":"Transport",
"Super-system":"Transport"
}
},
{
"id":"CS",
"name":"citrate synthase",
"metabolites":{
"accoa_c":-1,
"cit_c":1,
"coa_c":1,
"h2o_c":-1,
"h_c":1,
"oaa_c":-1
},
"lower_bound":0,
"upper_bound":1000,
"gene_reaction_rule":"B7H15_RS09235 or B7H15_RS00680",
"subsystem":"Energy Production and Conversion",
"notes":{
"Sub-subsystem":"Respiration",
"Super-system":"Energy Production and Conversion"
}
},
{
"id":"CSNt2",
"name":"Cytosine transport in via proton symport",
"metabolites":{
"csn_c":1.0,
"csn_e":-1.0,
"h_c":1.0,
"h_e":-1.0
},
"lower_bound":0.0,
"upper_bound":999999.0,
"gene_reaction_rule":"",
"subsystem":"Transport",
"notes":{
"Sub-subsystem":"Pyrimidine metabolism",
"Super-system":"Transport",
"original_bigg_ids":[
"CSNt2",
"glyc_DASH_R_p",
"YPO0322"
]
}
},
{
"id":"CTBTabc",
"name":"Crotono-betaine ABC transport ",
"metabolites":{
"adp_c":1,
"atp_c":-1,
"ctbt_c":1,
"ctbt_e":-1,
"h2o_c":-1,
"h_c":1,
"pi_c":1
},
"lower_bound":0,
"upper_bound":1000,
"gene_reaction_rule":"B7H15_RS04015",
"subsystem":"Transport",
"notes":{
"Old_subsystem":"S_Transport",
"Sub-subsystem":"Transport",
"Super-system":"Transport"
}
},
{
"id":"CTPS1",
"name":"CTP synthase (NH3)",
"metabolites":{
"adp_c":1,
"atp_c":-1,
"ctp_c":1,
"h_c":2.0,
"nh4_c":-1,
"pi_c":1,
"utp_c":-1
},
"lower_bound":0,
"upper_bound":1000,
"gene_reaction_rule":"B7H15_RS11810",
"subsystem":"Nucleotide Metabolism",
"notes":{
"Old_subsystem":"Pyrimidine metabolism",
"Sub-subsystem":"Pyrimidine metabolism",
"Super-system":"Nucleotide Metabolism"
}
},
{
"id":"CTPS2",
"name":"CTP synthase (glutamine)",
"metabolites":{
"adp_c":1,
"atp_c":-1,
"ctp_c":1,
"gln__L_c":-1,
"glu__L_c":1,
"h2o_c":-1,
"h_c":2.0,
"pi_c":1,
"utp_c":-1
},
"lower_bound":0,
"upper_bound":1000,
"gene_reaction_rule":"B7H15_RS11810",
"subsystem":"Amino Acid Metabolism",
"notes":{
"Old_subsystem":"Purine and Pyrimidine Biosynthesis",
"Sub-subsystem":"Pyrimidine metabolism",
"Super-system":"Amino Acid Metabolism"
}
},
{
"id":"CYSDS",
"name":"Cysteine Desulfhydrase",
"metabolites":{
"cys__L_c":-1,
"h2o_c":-1,
"h2s_c":1,
"nh4_c":1,
"pyr_c":1
},
"lower_bound":0,
"upper_bound":1000,
"gene_reaction_rule":"B7H15_RS01965 or B7H15_RS01965",
"subsystem":"Amino Acid Metabolism",
"notes":{
"Sub-subsystem":"Serine, cysteine, glycine and methionine biosynthesis",
"Super-system":"Amino Acid Metabolism"
}
},
{
"id":"CYSGL",
"name":"Cystathionine gamma-lyase",
"metabolites":{
"ac_c":1,
"acser_c":-1,
"cyst__L_c":1,
"h_c":1,
"hcys__L_c":-1
},
"lower_bound":0,
"upper_bound":1000,
"gene_reaction_rule":"B7H15_RS02410 and B7H15_RS02415",
"subsystem":"Amino Acid Metabolism",
"notes":{
"Confidence Score":2,
"References":"PMID: 19508281",
"Sub-subsystem":"Serine, cysteine, glycine and methionine biosynthesis",
"Super-system":"Amino Acid Metabolism"
}
},
{
"id":"CYSS",
"name":"cysteine synthase",
"metabolites":{
"ac_c":1,
"acser_c":-1,
"cys__L_c":1,
"h2s_c":-1,
"h_c":1
},
"lower_bound":0,
"upper_bound":1000,
"gene_reaction_rule":"B7H15_RS02725",
"subsystem":"Amino Acid Metabolism",
"notes":{
"Confidence Score":2,
"References":"PMID: 19508281",
"Sub-subsystem":"Serine, cysteine, glycine and methionine biosynthesis",
"Super-system":"Amino Acid Metabolism"
}
},
{
"id":"CYSTINEs",
"name":"Cystine cation symporter",
"metabolites":{
"cystine__L_c":1,
"cystine__L_e":-1,
"h_c":1,
"h_e":-1
},
"lower_bound":0,
"upper_bound":1000,
"gene_reaction_rule":"B7H15_RS02105",
"subsystem":"Transport",
"notes":{
"Confidence Score":2,
"References":"PMID: 19508281;TRANS-RXN-285",
"Sub-subsystem":"Transport",
"Super-system":"Transport"
}
},
{
"id":"CYSTL",
"name":"cystathionine b-lyase",
"metabolites":{
"cyst__L_c":-1,
"h2o_c":-1,
"hcys__L_c":1,
"nh4_c":1,
"pyr_c":1
},
"lower_bound":0,
"upper_bound":1000,
"gene_reaction_rule":"B7H15_RS01965",
"subsystem":"Amino Acid Metabolism",
"notes":{
"Sub-subsystem":"Serine, cysteine, glycine and methionine biosynthesis",
"Super-system":"Amino Acid Metabolism"
}
},
{
"id":"CYSTRS",
"name":"Cysteinyl-tRNA synthetase",
"metabolites":{
"amp_c":1,
"atp_c":-1,
"cys__L_c":-1,
"cystrna_c":1,
"ppi_c":1,
"trnacys_c":-1
},
"lower_bound":0,
"upper_bound":1000,
"gene_reaction_rule":"B7H15_RS02900",
"subsystem":"Nucleotide Metabolism",
"notes":{
"Sub-subsystem":"tRNA Charging",
"Super-system":"Nucleotide Metabolism"
}
},
{
"id":"CYSabc",
"name":"L-cysteine transport via ABC system",
"metabolites":{
"adp_c":1,
"atp_c":-1,
"cys__L_c":1,
"cys__L_e":-1,
"h2o_c":-1,
"h_c":1,
"pi_c":1
},
"lower_bound":0,
"upper_bound":1000,
"gene_reaction_rule":"B7H15_RS13375 and B7H15_RS13365 and B7H15_RS13370",
"subsystem":"Transport",
"notes":{
"Old_subsystem":"Transport",
"Sub-subsystem":"Transport",
"Super-system":"Transport"
}
},
{
"id":"CYSs",
"name":"Cysteine cation symporter",
"metabolites":{
"cys__L_c":1,
"cys__L_e":-1,
"h_c":1,
"h_e":-1
},
"lower_bound":0,
"upper_bound":1000,
"gene_reaction_rule":"B7H15_RS02105",
"subsystem":"Transport",
"notes":{
"Confidence Score":2,
"References":"PMID: 19508281;TRANS-RXN-285",
"Sub-subsystem":"Transport",
"Super-system":"Transport"
}
},
{
"id":"CYSt",
"name":"",
"metabolites":{
"cys__L_c":-1,
"cys__L_e":1
},
"lower_bound":0,
"upper_bound":1000,
"gene_reaction_rule":"",
"subsystem":"Transport",
"notes":{
"Super-system":"Transport"
}
},
{
"id":"CYTBD",
"name":"Cytochrome oxidase bd (menaquinol-7: 2 protons)",
"metabolites":{
"h2o_c":1,
"h_c":-2.0,
"h_e":2.0,
"mql7_c":-1,
"mqn7_c":1,
"o2_c":-0.5
},
"lower_bound":0,
"upper_bound":1000,
"gene_reaction_rule":"(B7H15_RS05485 and B7H15_RS05480 and B7H15_RS05475 and B7H15_RS05490 and B7H15_RS05795) or (B7H15_RS05630 and B7H15_RS05635)",
"subsystem":"Energy Production and Conversion",
"notes":{
"Confidence Score":3,
"References":"http://mbio.asm.org/content/7/4/e00823-16.full.pdf;doi: 10.1128/mBio.00241-13",
"Sub-subsystem":"Respiration",
"Super-system":"Energy Production and Conversion"
}
},
{
"id":"CYTD",
"name":"cytidine deaminase",
"metabolites":{
"cytd_c":-1,
"h2o_c":-1,
"h_c":-1,
"nh4_c":1,
"uri_c":1
},
"lower_bound":0,
"upper_bound":1000,
"gene_reaction_rule":"B7H15_RS08605",
"subsystem":"Nucleotide Metabolism",
"notes":{
"Sub-subsystem":"Pyrimidine metabolism",
"Super-system":"Nucleotide Metabolism"
}
},
{
"id":"CYTDK1",
"name":"cytidine kinase (ATP)",
"metabolites":{
"adp_c":1,
"atp_c":-1,
"cmp_c":1,
"cytd_c":-1
},
"lower_bound":0,
"upper_bound":1000,
"gene_reaction_rule":"B7H15_RS08815",
"subsystem":"Nucleotide Metabolism",
"notes":{
"Old_subsystem":"NUCLEOTIDE INTERCONVERSION",
"Sub-subsystem":"Pyrimidine metabolism",
"Super-system":"Nucleotide Metabolism"
}
},
{
"id":"CYTDK2",
"name":"cytidine kinase (GTP)",
"metabolites":{
"cmp_c":1,
"cytd_c":-1,
"gdp_c":1,
"gtp_c":-1
},
"lower_bound":0,
"upper_bound":1000,
"gene_reaction_rule":"B7H15_RS08815",
"subsystem":"Nucleotide Metabolism",
"notes":{
"Sub-subsystem":"Pyrimidine metabolism",
"Super-system":"Nucleotide Metabolism"
}
},
{
"id":"CYTDt2r",
"name":"Cytidine transport in via proton symport, reversible",
"metabolites":{
"cytd_c":1,
"cytd_e":-1,
"h_c":1,
"h_e":-1
},
"lower_bound":0,
"upper_bound":1000,
"gene_reaction_rule":"B7H15_RS02850",
"subsystem":"Transport",
"notes":{
"Old_subsystem":"Transport",
"Sub-subsystem":"Pyrimidine metabolism",
"Super-system":"Transport"
}
},
{
"id":"CYTDt4",
"name":"Cytidine transport in via sodium symport",
"metabolites":{
"cytd_c":1,
"cytd_e":-1,
"na1_c":1,
"na1_e":-1
},
"lower_bound":0,
"upper_bound":1000,
"gene_reaction_rule":"B7H15_RS01730 or B7H15_RS03610 or B7H15_RS02850",
"subsystem":"Transport",
"notes":{
"Old_subsystem":"Transport",
"Sub-subsystem":"Pyrimidine metabolism",
"Super-system":"Transport"
}
},
{
"id":"CYTK1",
"name":"cytidylate kinase (CMP)",
"metabolites":{
"adp_c":1,
"atp_c":-1,
"cdp_c":1,
"cmp_c":-1
},
"lower_bound":-1000,
"upper_bound":1000,
"gene_reaction_rule":"B7H15_RS07800",
"subsystem":"Nucleotide Metabolism",
"notes":{
"Sub-subsystem":"Pyrimidine metabolism",
"Super-system":"Nucleotide Metabolism"
}
},
{
"id":"CYTK11",
"name":"cytidylate kinase (dCMP,dGTP)",
"metabolites":{
"cmp_c":1,
"cytd_c":-1,
"dgdp_c":1,
"dgtp_c":-1
},
"lower_bound":-1000,
"upper_bound":1000,
"gene_reaction_rule":"B7H15_RS08815",
"subsystem":"Nucleotide Metabolism",
"notes":{
"Old_subsystem":"NUCLEOTIDE INTERCONVERSION",
"Sub-subsystem":"Pyrimidine metabolism",
"Super-system":"Nucleotide Metabolism"
}
},
{
"id":"CYTK2",
"name":"cytidylate kinase (dCMP)",
"metabolites":{
"adp_c":1,
"atp_c":-1,
"dcdp_c":1,
"dcmp_c":-1
},
"lower_bound":-1000,
"upper_bound":1000,
"gene_reaction_rule":"B7H15_RS07800",
"subsystem":"Nucleotide Metabolism",
"notes":{
"Sub-subsystem":"Pyrimidine metabolism",
"Super-system":"Nucleotide Metabolism"
}
},
{
"id":"Cut1",
"name":"Copper export via ATPase",
"metabolites":{
"adp_c":1,
"atp_c":-1,
"cu2_c":-1,
"cu2_e":1,
"h2o_c":-1,
"h_c":1,
"pi_c":1
},
"lower_bound":0,
"upper_bound":1000,
"gene_reaction_rule":"B7H15_RS14230 and B7H15_RS14235 and B7H15_RS00415",
"subsystem":"Transport",
"notes":{
"Old_subsystem":"Transport",
"Sub-subsystem":"Transport",
"Super-system":"Transport"
}
},
{
"id":"DACTPP",
"name":"dATP cytidine 5'-phosphotransferase ",
"metabolites":{
"cmp_c":1,
"cytd_c":-1,
"dadp_c":1,
"datp_c":-1
},
"lower_bound":0,
"upper_bound":1000,
"gene_reaction_rule":"B7H15_RS08815",
"subsystem":"Nucleotide Metabolism",
"notes":{
"Sub-subsystem":"Pyrimidine metabolism",
"Super-system":"Nucleotide Metabolism"
}
},
{
"id":"DADK",
"name":"deoxyadenylate kinase",
"metabolites":{
"adp_c":1,
"atp_c":-1,
"dadp_c":1,
"damp_c":-1
},
"lower_bound":-1000,
"upper_bound":1000,
"gene_reaction_rule":"B7H15_RS12380",
"subsystem":"Nucleotide Metabolism",
"notes":{
"Sub-subsystem":"Nucleotide salvage and interconversion",
"Super-system":"Nucleotide Metabolism"
}
},
{
"id":"DADNK",
"name":"deoxyadenosine kinase",
"metabolites":{
"adp_c":1,
"atp_c":-1,
"dad__2_c":-1,
"damp_c":1
},
"lower_bound":0,
"upper_bound":1000,
"gene_reaction_rule":"B7H15_RS03045 or B7H15_RS03040",
"subsystem":"Nucleotide Metabolism",
"notes":{
"Old_subsystem":"NUCLEOTIDE INTERCONVERSION",
"Sub-subsystem":"Nucleotide salvage and interconversion",
"Super-system":"Nucleotide Metabolism"
}
},
{
"id":"DADNt2r",
"name":"DADNt2 ",
"metabolites":{
"dad__2_c":1,
"dad__2_e":-1,
"h_c":1,
"h_e":-1
},
"lower_bound":-1000,
"upper_bound":1000,
"gene_reaction_rule":"B7H15_RS02850",
"subsystem":"Transport",
"notes":{
"Sub-subsystem":"Nucleotide salvage and interconversion",
"Super-system":"Transport"
}
},
{
"id":"DAGK",
"name":"diacylglycerol kinase",
"metabolites":{
"adp_c":1,
"atp_c":-1,
"dag_MRSA_c":-1,
"h_c":1,
"ptdoh_MRSA_c":1
},
"lower_bound":0,
"upper_bound":1000,
"gene_reaction_rule":"B7H15_RS10580",
"subsystem":"Cell Wall/Membrane/Envelope Metabolism",
"notes":{
"Old_subsystem":"LTA recycling",
"Sub-subsystem":"Lipoteichoic acid metabolism",
"Super-system":"Cell Wall/Membrane/Envelope Metabolism"
}
},
{
"id":"DALAt2r",
"name":"L-Alanine transport via proton symport",
"metabolites":{
"ala__D_c":1,
"ala__D_e":-1,
"h_c":1,
"h_e":-1
},
"lower_bound":0,
"upper_bound":1000,
"gene_reaction_rule":"B7H15_RS09240 or B7H15_RS05220",
"subsystem":"Transport",
"notes":{
"Old_subsystem":"Transport",
"Sub-subsystem":"Transport",
"Super-system":"Transport"
}
},
{
"id":"DALAt4",
"name":"D-Alanine transport (Na dependent, extracellular to cytoplasm)",
"metabolites":{
"ala__D_c":1,
"ala__D_e":-1,
"na1_c":1,
"na1_e":-1
},
"lower_bound":-1000,
"upper_bound":1000,
"gene_reaction_rule":"B7H15_RS09240 or B7H15_RS07150 or B7H15_RS05220",
"subsystem":"Transport",
"notes":{
"Sub-subsystem":"Transport",
"Super-system":"Transport"
}
},
{
"id":"DAPADHL",
"name":"DAPAS",
"metabolites":{
"23dappa_c":1,
"akg_c":1,
"h2o_c":-1,
"h_c":1,
"nacg_c":-1,
"nad_c":-1,
"nadh_c":1
},
"lower_bound":0.0,
"upper_bound":1000.0,
"gene_reaction_rule":"B7H15_RS00655",
"subsystem":"Cofactor and Prosthetic Group Metabolism",
"notes":{
"Sub-subsystem":"Satphyloferrin B biosynthesis",
"Super-system":"Cofactor and Prosthetic Group Metabolism"
}
},
{
"id":"DAPDA",
"name":"N-acetyl-L,L-diaminopimelate deacetylase",
"metabolites":{
"26dap__LL_c":1,
"ac_c":1,
"h2o_c":-1,
"n6all26d_c":-1
},
"lower_bound":-1000,
"upper_bound":1000,
"gene_reaction_rule":"B7H15_RS03000 or B7H15_RS07365",
"subsystem":"Amino Acid Metabolism",
"notes":{
"Old_subsystem":"Lysine Biosynthesis",
"Sub-subsystem":"Lysine biosynthesis",
"Super-system":"Amino Acid Metabolism"
}
},
{
"id":"DAPDC",
"name":"diaminopimelate decarboxylase",
"metabolites":{
"26dap__M_c":-1,
"co2_c":1,
"h_c":-1,
"lys__L_c":1
},
"lower_bound":0,
"upper_bound":1000,
"gene_reaction_rule":"B7H15_RS07375 or B7H15_RS00685",
"subsystem":"Amino Acid Metabolism",
"notes":{
"Sub-subsystem":"Lysine biosynthesis",
"Super-system":"Amino Acid Metabolism"
}
},
{
"id":"DAPE",
"name":"diaminopimelate epimerase",
"metabolites":{
"26dap__LL_c":-1,
"26dap__M_c":1
},
"lower_bound":-1000,
"upper_bound":1000,
"gene_reaction_rule":"B7H15_RS07370",
"subsystem":"Amino Acid Metabolism",
"notes":{
"Sub-subsystem":"Lysine biosynthesis",
"Super-system":"Amino Acid Metabolism"
}
},
{
"id":"DATPHs",
"name":"DATP amine hydrolysis (spontaneous)",
"metabolites":{
"datp_c":-1.0,
"ditp_c":1.0,
"h2o_c":-1.0,
"h_c":-1.0,
"nh4_c":1.0
},
"lower_bound":0.0,
"upper_bound":1000.0,
"gene_reaction_rule":"s0001",
"subsystem":"Nucleotide Metabolism",
"notes":{
"Confidence Score":2,
"References":"PMID:20797611, Measured concentrations of ditp in cellular extracts suggest that such a metabolite can be synthesized.",
"Sub-subsystem":"Purine biosynthesis",
"Super-system":"Nucleotide Metabolism",
"original_bigg_ids":[
"DATPHs"
]
}
},
{
"id":"DAUPP",
"name":"dATP uridine 5'-phosphotransferase ",
"metabolites":{
"dadp_c":1,
"datp_c":-1,
"ump_c":1,
"uri_c":-1
},
"lower_bound":0,
"upper_bound":1000,
"gene_reaction_rule":"B7H15_RS08815",
"subsystem":"Nucleotide Metabolism",
"notes":{
"Sub-subsystem":"Pyrimidine metabolism",
"Super-system":"Nucleotide Metabolism"
}
},
{
"id":"DB4PS",
"name":"3,4-Dihydroxy-2-butanone-4-phosphate synthase",
"metabolites":{
"db4p_c":1,
"for_c":1,
"h_c":1,
"ru5p__D_c":-1
},
"lower_bound":0,
"upper_bound":1000,
"gene_reaction_rule":"B7H15_RS09645",
"subsystem":"Cofactor and Prosthetic Group Metabolism",
"notes":{
"Old_subsystem":"Cofactor and Prosthetic Group Biosynthesis",
"Sub-subsystem":"Riboflavin biosynthesis",
"Super-system":"Cofactor and Prosthetic Group Metabolism"
}
},
{
"id":"DBTS",
"name":"dethiobiotin synthase",
"metabolites":{
"adp_c":1,
"atp_c":-1,
"co2_c":-1,
"dann_c":-1,
"dtbt_c":1,
"h_c":3.0,
"pi_c":1
},
"lower_bound":0,
"upper_bound":1000,
"gene_reaction_rule":"B7H15_RS13465",
"subsystem":"Cofactor and Prosthetic Group Metabolism",
"notes":{
"Old_subsystem":"Cofactor and Prosthetic Group Biosynthesis",
"Sub-subsystem":"Biotin biosynthesis",
"Super-system":"Cofactor and Prosthetic Group Metabolism"
}
},
{
"id":"DCMPDA",
"name":"dCMP deaminase",
"metabolites":{
"dcmp_c":-1,
"dump_c":1,
"h2o_c":-1,
"h_c":-1,
"nh4_c":1
},
"lower_bound":0,
"upper_bound":1000,
"gene_reaction_rule":"B7H15_RS08710",
"subsystem":"Nucleotide Metabolism",
"notes":{
"Old_subsystem":"Nucleotide Metabolism",
"Sub-subsystem":"Pyrimidine metabolism",
"Super-system":"Nucleotide Metabolism"
}
},
{
"id":"DCPP",
"name":"dCTP cytidine 5'-phosphotransferase ",
"metabolites":{
"cmp_c":1,
"cytd_c":-1,
"dcdp_c":1,
"dctp_c":-1
},
"lower_bound":0,
"upper_bound":1000,
"gene_reaction_rule":"B7H15_RS08815",
"subsystem":"Nucleotide Metabolism",
"notes":{
"Sub-subsystem":"Pyrimidine metabolism",
"Super-system":"Nucleotide Metabolism"
}
},
{
"id":"DCYTD",
"name":"deoxycytidine deaminase",
"metabolites":{
"dcyt_c":-1,
"duri_c":1,
"h2o_c":-1,
"h_c":-1,
"nh4_c":1
},
"lower_bound":0,
"upper_bound":1000,
"gene_reaction_rule":"B7H15_RS08605",
"subsystem":"Nucleotide Metabolism",
"notes":{
"Sub-subsystem":"Pyrimidine metabolism",
"Super-system":"Nucleotide Metabolism"
}
},
{
"id":"DCYTt2r",
"name":"Deoxycytidine ion-coupled transport ",
"metabolites":{
"dcyt_c":1,
"dcyt_e":-1,
"h_c":1,
"h_e":-1
},
"lower_bound":-1000,
"upper_bound":1000,
"gene_reaction_rule":"B7H15_RS02850",
"subsystem":"Transport",
"notes":{
"Sub-subsystem":"Pyrimidine metabolism",
"Super-system":"Transport"
}
},
{
"id":"DDGLK",
"name":"2-dehydro-3-deoxygluconokinase",
"metabolites":{
"2ddg6p_c":1,
"2ddglcn_c":-1,
"adp_c":1,
"atp_c":-1,
"h_c":1
},
"lower_bound":0,
"upper_bound":1000,
"gene_reaction_rule":"",
"subsystem":"Carbohydrate Metabolism",
"notes":{
"Sub-subsystem":"Alternative carbon metabolism",
"Super-system":"Carbohydrate Metabolism"
}
},
{
"id":"DDPA",
"name":"3-deoxy-D-arabino-heptulosonate 7-phosphate synthetase",
"metabolites":{
"2dda7p_c":1,
"e4p_c":-1,
"h2o_c":-1,
"h_c":1,
"pep_c":-1,
"pi_c":1
},
"lower_bound":0,
"upper_bound":1000,
"gene_reaction_rule":"B7H15_RS09470",
"subsystem":"Amino Acid Metabolism",
"notes":{
"Old_subsystem":"Tyrosine, Tryptophan, and Phenylalanine Metabolism",
"Sub-subsystem":"Phenylalanine, Tyrosine and Tryptophan Metabolism",
"Super-system":"Amino Acid Metabolism"
}
},
{
"id":"DGDCGTR",
"name":"diglucosyl-diacylglycerol permease",
"metabolites":{
"3g12dgr_MRSA_c":-1,
"3g12dgr_MRSA_w":1
},
"lower_bound":0,
"upper_bound":1000,
"gene_reaction_rule":"B7H15_RS05235",
"subsystem":"Cell Wall/Membrane/Envelope Metabolism",
"notes":{
"Old_subsystem":"LTA biosynthesis",
"Sub-subsystem":"Lipoteichoic acid metabolism",
"Super-system":"Cell Wall/Membrane/Envelope Metabolism"
}
},
{
"id":"DGK1",
"name":"deoxyguanylate kinase (dGMP:ATP)",
"metabolites":{
"adp_c":1,
"atp_c":-1,
"dgdp_c":1,
"dgmp_c":-1
},
"lower_bound":-1000,
"upper_bound":1000,
"gene_reaction_rule":"B7H15_RS06300",
"subsystem":"Nucleotide Metabolism",
"notes":{
"Sub-subsystem":"Nucleotide salvage and interconversion",
"Super-system":"Nucleotide Metabolism"
}
},
{
"id":"DGNSK",
"name":"ATP deoxyguanosine 5'-phosphotransferase ",
"metabolites":{
"adp_c":1,
"atp_c":-1,
"dgmp_c":1,
"dgsn_c":-1
},
"lower_bound":0,
"upper_bound":1000,
"gene_reaction_rule":"B7H15_RS03040 or B7H15_RS03045",
"subsystem":"Nucleotide Metabolism",
"notes":{
"Old_subsystem":"NUCLEOTIDE INTERCONVERSION",
"Sub-subsystem":"Nucleotide salvage and interconversion",
"Super-system":"Nucleotide Metabolism"
}
},
{
"id":"DGSNt2",
"name":"Deoxyguanosine transport in via proton symport",
"metabolites":{
"dgsn_c":1,
"dgsn_e":-1,
"h_c":1,
"h_e":-1
},
"lower_bound":-1000,
"upper_bound":1000,
"gene_reaction_rule":"B7H15_RS02850",
"subsystem":"Transport",
"notes":{
"Old_subsystem":"Transport, Extracellular",
"Sub-subsystem":"Nucleotide salvage and interconversion",
"Super-system":"Transport"
}
},
{
"id":"DGUPP",
"name":"dGTP uridine 5'-phosphotransferase ",
"metabolites":{
"dgdp_c":1,
"dgtp_c":-1,
"ump_c":1,
"uri_c":-1
},
"lower_bound":0,
"upper_bound":1000,
"gene_reaction_rule":"B7H15_RS08815",
"subsystem":"Nucleotide Metabolism",
"notes":{
"Sub-subsystem":"Pyrimidine metabolism",
"Super-system":"Nucleotide Metabolism"
}
},
{
"id":"DHAD1",
"name":"dihydroxy-acid dehydratase (2,3-dihydroxy-3-methylbutanoate)",
"metabolites":{
"23dhmb_c":-1,
"3mob_c":1,
"h2o_c":1
},
"lower_bound":0,
"upper_bound":1000,
"gene_reaction_rule":"B7H15_RS11385",
"subsystem":"Amino Acid Metabolism",
"notes":{
"Old_subsystem":"Valine, Leucine, and Isoleucine Metabolism",
"Sub-subsystem":"Branched amino acid: Valine, Leucine, and Isoleucine biosynthesis",
"Super-system":"Amino Acid Metabolism"
}
},
{
"id":"DHAD3",
"name":"R-2 3-Dihydroxy-3-methylpentanoate hydro-lyase ",
"metabolites":{
"23dhmp_c":-1,
"3mop_c":1,
"h2o_c":1
},
"lower_bound":0,
"upper_bound":1000,
"gene_reaction_rule":"B7H15_RS11385",
"subsystem":"Amino Acid Metabolism",
"notes":{
"Old_subsystem":"S_Amino_acids_and_related_molecules",
"Sub-subsystem":"Branched amino acid: Valine, Leucine, and Isoleucine biosynthesis",
"Super-system":"Amino Acid Metabolism"
}
},
{
"id":"DHAPT",
"name":"Dihydroxyacetone phosphotransferase",
"metabolites":{
"dha_c":-1,
"dhap_c":1,
"pep_c":-1,
"pyr_c":1
},
"lower_bound":0,
"upper_bound":1000,
"gene_reaction_rule":"B7H15_RS03645 and B7H15_RS03650 and B7H15_RS03640",
"subsystem":"Carbohydrate Metabolism",
"notes":{
"References":"Is a complex in E-coli, function was not characterized in S. aureus, PMC4115530.",
"Sub-subsystem":"Alternative carbon metabolism",
"Super-system":"Carbohydrate Metabolism"
}
},
{
"id":"DHDPRy",
"name":"dihydrodipicolinate reductase (NADPH)",
"metabolites":{
"23dhdp_c":-1,
"h_c":-1,
"nadp_c":1,
"nadph_c":-1,
"thdp_c":1
},
"lower_bound":0,
"upper_bound":1000,
"gene_reaction_rule":"B7H15_RS07355",
"subsystem":"Amino Acid Metabolism",
"notes":{
"Sub-subsystem":"Lysine biosynthesis",
"Super-system":"Amino Acid Metabolism"
}
},
{
"id":"DHDPS",
"name":"dihydrodipicolinate synthase",
"metabolites":{
"23dhdp_c":1,
"aspsa_c":-1,
"h2o_c":2.0,
"h_c":1,
"pyr_c":-1
},
"lower_bound":0,
"upper_bound":1000,
"gene_reaction_rule":"B7H15_RS07350",
"subsystem":"Amino Acid Metabolism",
"notes":{
"References":"PMID: 18671976",
"Sub-subsystem":"Lysine biosynthesis",
"Super-system":"Amino Acid Metabolism"
}
},
{
"id":"DHFR",
"name":"dihydrofolate reductase",
"metabolites":{
"dhf_c":1,
"h_c":1,
"nadp_c":-1,
"nadph_c":1,
"thf_c":-1
},
"lower_bound":-1000,
"upper_bound":1000,
"gene_reaction_rule":"B7H15_RS07525",
"subsystem":"Cofactor and Prosthetic Group Metabolism",
"notes":{
"Old_subsystem":"Cofactor and Prosthetic Group Biosynthesis",
"Sub-subsystem":"Folate Metabolism",
"Super-system":"Cofactor and Prosthetic Group Metabolism"
}
},
{
"id":"DHFS",
"name":"dihydrofolate synthase",
"metabolites":{
"adp_c":1,
"atp_c":-1,
"dhf_c":1,
"dhpt_c":-1,
"glu__L_c":-1,
"h_c":1,
"pi_c":1
},
"lower_bound":0,
"upper_bound":1000,
"gene_reaction_rule":"B7H15_RS09055",
"subsystem":"Cofactor and Prosthetic Group Metabolism",
"notes":{
"Old_subsystem":"Cofactor and Prosthetic Group Biosynthesis",
"Sub-subsystem":"Folate Metabolism",
"Super-system":"Cofactor and Prosthetic Group Metabolism"
}
},
{
"id":"DHNAOT",
"name":"1 4-dihydroxy-2-naphthoate octaprenyltransferase",
"metabolites":{
"2dmmq7_c":1,
"co2_c":1,
"dhna_c":-1,
"h_c":1,
"hepdp_c":-1,
"ppi_c":1
},
"lower_bound":0,
"upper_bound":1000,
"gene_reaction_rule":"B7H15_RS05385",
"subsystem":"Cofactor and Prosthetic Group Metabolism",
"notes":{
"Old_subsystem":"Cofactor and Prosthetic Group Biosynthesis",
"References":"PMID: 23043465",
"Sub-subsystem":"Menaquinone biosynthesis",
"Super-system":"Cofactor and Prosthetic Group Metabolism"
}
},
{
"id":"DHNCOAS",
"name":"1,4-dihydroxy-2-napthoyl-CoA synthase",
"metabolites":{
"14dhncoa_c":1,
"h2o_c":1,
"h_c":-1,
"sbzcoa_c":-1
},
"lower_bound":0,
"upper_bound":1000,
"gene_reaction_rule":"B7H15_RS05410",
"subsystem":"Cofactor and Prosthetic Group Metabolism",
"notes":{
"Old_subsystem":"Cofactor and Prosthetic Group Biosynthesis",
"References":"PMID: 23043465",
"Sub-subsystem":"Menaquinone biosynthesis",
"Super-system":"Cofactor and Prosthetic Group Metabolism"
}
},
{
"id":"DHNCOAT",
"name":"1,4-dihydroxy-2-napthoyl-CoA thioesterase",
"metabolites":{
"14dhncoa_c":-1,
"coa_c":1,
"dhna_c":1,
"h2o_c":-1,
"h_c":1
},
"lower_bound":0,
"upper_bound":1000,
"gene_reaction_rule":"B7H15_RS07110 or B7H15_RS14110",
"subsystem":"Cofactor and Prosthetic Group Metabolism",
"notes":{
"Old_subsystem":"Cofactor and Prosthetic Group Biosynthesis",
"References":"PMID: 23043465",
"Sub-subsystem":"Menaquinone biosynthesis",
"Super-system":"Cofactor and Prosthetic Group Metabolism"
}
},
{
"id":"DHNPA2",
"name":"dihydroneopterin aldolase",
"metabolites":{
"6hmhpt_c":1,
"dhnpt_c":-1,
"gcald_c":1
},
"lower_bound":-1000,
"upper_bound":1000,
"gene_reaction_rule":"B7H15_RS02735",
"subsystem":"Carbohydrate Metabolism",
"notes":{
"Old_subsystem":"Folate Metabolism",
"Sub-subsystem":"Folate Metabolism",
"Super-system":"Carbohydrate Metabolism"
}
},
{
"id":"DHORD",
"name":"dihydoorotic acid dehydrogenase",
"metabolites":{
"dhor__S_c":-1,
"h2o2_c":1,
"o2_c":-1,
"orot_c":1
},
"lower_bound":0,
"upper_bound":1000,
"gene_reaction_rule":"B7H15_RS14395",
"subsystem":"Nucleotide Metabolism",
"notes":{
"Sub-subsystem":"Pyrimidine metabolism",
"Super-system":"Nucleotide Metabolism"
}
},
{
"id":"DHORD5",
"name":"Dihydroorotate dehydrogenase B (NAD(+))",
"metabolites":{
"dhor__S_c":-1,
"h_c":1,
"nad_c":-1,
"nadh_c":1,
"orot_c":1
},
"lower_bound":0,
"upper_bound":1000,
"gene_reaction_rule":"B7H15_RS14395",
"subsystem":"Nucleotide Metabolism",
"notes":{
"Old_subsystem":"Purine and Pyrimidine Biosynthesis",
"Sub-subsystem":"Pyrimidine metabolism",
"Super-system":"Nucleotide Metabolism"
}
},
{
"id":"DHORTS",
"name":"dihydroorotase",
"metabolites":{
"cbasp_c":1,
"dhor__S_c":-1,
"h2o_c":-1,
"h_c":1
},
"lower_bound":-1000,
"upper_bound":1000,
"gene_reaction_rule":"B7H15_RS06260",
"subsystem":"Nucleotide Metabolism",
"notes":{
"Old_subsystem":"Purine and Pyrimidine Biosynthesis",
"Sub-subsystem":"Pyrimidine metabolism",
"Super-system":"Nucleotide Metabolism"
}
},
{
"id":"DHPPDA",
"name":"diaminohydroxyphosphoribosylaminopyrimidine deaminase",
"metabolites":{
"25dhpp_c":-1,
"5apru_c":1,
"h2o_c":-1,
"h_c":-1,
"nh4_c":1
},
"lower_bound":0,
"upper_bound":1000,
"gene_reaction_rule":"B7H15_RS09655",
"subsystem":"Cofactor and Prosthetic Group Metabolism",
"notes":{
"Old_subsystem":"Riboflavin metabolism",
"Sub-subsystem":"Riboflavin biosynthesis",
"Super-system":"Cofactor and Prosthetic Group Metabolism"
}
},
{
"id":"DHPS2",
"name":"dihydropteroate synthase",
"metabolites":{
"4abz_c":-1,
"6hmhptpp_c":-1,
"dhpt_c":1,
"ppi_c":1
},
"lower_bound":0,
"upper_bound":1000,
"gene_reaction_rule":"B7H15_RS02730",
"subsystem":"Cofactor and Prosthetic Group Metabolism",
"notes":{
"Old_subsystem":"Cofactor and Prosthetic Group Biosynthesis",
"Sub-subsystem":"Folate Metabolism",
"Super-system":"Cofactor and Prosthetic Group Metabolism"
}
},
{
"id":"DHQS",
"name":"3-dehydroquinate synthase",
"metabolites":{
"2dda7p_c":-1,
"3dhq_c":1,
"h_c":1,
"pi_c":1
},
"lower_bound":0,
"upper_bound":1000,
"gene_reaction_rule":"B7H15_RS07725",
"subsystem":"Amino Acid Metabolism",
"notes":{
"Old_subsystem":"Tyrosine, Tryptophan, and Phenylalanine Metabolism",
"Sub-subsystem":"Phenylalanine, Tyrosine and Tryptophan Metabolism",
"Super-system":"Amino Acid Metabolism"
}
},
{
"id":"DHQTi",
"name":"3-dehydroquinate dehydratase, irreversible",
"metabolites":{
"3dhq_c":-1,
"3dhsk_c":1,
"h2o_c":1
},
"lower_bound":0,
"upper_bound":1000,
"gene_reaction_rule":"B7H15_RS04520",
"subsystem":"Amino Acid Metabolism",
"notes":{
"Old_subsystem":"Tyrosine, Tryptophan, and Phenylalanine Metabolism",
"Sub-subsystem":"Phenylalanine, Tyrosine and Tryptophan Metabolism",
"Super-system":"Amino Acid Metabolism"
}
},
{
"id":"DHSQDS",
"name":"Dehydrosqualene desaturase",
"metabolites":{
"44dpptf_c":1,
"dppt_c":-1,
"fad_c":-1,
"fadh2_c":1,
"h_c":-1
},
"lower_bound":0,
"upper_bound":1000,
"gene_reaction_rule":"B7H15_RS14250",
"subsystem":"Inorganic Ion Transport and Metabolism",
"notes":{
"Confidence Score":3,
"References":"PMID: 18276850;PWY-5875",
"Sub-subsystem":"Staphyloxanthin Biosynthesis",
"Super-system":"Inorganic Ion Transport and Metabolism"
}
},
{
"id":"DHSQDS2",
"name":"Dehydrosqualene desaturase 2",
"metabolites":{
"44dpc_c":1,
"44dpptf_c":-1,
"fad_c":-1,
"fadh2_c":1,
"h_c":-1
},
"lower_bound":0,
"upper_bound":1000,
"gene_reaction_rule":"B7H15_RS14250",
"subsystem":"Inorganic Ion Transport and Metabolism",
"notes":{
"Confidence Score":3,
"References":"PMID: 18276850;PWY-5875",
"Sub-subsystem":"Staphyloxanthin Biosynthesis",
"Super-system":"Inorganic Ion Transport and Metabolism"
}
},
{
"id":"DHSQDS3",
"name":"Dehydrosqualene desaturase 2",
"metabolites":{
"44dpc_c":-1,
"44dpnp_c":1,
"fad_c":-1,
"fadh2_c":1,
"h_c":-1
},
"lower_bound":0,
"upper_bound":1000,
"gene_reaction_rule":"B7H15_RS14250",
"subsystem":"Inorganic Ion Transport and Metabolism",
"notes":{
"Confidence Score":3,
"References":"PMID: 18276850;PWY-5875",
"Sub-subsystem":"Staphyloxanthin Biosynthesis",
"Super-system":"Inorganic Ion Transport and Metabolism"
}
},
{
"id":"DHSQS",
"name":"Dehydrosqualene synthase",
"metabolites":{
"dppt_c":1,
"ppi_c":1,
"psqldp_c":-1
},
"lower_bound":0,
"upper_bound":1000,
"gene_reaction_rule":"B7H15_RS14255",
"subsystem":"Inorganic Ion Transport and Metabolism",
"notes":{
"Confidence Score":3,
"References":"PMID: 18276850;PWY-5875",
"Sub-subsystem":"Staphyloxanthin Biosynthesis",
"Super-system":"Inorganic Ion Transport and Metabolism"
}
},
{
"id":"DHSQSYN",
"name":"dehydrosqualene synthase",
"metabolites":{
"dhsq_c":1,
"ppi_c":1,
"psdp_c":-1
},
"lower_bound":0,
"upper_bound":1000,
"gene_reaction_rule":"B7H15_RS14255",
"subsystem":"Cofactor and Prosthetic Group Metabolism",
"notes":{
"Super-system":"Cofactor and Prosthetic Group Metabolism"
}
},
{
"id":"DINSt2e",
"name":"Deoxyinosine transport in via proton symport ",
"metabolites":{
"din_c":1,
"din_e":-1,
"h_c":1,
"h_e":-1
},
"lower_bound":-1000,
"upper_bound":1000,
"gene_reaction_rule":"B7H15_RS02850",
"subsystem":"Transport",
"notes":{
"Sub-subsystem":"Nucleotide salvage and interconversion",
"Super-system":"Transport"
}
},
{
"id":"DMATT",
"name":"dimethylallyltranstransferase",
"metabolites":{
"dmpp_c":-1,
"grdp_c":1,
"ipdp_c":-1,
"ppi_c":1
},
"lower_bound":0,
"upper_bound":1000,
"gene_reaction_rule":"B7H15_RS08370",
"subsystem":"Cofactor and Prosthetic Group Metabolism",
"notes":{
"Old_subsystem":"Cofactor and Prosthetic Group Biosynthesis",
"Sub-subsystem":"Mevalonate pathway",
"Super-system":"Cofactor and Prosthetic Group Metabolism"
}
},
{
"id":"DM_4hba_c",
"name":"",
"metabolites":{
"4hba_c":-1
},
"lower_bound":0,
"upper_bound":1000,
"gene_reaction_rule":"",
"subsystem":"Other",
"notes":{
"Gapfilling":true,
"Super-system":"Other"
}
},
{
"id":"DM_5drib_c",
"name":"Sink needed to allow 5'-deoxyribose to leave system",
"metabolites":{
"5drib_c":-1.0
},
"lower_bound":0.0,
"upper_bound":1000.0,
"gene_reaction_rule":"",
"subsystem":"Other",
"notes":{
"Super-system":"Other",
"original_bigg_ids":[
"12dgr120_c",
"DM_5DRIB",
"b1377"
]
},
"annotation":{
"SBO":"SBO:0000628"
}
},
{
"id":"DM_amob_c",
"name":"Sink needed to allow S-Adenosyl-4-methylthio-2-oxobutanoate to leave system",
"metabolites":{
"amob_c":-1.0
},
"lower_bound":0.0,
"upper_bound":1000.0,
"gene_reaction_rule":"",
"subsystem":"Other",
"notes":{
"Super-system":"Other",
"original_bigg_ids":[
"12dgr141_c",
"DM_AMOB",
"b0929"
]
},
"annotation":{
"SBO":"SBO:0000628"
}
},
{
"id":"DNMPPA",
"name":"Dihydroneopterin monophosphate dephosphorylase",
"metabolites":{
"dhnpt_c":1,
"dhpmp_c":-1,
"h2o_c":-1,
"pi_c":1
},
"lower_bound":0,
"upper_bound":1000,
"gene_reaction_rule":"B7H15_RS07825",
"subsystem":"Cofactor and Prosthetic Group Metabolism",
"notes":{
"Old_subsystem":"Cofactor and Prosthetic Group Biosynthesis",
"Super-system":"Cofactor and Prosthetic Group Metabolism"
}
},
{
"id":"DNTPPA",
"name":"Dihydroneopterin triphosphate pyrophosphatase",
"metabolites":{
"ahdt_c":-1,
"dhpmp_c":1,
"h2o_c":-1,
"h_c":1,
"ppi_c":1
},
"lower_bound":0,
"upper_bound":1000,
"gene_reaction_rule":"B7H15_RS07825",
"subsystem":"Cofactor and Prosthetic Group Metabolism",
"notes":{
"Old_subsystem":"Cofactor and Prosthetic Group Biosynthesis",
"Super-system":"Cofactor and Prosthetic Group Metabolism"
}
},
{
"id":"DPCOAK",
"name":"dephospho-CoA kinase",
"metabolites":{
"adp_c":1,
"atp_c":-1,
"coa_c":1,
"dpcoa_c":-1
},
"lower_bound":0,
"upper_bound":1000,
"gene_reaction_rule":"B7H15_RS09195",
"subsystem":"Cofactor and Prosthetic Group Metabolism",
"notes":{
"Old_subsystem":"Cofactor and Prosthetic Group Biosynthesis",
"Sub-subsystem":"Pantothenate and Coenzyme a biosynthesis",
"Super-system":"Cofactor and Prosthetic Group Metabolism"
}
},
{
"id":"DPMVD",
"name":"diphosphomevalonate decarboxylase",
"metabolites":{
"5dpmev_c":-1,
"adp_c":1,
"atp_c":-1,
"co2_c":1,
"ipdp_c":1,
"pi_c":1
},
"lower_bound":0,
"upper_bound":1000,
"gene_reaction_rule":"B7H15_RS03225",
"subsystem":"Cofactor and Prosthetic Group Metabolism",
"notes":{
"Old_subsystem":"Sterol Biosynthesis",
"Sub-subsystem":"Mevalonate pathway",
"Super-system":"Cofactor and Prosthetic Group Metabolism"
}
},
{
"id":"DPNSPAD",
"name":"4,4'-diaponeurosporen-aldehyde dehydrogenase",
"metabolites":{
"44dpnsp_c":-1,
"44dpnspo_c":1,
"h2o_c":-1,
"h_c":1,
"nad_c":-1,
"nadh_c":1
},
"lower_bound":0,
"upper_bound":1000,
"gene_reaction_rule":"B7H15_RS10720",
"subsystem":"Inorganic Ion Transport and Metabolism",
"notes":{
"Confidence Score":1,
"References":"PMID: 18276850;PWY-5875",
"Sub-subsystem":"Staphyloxanthin Biosynthesis",
"Super-system":"Inorganic Ion Transport and Metabolism"
}
},
{
"id":"DPNSPAT",
"name":"glycosyl-4,4'-diaponeurosporenoate acyltransferase",
"metabolites":{
"12methedec_c":-1,
"ACP_c":1,
"ST_xan_c":1,
"g44dpnspo_c":-1
},
"lower_bound":0,
"upper_bound":1000,
"gene_reaction_rule":"B7H15_RS14270",
"subsystem":"Inorganic Ion Transport and Metabolism",
"notes":{
"Confidence Score":1,
"References":"PMID: 18276850;PWY-5875",
"Sub-subsystem":"Staphyloxanthin Biosynthesis",
"Super-system":"Inorganic Ion Transport and Metabolism"
}
},
{
"id":"DPNSPGT",
"name":"4,4'-diaponeurosporenoate glycosyltransferase",
"metabolites":{
"44dpnspo_c":-1,
"g44dpnspo_c":1,
"glc__D_c":-1,
"h2o_c":1,
"h_c":-1
},
"lower_bound":0,
"upper_bound":1000,
"gene_reaction_rule":"B7H15_RS14260",
"subsystem":"Inorganic Ion Transport and Metabolism",
"notes":{
"Confidence Score":1,
"References":"PMID: 18276850;PWY-5875",
"Sub-subsystem":"Staphyloxanthin Biosynthesis",
"Super-system":"Inorganic Ion Transport and Metabolism"
}
},
{
"id":"DPNSPO",
"name":"Diaponeurosporene oxidase",
"metabolites":{
"44dpnp_c":-1,
"44dpnsp_c":1,
"fad_c":-1,
"fadh2_c":1,
"h2o_c":1,
"o2_c":-1
},
"lower_bound":0,
"upper_bound":1000,
"gene_reaction_rule":"B7H15_RS14265",
"subsystem":"Inorganic Ion Transport and Metabolism",
"notes":{
"Confidence Score":1,
"References":"PMID: 18276850;PWY-5875",
"Sub-subsystem":"Staphyloxanthin Biosynthesis",
"Super-system":"Inorganic Ion Transport and Metabolism"
}
},
{
"id":"DPR",
"name":"2-dehydropantoate 2-reductase",
"metabolites":{
"2dhp_c":1,
"h_c":1,
"nadp_c":-1,
"nadph_c":1,
"pant__R_c":-1
},
"lower_bound":-1000,
"upper_bound":1000,
"gene_reaction_rule":"B7H15_RS11400 or (B7H15_RS14445 or B7H15_RS13580)",
"subsystem":"Cofactor and Prosthetic Group Metabolism",
"notes":{
"Old_subsystem":"Cofactor and Prosthetic Group Biosynthesis",
"Sub-subsystem":"Pantothenate and Coenzyme a biosynthesis",
"Super-system":"Cofactor and Prosthetic Group Metabolism"
}
},
{
"id":"DR1ORx",
"name":"D-Ribitol-5-phosphate NAD 2-oxidoreductase ",
"metabolites":{
"dr5p_c":-1,
"h_c":1,
"nad_c":-1,
"nadh_c":1,
"ru5p__D_c":1
},
"lower_bound":-1000,
"upper_bound":1000,
"gene_reaction_rule":"B7H15_RS01380",
"subsystem":"Carbohydrate Metabolism",
"notes":{
"Super-system":"Carbohydrate Metabolism"
}
},
{
"id":"DR1ORy",
"name":"D-Ribitol-5-phosphate NADP 2-oxidoreductase ",
"metabolites":{
"dr5p_c":1,
"h_c":-1,
"nadp_c":1,
"nadph_c":-1,
"ru5p__D_c":-1
},
"lower_bound":0,
"upper_bound":1000,
"gene_reaction_rule":"B7H15_RS01380",
"subsystem":"Carbohydrate Metabolism",
"notes":{
"References":"Q2G1B9",
"Super-system":"Carbohydrate Metabolism"
}
},
{
"id":"DRBK",
"name":"Deoxyribokinase",
"metabolites":{
"2dr5p_c":1,
"adp_c":1,
"atp_c":-1,
"drib_c":-1
},
"lower_bound":0,
"upper_bound":1000,
"gene_reaction_rule":"B7H15_RS01455",
"subsystem":"Nucleotide Metabolism",
"notes":{
"Sub-subsystem":"Purine biosynthesis",
"Super-system":"Nucleotide Metabolism"
}
},
{
"id":"DRBabc",
"name":"Deoxyribose transport via ABC system ",
"metabolites":{
"adp_c":1,
"atp_c":-1,
"drib_c":1,
"drib_e":-1,
"h2o_c":-1,
"h_c":1,
"pi_c":1
},
"lower_bound":0,
"upper_bound":1000,
"gene_reaction_rule":"B7H15_RS01460",
"subsystem":"Transport",
"notes":{
"Sub-subsystem":"Purine biosynthesis",
"Super-system":"Transport"
}
},
{
"id":"DRPAr",
"name":"deoxyribose-phosphate aldolase reversible",
"metabolites":{
"2dr5p_c":-1,
"acald_c":1,
"g3p_c":1
},
"lower_bound":-1000,
"upper_bound":1000,
"gene_reaction_rule":"B7H15_RS11865 or B7H15_RS00770",
"subsystem":"Nucleotide Metabolism",
"notes":{
"Sub-subsystem":"Purine biosynthesis",
"Super-system":"Nucleotide Metabolism"
}
},
{
"id":"DSERt2",
"name":"D-serine transport via proton symport",
"metabolites":{
"h_c":1,
"h_e":-1,
"ser__D_c":1,
"ser__D_e":-1
},
"lower_bound":-1000,
"upper_bound":1000,
"gene_reaction_rule":"B7H15_RS09240",
"subsystem":"Transport",
"notes":{
"Old_subsystem":"Transport",
"Sub-subsystem":"Transport",
"Super-system":"Transport"
}
},
{
"id":"DTMPK",
"name":"dTMP kinase",
"metabolites":{
"adp_c":1,
"atp_c":-1,
"dtdp_c":1,
"dtmp_c":-1
},
"lower_bound":-1000,
"upper_bound":1000,
"gene_reaction_rule":"B7H15_RS02560",
"subsystem":"Nucleotide Metabolism",
"notes":{
"Sub-subsystem":"Pyrimidine metabolism",
"Super-system":"Nucleotide Metabolism"
}
},
{
"id":"DTUPP",
"name":"dTTP uridine 5'-phosphotransferase ",
"metabolites":{
"dtdp_c":1,
"dttp_c":-1,
"ump_c":1,
"uri_c":-1
},
"lower_bound":0,
"upper_bound":1000,
"gene_reaction_rule":"B7H15_RS08815",
"subsystem":"Nucleotide Metabolism",
"notes":{
"Sub-subsystem":"Pyrimidine metabolism",
"Super-system":"Nucleotide Metabolism"
}
},
{
"id":"DUCYTP",
"name":"dUTP cytidine 5'-phosphotransferase ",
"metabolites":{
"cmp_c":1,
"cytd_c":-1,
"dudp_c":1,
"dutp_c":-1
},
"lower_bound":0,
"upper_bound":1000,
"gene_reaction_rule":"B7H15_RS08815",
"subsystem":"Nucleotide Metabolism",
"notes":{
"Sub-subsystem":"Pyrimidine metabolism",
"Super-system":"Nucleotide Metabolism"
}
},
{
"id":"DURIK1",
"name":"deoxyuridine kinase (ATP:Deoxyuridine)",
"metabolites":{
"adp_c":1,
"atp_c":-1,
"dump_c":1,
"duri_c":-1
},
"lower_bound":0,
"upper_bound":1000,
"gene_reaction_rule":"B7H15_RS11765",
"subsystem":"Nucleotide Metabolism",
"notes":{
"Sub-subsystem":"Pyrimidine metabolism",
"Super-system":"Nucleotide Metabolism"
}
},
{
"id":"DURIPP",
"name":"deoxyuridine phosphorylase",
"metabolites":{
"2dr1p_c":1,
"duri_c":-1,
"h_c":-1,
"pi_c":-1,
"ura_c":1
},
"lower_bound":-1000,
"upper_bound":1000,
"gene_reaction_rule":"(B7H15_RS11870 or B7H15_RS00760) or B7H15_RS11855",
"subsystem":"Nucleotide Metabolism",
"notes":{
"Sub-subsystem":"Pyrimidine metabolism",
"Super-system":"Nucleotide Metabolism"
}
},
{
"id":"DURIt2r",
"name":"Deoxyuridine transport in via proton symport ",
"metabolites":{
"duri_c":1,
"duri_e":-1,
"h_c":1,
"h_e":-1
},
"lower_bound":-1000,
"upper_bound":1000,
"gene_reaction_rule":"B7H15_RS02850",
"subsystem":"Transport",
"notes":{
"Sub-subsystem":"Pyrimidine metabolism",
"Super-system":"Transport"
}
},
{
"id":"DUTPDP",
"name":"dUTP diphosphatase",
"metabolites":{
"dump_c":1,
"dutp_c":-1,
"h2o_c":-1,
"ppi_c":1
},
"lower_bound":0,
"upper_bound":1000,
"gene_reaction_rule":"B7H15_RS11025",
"subsystem":"Nucleotide Metabolism",
"notes":{
"Sub-subsystem":"Pyrimidine metabolism",
"Super-system":"Nucleotide Metabolism"
}
},
{
"id":"DUUPP",
"name":"dUTP uridine 5'-phosphotransferase ",
"metabolites":{
"dudp_c":1,
"dutp_c":-1,
"ump_c":1,
"uri_c":-1
},
"lower_bound":0,
"upper_bound":1000,
"gene_reaction_rule":"B7H15_RS08815",
"subsystem":"Nucleotide Metabolism",
"notes":{
"Sub-subsystem":"Pyrimidine metabolism",
"Super-system":"Nucleotide Metabolism"
}
},
{
"id":"DXPS",
"name":"1-deoxy-D-xylulose 5-phosphate synthase",
"metabolites":{
"co2_c":1.0,
"dxyl5p_c":1.0,
"g3p_c":-1.0,
"h_c":-1.0,
"pyr_c":-1.0
},
"lower_bound":0.0,
"upper_bound":1000.0,
"gene_reaction_rule":"",
"subsystem":"Cofactor and Prosthetic Group Metabolism",
"notes":{
"Gapfilling":true,
"Sub-subsystem":"Thiamine Metabolism",
"Super-system":"Cofactor and Prosthetic Group Metabolism",
"original_bigg_ids":[
"3cmp_e",
"DXPS",
"b3642"
]
}
},
{
"id":"D_LACt2",
"name":"D lactate transport via proton symport",
"metabolites":{
"h_c":1.0,
"h_e":-1.0,
"lac__D_c":1.0,
"lac__D_e":-1.0
},
"lower_bound":-999999.0,
"upper_bound":999999.0,
"gene_reaction_rule":"",
"subsystem":"Transport",
"notes":{
"Sub-subsystem":"Transport",
"Super-system":"Transport",
"original_bigg_ids":[
"D_LACt2",
"hom_DASH_L_p",
"YPO0055"
]
}
},
{
"id":"EAR100x",
"name":"enoyl-[acyl-carrier-protein] reductase (NADH) (n-C10:0)",
"metabolites":{
"dcaACP_c":1,
"h_c":-1,
"nadp_c":1,
"nadph_c":-1,
"tdec2eACP_c":-1
},
"lower_bound":0,
"upper_bound":1000,
"gene_reaction_rule":"B7H15_RS05210",
"subsystem":"Lipid Metabolism",
"notes":{
"Confidence Score":3,
"Old_subsystem":"Cell Envelope Biosynthesis",
"References":"PMID: 18335995",
"Sub-subsystem":"Straight chain fatty acid metabolism",
"Super-system":"Lipid Metabolism"
}
},
{
"id":"EAR120x",
"name":"enoyl-[acyl-carrier-protein] reductase (NADH) (n-C12:0)",
"metabolites":{
"ddcaACP_c":1,
"h_c":-1,
"nadp_c":1,
"nadph_c":-1,
"tddec2eACP_c":-1
},
"lower_bound":0,
"upper_bound":1000,
"gene_reaction_rule":"B7H15_RS05210",
"subsystem":"Lipid Metabolism",
"notes":{
"Confidence Score":3,
"Old_subsystem":"Cell Envelope Biosynthesis",
"References":"PMID: 18335995",
"Sub-subsystem":"Straight chain fatty acid metabolism",
"Super-system":"Lipid Metabolism"
}
},
{
"id":"EAR140x",
"name":"enoyl-[acyl-carrier-protein] reductase (NADH) (n-C14:0)",
"metabolites":{
"h_c":-1,
"myrsACP_c":1,
"nadp_c":1,
"nadph_c":-1,
"tmrs2eACP_c":-1
},
"lower_bound":0,
"upper_bound":1000,
"gene_reaction_rule":"B7H15_RS05210",
"subsystem":"Lipid Metabolism",
"notes":{
"Confidence Score":3,
"Old_subsystem":"Cell Envelope Biosynthesis",
"References":"PMID: 18335995",
"Sub-subsystem":"Straight chain fatty acid metabolism",
"Super-system":"Lipid Metabolism"
}
},
{
"id":"EAR200x",
"name":"enoyl-[acyl-carrier-protein] reductase (NADH) (n-C20-:0)",
"metabolites":{
"h_c":-1,
"nadp_c":1,
"nadph_c":-1,
"tvegeACP_c":-1,
"vegACP_c":1
},
"lower_bound":0,
"upper_bound":1000,
"gene_reaction_rule":"B7H15_RS05210",
"subsystem":"Lipid Metabolism",
"notes":{
"Confidence Score":3,
"Sub-subsystem":"Straight chain fatty acid metabolism",
"Super-system":"Lipid Metabolism"
}
},
{
"id":"EAR40x",
"name":"enoyl-[acyl-carrier-protein] reductase (NADH) (n-C4:0)",
"metabolites":{
"but2eACP_c":-1,
"butACP_c":1,
"h_c":-1,
"nadp_c":1,
"nadph_c":-1
},
"lower_bound":0,
"upper_bound":1000,
"gene_reaction_rule":"B7H15_RS05210",
"subsystem":"Lipid Metabolism",
"notes":{
"Confidence Score":3,
"Old_subsystem":"Cell Envelope Biosynthesis",
"References":"PMID: 18335995",
"Sub-subsystem":"Straight chain fatty acid metabolism",
"Super-system":"Lipid Metabolism"
}
},
{
"id":"EAR60x",
"name":"enoyl-[acyl-carrier-protein] reductase (NADH) (n-C6:0)",
"metabolites":{
"h_c":-1,
"hexACP_c":1,
"nadp_c":1,
"nadph_c":-1,
"thex2eACP_c":-1
},
"lower_bound":0,
"upper_bound":1000,
"gene_reaction_rule":"B7H15_RS05210",
"subsystem":"Lipid Metabolism",
"notes":{
"Confidence Score":3,
"Old_subsystem":"Cell Envelope Biosynthesis",
"References":"PMID: 18335995",
"Sub-subsystem":"Straight chain fatty acid metabolism",
"Super-system":"Lipid Metabolism"
}
},
{
"id":"EAR80x",
"name":"enoyl-[acyl-carrier-protein] reductase (NADH) (n-C8:0)",
"metabolites":{
"h_c":-1,
"nadp_c":1,
"nadph_c":-1,
"ocACP_c":1,
"toct2eACP_c":-1
},
"lower_bound":0,
"upper_bound":1000,
"gene_reaction_rule":"B7H15_RS05210",
"subsystem":"Lipid Metabolism",
"notes":{
"Confidence Score":3,
"Old_subsystem":"Cell Envelope Biosynthesis",
"References":"PMID: 18335995",
"Sub-subsystem":"Straight chain fatty acid metabolism",
"Super-system":"Lipid Metabolism"
}
},
{
"id":"EDA",
"name":"2-dehydro-3-deoxy-phosphogluconate aldolase",
"metabolites":{
"2ddg6p_c":-1,
"g3p_c":1,
"pyr_c":1
},
"lower_bound":0,
"upper_bound":1000,
"gene_reaction_rule":"",
"subsystem":"Energy Production and Conversion",
"notes":{
"Sub-subsystem":"Alternative carbon metabolism",
"Super-system":"Energy Production and Conversion"
}
},
{
"id":"EGLACPR",
"name":"Enoylglutaryl-ACP methyl ester reduction",
"metabolites":{
"egmeACP_c":-1,
"glmeACP_c":1,
"h_c":-1,
"nadp_c":1,
"nadph_c":-1
},
"lower_bound":0,
"upper_bound":1000,
"gene_reaction_rule":"B7H15_RS05210",
"subsystem":"Cofactor and Prosthetic Group Metabolism",
"notes":{
"Confidence Score":1,
"Sub-subsystem":"Biotin biosynthesis",
"Super-system":"Cofactor and Prosthetic Group Metabolism"
}
},
{
"id":"ENO",
"name":"enolase",
"metabolites":{
"2pg_c":-1,
"h2o_c":1,
"pep_c":1
},
"lower_bound":-1000,
"upper_bound":1000,
"gene_reaction_rule":"B7H15_RS04365",
"subsystem":"Energy Production and Conversion",
"notes":{
"Sub-subsystem":"Glycolysis/Gluconeogenesis",
"Super-system":"Energy Production and Conversion"
}
},
{
"id":"EPOXQR",
"name":"epoxyqueuosine reductase",
"metabolites":{
"epquetrna_c":-1,
"h2o_c":-1,
"h_c":1,
"nadp_c":-1,
"nadph_c":1,
"quetrna_c":1
},
"lower_bound":0,
"upper_bound":1000,
"gene_reaction_rule":"B7H15_RS10195",
"subsystem":"Amino Acid Metabolism",
"notes":{
"References":"PWY-6700",
"Sub-subsystem":"Queuosine pathway",
"Super-system":"Amino Acid Metabolism"
}
},
{
"id":"ETOHt2r",
"name":"Ethanol reversible transport via proton symport",
"metabolites":{
"etoh_c":1.0,
"etoh_e":-1.0,
"h_c":1.0,
"h_e":-1.0
},
"lower_bound":-1000.0,
"upper_bound":1000.0,
"gene_reaction_rule":"",
"subsystem":"Transport",
"notes":{
"Sub-subsystem":"Transport",
"Super-system":"Transport",
"original_bigg_ids":[
"ETOHt2r"
]
}
},
{
"id":"EX_12methedec_e",
"name":"12methedecACP_c exchange",
"metabolites":{
"12methedec_e":-1
},
"lower_bound":0,
"upper_bound":1000,
"gene_reaction_rule":"",
"subsystem":"Exchange",
"notes":{
"Sub-subsystem":"Extracellular exchange",
"Super-system":"Exchange"
}
},
{
"id":"EX_12mtACP_e",
"name":"12-methyl-tridecanoyl-ACP exchange",
"metabolites":{
"12mtACP_e":-1
},
"lower_bound":0,
"upper_bound":1000,
"gene_reaction_rule":"",
"subsystem":"Exchange",
"notes":{
"Sub-subsystem":"Extracellular exchange",
"Super-system":"Exchange"
}
},
{
"id":"EX_12ppd__S_e",
"name":"(S)-Propane-1,2-diol exchange",
"metabolites":{
"12ppd__S_e":-1
},
"lower_bound":0,
"upper_bound":1000,
"gene_reaction_rule":"",
"subsystem":"Exchange",
"notes":{
"Old_subsystem":"None",
"Sub-subsystem":"Extracellular exchange",
"Super-system":"Exchange"
}
},
{
"id":"EX_13mtdACP_e",
"name":"13-methyl-tetra-decanoyl-ACP exchange",
"metabolites":{
"13mtdACP_e":-1
},
"lower_bound":0,
"upper_bound":1000,
"gene_reaction_rule":"",
"subsystem":"Exchange",
"notes":{
"Sub-subsystem":"Extracellular exchange",
"Super-system":"Exchange"
}
},
{
"id":"EX_14mhdACP_e",
"name":"14-methyl-hexa-decanoyl-ACP exchange",
"metabolites":{
"14mhdACP_e":-1
},
"lower_bound":0,
"upper_bound":1000,
"gene_reaction_rule":"",
"subsystem":"Exchange",
"notes":{
"Sub-subsystem":"Extracellular exchange",
"Super-system":"Exchange"
}
},
{
"id":"EX_14mpACP_e",
"name":"14-methyl-pentadecanoyl-ACP exchange",
"metabolites":{
"14mpACP_e":-1
},
"lower_bound":0,
"upper_bound":1000,
"gene_reaction_rule":"",
"subsystem":"Exchange",
"notes":{
"Sub-subsystem":"Extracellular exchange",
"Super-system":"Exchange"
}
},
{
"id":"EX_15mhdACP_e",
"name":"15-methyl-hexa-decanoyl-ACP exchange",
"metabolites":{
"15mhdACP_e":-1
},
"lower_bound":0,
"upper_bound":1000,
"gene_reaction_rule":"",
"subsystem":"Exchange",
"notes":{
"Sub-subsystem":"Extracellular exchange",
"Super-system":"Exchange"
}
},
{
"id":"EX_16mhdACP_e",
"name":"16-methyl-hexa-decanoyl-ACP exchange",
"metabolites":{
"16mhdACP_e":-1
},
"lower_bound":0,
"upper_bound":1000,
"gene_reaction_rule":"",
"subsystem":"Exchange",
"notes":{
"Sub-subsystem":"Extracellular exchange",
"Super-system":"Exchange"
}
},
{
"id":"EX_16mpACP_e",
"name":"16-methyl-pentadecanoyl-ACP exchange",
"metabolites":{
"16mpACP_e":-1
},
"lower_bound":0,
"upper_bound":1000,
"gene_reaction_rule":"",
"subsystem":"Exchange",
"notes":{
"Sub-subsystem":"Extracellular exchange",
"Super-system":"Exchange"
}
},
{
"id":"EX_17mhdACP_e",
"name":"17-methyl-hexa-decanoyl-ACP exchange",
"metabolites":{
"17mhdACP_e":-1
},
"lower_bound":0,
"upper_bound":1000,
"gene_reaction_rule":"",
"subsystem":"Exchange",
"notes":{
"Sub-subsystem":"Extracellular exchange",
"Super-system":"Exchange"
}
},
{
"id":"EX_26dap__M_e",
"name":"meso-2,6-Diaminoheptanedioate exchange",
"metabolites":{
"26dap__M_e":-1
},
"lower_bound":0,
"upper_bound":1000,
"gene_reaction_rule":"",
"subsystem":"Exchange",
"notes":{
"Sub-subsystem":"Extracellular exchange",
"Super-system":"Exchange"
}
},
{
"id":"EX_3amp_e",
"name":"3'-AMP exchange",
"metabolites":{
"3amp_e":-1
},
"lower_bound":0,
"upper_bound":1000,
"gene_reaction_rule":"",
"subsystem":"Exchange",
"notes":{
"Old_subsystem":"None",
"Sub-subsystem":"Extracellular exchange",
"Super-system":"Exchange"
}
},
{
"id":"EX_3gmp_e",
"name":"3'-GMP exchange",
"metabolites":{
"3gmp_e":-1
},
"lower_bound":0,
"upper_bound":1000,
"gene_reaction_rule":"",
"subsystem":"Exchange",
"notes":{
"Old_subsystem":"None",
"Sub-subsystem":"Extracellular exchange",
"Super-system":"Exchange"
}
},
{
"id":"EX_4abz_e",
"name":"4-Aminobenzoate exchange",
"metabolites":{
"4abz_e":-1
},
"lower_bound":0,
"upper_bound":1000,
"gene_reaction_rule":"",
"subsystem":"Exchange",
"notes":{
"Sub-subsystem":"Extracellular exchange",
"Super-system":"Exchange"
}
},
{
"id":"EX_4ahmmp_e",
"name":"",
"metabolites":{
"4ahmmp_e":-1
},
"lower_bound":0,
"upper_bound":1000,
"gene_reaction_rule":"",
"subsystem":"Cofactor and Prosthetic Group Metabolism",
"notes":{
"Sub-subsystem":"Thiamine Metabolism",
"Super-system":"Cofactor and Prosthetic Group Metabolism"
}
},
{
"id":"EX_4hoxpacd_e",
"name":"4-Hydroxyphenylacetaldehyde exchange",
"metabolites":{
"4hoxpacd_e":-1
},
"lower_bound":0,
"upper_bound":1000,
"gene_reaction_rule":"",
"subsystem":"Exchange",
"notes":{
"Old_subsystem":"None",
"Sub-subsystem":"Extracellular exchange",
"Super-system":"Exchange"
}
},
{
"id":"EX_5mtr_e",
"name":"5-Methylthio-D-ribose exchange",
"metabolites":{
"5mtr_e":-1
},
"lower_bound":0,
"upper_bound":1000,
"gene_reaction_rule":"",
"subsystem":"Exchange",
"notes":{
"Sub-subsystem":"Extracellular exchange",
"Super-system":"Exchange"
}
},
{
"id":"EX_Cit__Mg_e",
"name":"Citrate-Mg exchange",
"metabolites":{
"Cit__Mg_e":-1
},
"lower_bound":0,
"upper_bound":1000,
"gene_reaction_rule":"",
"subsystem":"Exchange",
"notes":{
"Sub-subsystem":"Extracellular exchange",
"Super-system":"Exchange"
}
},
{
"id":"EX_HEMOGLOBIN_E",
"name":"",
"metabolites":{
"hemoglobin_e":-1
},
"lower_bound":0,
"upper_bound":1000,
"gene_reaction_rule":"",
"subsystem":"Exchange",
"notes":{
"Sub-subsystem":"Iron sequestration system",
"Super-system":"Exchange"
}
},
{
"id":"EX_ISTFRNA_E",
"name":"",
"metabolites":{
"istfrnA_e":-1
},
"lower_bound":0,
"upper_bound":1000,
"gene_reaction_rule":"",
"subsystem":"Exchange",
"notes":{
"Sub-subsystem":"Iron sequestration system",
"Super-system":"Exchange"
}
},
{
"id":"EX_ISTFRNB_E",
"name":"",
"metabolites":{
"istfrnB_e":-1
},
"lower_bound":0,
"upper_bound":1000,
"gene_reaction_rule":"",
"subsystem":"Exchange",
"notes":{
"Sub-subsystem":"Iron sequestration system",
"Super-system":"Exchange"
}
},
{
"id":"EX_STFRNA_E",
"name":"",
"metabolites":{
"stfrnA_e":-1
},
"lower_bound":0,
"upper_bound":1000,
"gene_reaction_rule":"",
"subsystem":"Exchange",
"notes":{
"Sub-subsystem":"Iron sequestration system",
"Super-system":"Exchange"
}
},
{
"id":"EX_STFRNB_E",
"name":"",
"metabolites":{
"stfrnB_e":-1
},
"lower_bound":0,
"upper_bound":1000,
"gene_reaction_rule":"",
"subsystem":"Exchange",
"notes":{
"Sub-subsystem":"Iron sequestration system",
"Super-system":"Exchange"
}
},
{
"id":"EX_XSIDEROPHORE_E",
"name":"",
"metabolites":{
"xsiderophore_e":-1
},
"lower_bound":0,
"upper_bound":1000,
"gene_reaction_rule":"",
"subsystem":"Exchange",
"notes":{
"Sub-subsystem":"Iron sequestration system",
"Super-system":"Exchange"
}
},
{
"id":"EX_ac_e",
"name":"Acetate exchange",
"metabolites":{
"ac_e":-1
},
"lower_bound":0,
"upper_bound":1000,
"gene_reaction_rule":"",
"subsystem":"Exchange",
"notes":{
"Sub-subsystem":"Extracellular exchange",
"Super-system":"Exchange"
}
},
{
"id":"EX_acald_e",
"name":"Acetaldehyde exchange",
"metabolites":{
"acald_e":-1.0
},
"lower_bound":0,
"upper_bound":1000.0,
"gene_reaction_rule":"",
"subsystem":"Energy Production and Conversion",
"notes":{
"Sub-subsystem":"Extracellular exchange",
"Super-system":"Energy Production and Conversion",
"original_bigg_ids":[
"EX_acald_e"
]
},
"annotation":{
"SBO":"SBO:0000627"
}
},
{
"id":"EX_acgam_e",
"name":"N-Acetyl-D-glucosamine exchange",
"metabolites":{
"acgam_e":-1
},
"lower_bound":0,
"upper_bound":1000,
"gene_reaction_rule":"",
"subsystem":"Exchange",
"notes":{
"Sub-subsystem":"Extracellular exchange",
"Super-system":"Exchange"
}
},
{
"id":"EX_acmana_e",
"name":"N-Acetyl-D-mannosamine exchange",
"metabolites":{
"acmana_e":-1
},
"lower_bound":0,
"upper_bound":1000,
"gene_reaction_rule":"",
"subsystem":"Exchange",
"notes":{
"Sub-subsystem":"Extracellular exchange",
"Super-system":"Exchange"
}
},
{
"id":"EX_acnam_e",
"name":"N-Acetylneuraminate exchange",
"metabolites":{
"acnam_e":-1
},
"lower_bound":0,
"upper_bound":1000,
"gene_reaction_rule":"",
"subsystem":"Exchange",
"notes":{
"Sub-subsystem":"Extracellular exchange",
"Super-system":"Exchange"
}
},
{
"id":"EX_adn_e",
"name":"Adenosine exchange",
"metabolites":{
"adn_e":-1
},
"lower_bound":0,
"upper_bound":1000,
"gene_reaction_rule":"",
"subsystem":"Exchange",
"notes":{
"Sub-subsystem":"Nucleotide salvage and interconversion",
"Super-system":"Exchange"
}
},
{
"id":"EX_aglaa_e",
"name":"L-Ala-gamma-D-Glu-L-lys-D-Ala (Extracellular) exchange",
"metabolites":{
"aglaa_e":-1
},
"lower_bound":0,
"upper_bound":1000,
"gene_reaction_rule":"",
"subsystem":"Exchange",
"notes":{
"Sub-subsystem":"Extracellular exchange",
"Super-system":"Exchange"
}
},
{
"id":"EX_akg_e",
"name":"2-Oxoglutarate exchange",
"metabolites":{
"akg_e":-1
},
"lower_bound":0,
"upper_bound":1000,
"gene_reaction_rule":"",
"subsystem":"Exchange",
"notes":{
"Sub-subsystem":"Extracellular exchange",
"Super-system":"Exchange"
}
},
{
"id":"EX_ala__D_e",
"name":"D-Alanine exchange",
"metabolites":{
"ala__D_e":-1
},
"lower_bound":0,
"upper_bound":1000,
"gene_reaction_rule":"",
"subsystem":"Exchange",
"notes":{
"Sub-subsystem":"Extracellular exchange",
"Super-system":"Exchange"
}
},
{
"id":"EX_ala__L_asp__L_e",
"name":"Ala-L - Asp-l exchange",
"metabolites":{
"ala__L_asp__L_e":-1
},
"lower_bound":0,
"upper_bound":1000,
"gene_reaction_rule":"",
"subsystem":"Exchange",
"notes":{
"Sub-subsystem":"Extracellular exchange",
"Super-system":"Exchange"
}
},
{
"id":"EX_ala__L_e",
"name":"L-Alanine exchange",
"metabolites":{
"ala__L_e":-1
},
"lower_bound":0,
"upper_bound":1000,
"gene_reaction_rule":"",
"subsystem":"Exchange",
"notes":{
"Sub-subsystem":"Extracellular exchange",
"Super-system":"Exchange"
}
},
{
"id":"EX_ala__L_glu__L_e",
"name":"Ala-L - Glu-l exchange",
"metabolites":{
"ala__L_glu__L_e":-1
},
"lower_bound":0,
"upper_bound":1000,
"gene_reaction_rule":"",
"subsystem":"Exchange",
"notes":{
"Sub-subsystem":"Extracellular exchange",
"Super-system":"Exchange"
}
},
{
"id":"EX_ala_gln_e",
"name":"Ala-gln exchange",
"metabolites":{
"ala_gln_e":-1
},
"lower_bound":0,
"upper_bound":1000,
"gene_reaction_rule":"",
"subsystem":"Exchange",
"notes":{
"Sub-subsystem":"Extracellular exchange",
"Super-system":"Exchange"
}
},
{
"id":"EX_ala_his_e",
"name":"Ala-His exchange",
"metabolites":{
"ala_his_e":-1
},
"lower_bound":0,
"upper_bound":1000,
"gene_reaction_rule":"",
"subsystem":"Exchange",
"notes":{
"Sub-subsystem":"Extracellular exchange",
"Super-system":"Exchange"
}
},
{
"id":"EX_ala_leu_e",
"name":"Ala-leu exchange",
"metabolites":{
"ala_leu_e":-1
},
"lower_bound":0,
"upper_bound":1000,
"gene_reaction_rule":"",
"subsystem":"Exchange",
"notes":{
"Sub-subsystem":"Extracellular exchange",
"Super-system":"Exchange"
}
},
{
"id":"EX_alagly_e",
"name":"L-alanylglycine exchange",
"metabolites":{
"alagly_e":-1
},
"lower_bound":0,
"upper_bound":1000,
"gene_reaction_rule":"",
"subsystem":"Exchange",
"notes":{
"Sub-subsystem":"Extracellular exchange",
"Super-system":"Exchange"
}
},
{
"id":"EX_alltn_e",
"name":"Allantoin exchange",
"metabolites":{
"alltn_e":-1
},
"lower_bound":0,
"upper_bound":1000,
"gene_reaction_rule":"",
"subsystem":"Exchange",
"notes":{
"Old_subsystem":"None",
"Sub-subsystem":"Extracellular exchange",
"Super-system":"Exchange"
}
},
{
"id":"EX_arab__L_e",
"name":"L-Arabinose exchange",
"metabolites":{
"arab__L_e":-1
},
"lower_bound":0,
"upper_bound":1000,
"gene_reaction_rule":"",
"subsystem":"Exchange",
"notes":{
"Sub-subsystem":"Extracellular exchange",
"Super-system":"Exchange"
}
},
{
"id":"EX_arbt_e",
"name":"Arbutin exchange",
"metabolites":{
"arbt_e":-1
},
"lower_bound":0,
"upper_bound":1000,
"gene_reaction_rule":"",
"subsystem":"Exchange",
"notes":{
"Old_subsystem":"None",
"Sub-subsystem":"Alternative carbon metabolism",
"Super-system":"Exchange"
}
},
{
"id":"EX_arg__L_e",
"name":"L-Arginine exchange",
"metabolites":{
"arg__L_e":-1
},
"lower_bound":0,
"upper_bound":1000,
"gene_reaction_rule":"",
"subsystem":"Exchange",
"notes":{
"Sub-subsystem":"Extracellular exchange",
"Super-system":"Exchange"
}
},
{
"id":"EX_arsbet_e",
"name":"ARSENOBETAINE exchange",
"metabolites":{
"arsbet_e":-1
},
"lower_bound":0,
"upper_bound":1000,
"gene_reaction_rule":"",
"subsystem":"Exchange",
"notes":{
"Sub-subsystem":"Extracellular exchange",
"Super-system":"Exchange"
}
},
{
"id":"EX_ascb__L_e",
"name":"L-Ascorbate exchange",
"metabolites":{
"ascb__L_e":-1
},
"lower_bound":0,
"upper_bound":1000,
"gene_reaction_rule":"",
"subsystem":"Exchange",
"notes":{
"Confidence Score":2,
"References":"PMC4916373",
"Sub-subsystem":"Extracellular exchange",
"Super-system":"Exchange"
}
},
{
"id":"EX_asn__L_e",
"name":"L-Asparagine exchange",
"metabolites":{
"asn__L_e":-1
},
"lower_bound":0,
"upper_bound":1000,
"gene_reaction_rule":"",
"subsystem":"Exchange",
"notes":{
"Old_subsystem":"None",
"Sub-subsystem":"Extracellular exchange",
"Super-system":"Exchange"
}
},
{
"id":"EX_aso3_e",
"name":"arsenite exchange",
"metabolites":{
"aso3_e":-1
},
"lower_bound":0,
"upper_bound":1000,
"gene_reaction_rule":"",
"subsystem":"Exchange",
"notes":{
"Sub-subsystem":"Extracellular exchange",
"Super-system":"Exchange"
}
},
{
"id":"EX_aso4_e",
"name":"arsenate exchange",
"metabolites":{
"aso4_e":-1
},
"lower_bound":0,
"upper_bound":1000,
"gene_reaction_rule":"",
"subsystem":"Exchange",
"notes":{
"Sub-subsystem":"Extracellular exchange",
"Super-system":"Exchange"
}
},
{
"id":"EX_asp__L_e",
"name":"L-Aspartate exchange",
"metabolites":{
"asp__L_e":-1
},
"lower_bound":0,
"upper_bound":1000,
"gene_reaction_rule":"",
"subsystem":"Exchange",
"notes":{
"Sub-subsystem":"Extracellular exchange",
"Super-system":"Exchange"
}
},
{
"id":"EX_btbet_e",
"name":"Butyro-betaine exchange",
"metabolites":{
"btbet_e":-1
},
"lower_bound":0,
"upper_bound":1000,
"gene_reaction_rule":"",
"subsystem":"Exchange",
"notes":{
"Sub-subsystem":"Extracellular exchange",
"Super-system":"Exchange"
}
},
{
"id":"EX_btn_e",
"name":"Biotin exchange",
"metabolites":{
"btn_e":-1
},
"lower_bound":0,
"upper_bound":1000,
"gene_reaction_rule":"",
"subsystem":"Exchange",
"notes":{
"Sub-subsystem":"Biotin biosynthesis",
"Super-system":"Exchange"
}
},
{
"id":"EX_butso3_e",
"name":"butanesulfonate exchange",
"metabolites":{
"butso3_e":-1
},
"lower_bound":0,
"upper_bound":1000,
"gene_reaction_rule":"",
"subsystem":"Exchange",
"notes":{
"Old_subsystem":"None",
"Sub-subsystem":"Extracellular exchange",
"Super-system":"Exchange"
}
},
{
"id":"EX_ca2_e",
"name":"Calcium exchange",
"metabolites":{
"ca2_e":-1
},
"lower_bound":-10,
"upper_bound":1000,
"gene_reaction_rule":"",
"subsystem":"Exchange",
"notes":{
"Sub-subsystem":"Extracellular exchange",
"Super-system":"Exchange"
}
},
{
"id":"EX_cbl2_e",
"name":"cob(II)alamin exchange",
"metabolites":{
"cbl2_e":-1
},
"lower_bound":0,
"upper_bound":1000,
"gene_reaction_rule":"",
"subsystem":"Exchange",
"notes":{
"Sub-subsystem":"Extracellular exchange",
"Super-system":"Exchange"
}
},
{
"id":"EX_cgly_e",
"name":"Cys-Gly exchange",
"metabolites":{
"cgly_e":-1
},
"lower_bound":0,
"upper_bound":1000,
"gene_reaction_rule":"",
"subsystem":"Exchange",
"notes":{
"Sub-subsystem":"Extracellular exchange",
"Super-system":"Exchange"
}
},
{
"id":"EX_chol_e",
"name":"Choline exchange",
"metabolites":{
"chol_e":-1
},
"lower_bound":0,
"upper_bound":1000,
"gene_reaction_rule":"",
"subsystem":"Exchange",
"notes":{
"Sub-subsystem":"Extracellular exchange",
"Super-system":"Exchange"
}
},
{
"id":"EX_chols_e",
"name":"Choline sulfate exchange",
"metabolites":{
"chols_e":-1
},
"lower_bound":0,
"upper_bound":1000,
"gene_reaction_rule":"",
"subsystem":"Exchange",
"notes":{
"Sub-subsystem":"Extracellular exchange",
"Super-system":"Exchange"
}
},
{
"id":"EX_cl_e",
"name":"Chloride exchange",
"metabolites":{
"cl_e":-1
},
"lower_bound":-10,
"upper_bound":1000,
"gene_reaction_rule":"",
"subsystem":"Exchange",
"notes":{
"Sub-subsystem":"Extracellular exchange",
"Super-system":"Exchange"
}
},
{
"id":"EX_co2_e",
"name":"CO2 exchange",
"metabolites":{
"co2_e":-1
},
"lower_bound":-10,
"upper_bound":1000,
"gene_reaction_rule":"",
"subsystem":"Exchange",
"notes":{
"Sub-subsystem":"Extracellular exchange",
"Super-system":"Exchange"
}
},
{
"id":"EX_cobalt2_e",
"name":"Co2+ exchange",
"metabolites":{
"cobalt2_e":-1
},
"lower_bound":-10,
"upper_bound":1000,
"gene_reaction_rule":"",
"subsystem":"Exchange",
"notes":{
"Sub-subsystem":"Extracellular exchange",
"Super-system":"Exchange"
}
},
{
"id":"EX_crn_e",
"name":"L-Carnitine exchange",
"metabolites":{
"crn_e":-1
},
"lower_bound":0,
"upper_bound":1000,
"gene_reaction_rule":"",
"subsystem":"Exchange",
"notes":{
"Sub-subsystem":"Extracellular exchange",
"Super-system":"Exchange"
}
},
{
"id":"EX_csn_e",
"name":"Cytosine exchange",
"metabolites":{
"csn_e":-1
},
"lower_bound":0,
"upper_bound":1000,
"gene_reaction_rule":"",
"subsystem":"Exchange",
"notes":{
"Sub-subsystem":"Pyrimidine metabolism",
"Super-system":"Exchange"
}
},
{
"id":"EX_ctbt_e",
"name":"crotono-betaine exchange",
"metabolites":{
"ctbt_e":-1
},
"lower_bound":0,
"upper_bound":1000,
"gene_reaction_rule":"",
"subsystem":"Exchange",
"notes":{
"Sub-subsystem":"Extracellular exchange",
"Super-system":"Exchange"
}
},
{
"id":"EX_cu2_e",
"name":"Cu2+ exchange",
"metabolites":{
"cu2_e":-1
},
"lower_bound":-10,
"upper_bound":1000,
"gene_reaction_rule":"",
"subsystem":"Exchange",
"notes":{
"Sub-subsystem":"Extracellular exchange",
"Super-system":"Exchange"
}
},
{
"id":"EX_cys__L_e",
"name":"L-Cysteine exchange",
"metabolites":{
"cys__L_e":-1
},
"lower_bound":0,
"upper_bound":1000,
"gene_reaction_rule":"",
"subsystem":"Exchange",
"notes":{
"Sub-subsystem":"Extracellular exchange",
"Super-system":"Exchange"
}
},
{
"id":"EX_cytd_e",
"name":"Cytidine exchange",
"metabolites":{
"cytd_e":-1
},
"lower_bound":0,
"upper_bound":1000,
"gene_reaction_rule":"",
"subsystem":"Exchange",
"notes":{
"Sub-subsystem":"Pyrimidine metabolism",
"Super-system":"Exchange"
}
},
{
"id":"EX_dad__2_e",
"name":"Deoxyadenosine exchange",
"metabolites":{
"dad__2_e":-1
},
"lower_bound":0,
"upper_bound":1000,
"gene_reaction_rule":"",
"subsystem":"Exchange",
"notes":{
"Old_subsystem":"None",
"Sub-subsystem":"Nucleotide salvage and interconversion",
"Super-system":"Exchange"
}
},
{
"id":"EX_dcyt_e",
"name":"Deoxycytidine exchange",
"metabolites":{
"dcyt_e":-1
},
"lower_bound":0,
"upper_bound":1000,
"gene_reaction_rule":"",
"subsystem":"Exchange",
"notes":{
"Sub-subsystem":"Pyrimidine metabolism",
"Super-system":"Exchange"
}
},
{
"id":"EX_dgsn_e",
"name":"Deoxyguanosine exchange",
"metabolites":{
"dgsn_e":-1
},
"lower_bound":0,
"upper_bound":1000,
"gene_reaction_rule":"",
"subsystem":"Exchange",
"notes":{
"Sub-subsystem":"Nucleotide salvage and interconversion",
"Super-system":"Exchange"
}
},
{
"id":"EX_dhptd_c",
"name":"4,5-dihydroxy-2,3-pentanedione exchange",
"metabolites":{
"dhptd_c":-1
},
"lower_bound":0,
"upper_bound":1000,
"gene_reaction_rule":"",
"subsystem":"Exchange",
"notes":{
"Sub-subsystem":"Extracellular exchange",
"Super-system":"Exchange"
}
},
{
"id":"EX_din_e",
"name":"Deoxyinosine exchange",
"metabolites":{
"din_e":-1
},
"lower_bound":0,
"upper_bound":1000,
"gene_reaction_rule":"",
"subsystem":"Exchange",
"notes":{
"Sub-subsystem":"Extracellular exchange",
"Super-system":"Exchange"
}
},
{
"id":"EX_drib_e",
"name":"Deoxyribose exchange",
"metabolites":{
"drib_e":-1
},
"lower_bound":0,
"upper_bound":1000,
"gene_reaction_rule":"",
"subsystem":"Exchange",
"notes":{
"Sub-subsystem":"Purine biosynthesis",
"Super-system":"Exchange"
}
},
{
"id":"EX_etoh_e",
"name":"Ethanol exchange",
"metabolites":{
"etoh_e":-1
},
"lower_bound":0,
"upper_bound":1000,
"gene_reaction_rule":"",
"subsystem":"Exchange",
"notes":{
"Sub-subsystem":"Extracellular exchange",
"Super-system":"Exchange"
}
},
{
"id":"EX_f6p_e",
"name":"D-Fructose 6-phosphate exchange",
"metabolites":{
"f6p_e":-1
},
"lower_bound":0,
"upper_bound":1000,
"gene_reaction_rule":"",
"subsystem":"Exchange",
"notes":{
"Old_subsystem":"None",
"Sub-subsystem":"Extracellular exchange",
"Super-system":"Exchange"
}
},
{
"id":"EX_fad_c",
"name":"",
"metabolites":{
"fad_c":-1
},
"lower_bound":0,
"upper_bound":1000,
"gene_reaction_rule":"",
"subsystem":"Exchange",
"notes":{
"Sub-subsystem":"Extracellular exchange",
"Super-system":"Exchange"
}
},
{
"id":"EX_fe2_e",
"name":"Fe2+ exchange",
"metabolites":{
"fe2_e":-1
},
"lower_bound":-10,
"upper_bound":1000,
"gene_reaction_rule":"",
"subsystem":"Exchange",
"notes":{
"Sub-subsystem":"Iron sequestration system",
"Super-system":"Exchange"
}
},
{
"id":"EX_fe3_e",
"name":"Fe3+ exchange",
"metabolites":{
"fe3_e":-1
},
"lower_bound":-10,
"upper_bound":1000,
"gene_reaction_rule":"",
"subsystem":"Exchange",
"notes":{
"Sub-subsystem":"Extracellular exchange",
"Super-system":"Exchange"
}
},
{
"id":"EX_fe3dcit_e",
"name":"Fe(III)dicitrate exchange",
"metabolites":{
"fe3dcit_e":-1
},
"lower_bound":0,
"upper_bound":1000,
"gene_reaction_rule":"",
"subsystem":"Exchange",
"notes":{
"Sub-subsystem":"Extracellular exchange",
"Super-system":"Exchange"
}
},
{
"id":"EX_fecrm_e",
"name":"Ferrichrome exchange",
"metabolites":{
"fecrm_e":-1
},
"lower_bound":0,
"upper_bound":1000,
"gene_reaction_rule":"",
"subsystem":"Exchange",
"notes":{
"Sub-subsystem":"Extracellular exchange",
"Super-system":"Exchange"
}
},
{
"id":"EX_fol_e",
"name":"Folate exchange",
"metabolites":{
"fol_e":-1
},
"lower_bound":0,
"upper_bound":1000,
"gene_reaction_rule":"",
"subsystem":"Cofactor and Prosthetic Group Metabolism",
"notes":{
"Sub-subsystem":"Folate Metabolism",
"Super-system":"Cofactor and Prosthetic Group Metabolism"
}
},
{
"id":"EX_for_e",
"name":"Formate exchange",
"metabolites":{
"for_e":-1
},
"lower_bound":0,
"upper_bound":0,
"gene_reaction_rule":"",
"subsystem":"Exchange",
"notes":{
"Sub-subsystem":"Extracellular exchange",
"Super-system":"Exchange"
}
},
{
"id":"EX_fru_e",
"name":"D-Fructose exchange",
"metabolites":{
"fru_e":-1
},
"lower_bound":0,
"upper_bound":1000,
"gene_reaction_rule":"",
"subsystem":"Exchange",
"notes":{
"Sub-subsystem":"Extracellular exchange",
"Super-system":"Exchange"
}
},
{
"id":"EX_fuc__L_e",
"name":"L-Fucose exchange",
"metabolites":{
"fuc__L_e":-1
},
"lower_bound":0,
"upper_bound":1000,
"gene_reaction_rule":"",
"subsystem":"Exchange",
"notes":{
"Old_subsystem":"None",
"Sub-subsystem":"Extracellular exchange",
"Super-system":"Exchange"
}
},
{
"id":"EX_fum_e",
"name":"Fumarate exchange",
"metabolites":{
"fum_e":-1
},
"lower_bound":0,
"upper_bound":1000,
"gene_reaction_rule":"",
"subsystem":"Exchange",
"notes":{
"Old_subsystem":"None",
"Sub-subsystem":"Extracellular exchange",
"Super-system":"Exchange"
}
},
{
"id":"EX_g6p_e",
"name":"D-Glucose 6-phosphate exchange",
"metabolites":{
"g6p_e":-1
},
"lower_bound":0,
"upper_bound":1000,
"gene_reaction_rule":"",
"subsystem":"Exchange",
"notes":{
"Sub-subsystem":"Alternative carbon metabolism",
"Super-system":"Exchange"
}
},
{
"id":"EX_gal_e",
"name":"D-Galactose exchange",
"metabolites":{
"gal_e":-1
},
"lower_bound":0,
"upper_bound":1000,
"gene_reaction_rule":"",
"subsystem":"Cell Wall/Membrane/Envelope Metabolism",
"notes":{
"Old_subsystem":"None",
"Sub-subsystem":"UDP-galactose biosynthesis",
"Super-system":"Cell Wall/Membrane/Envelope Metabolism"
}
},
{
"id":"EX_galctn__D_e",
"name":"D-Galactonate exchange",
"metabolites":{
"galctn__D_e":-1
},
"lower_bound":0,
"upper_bound":1000,
"gene_reaction_rule":"",
"subsystem":"Exchange",
"notes":{
"Old_subsystem":"None",
"Sub-subsystem":"Extracellular exchange",
"Super-system":"Exchange"
}
},
{
"id":"EX_galt_e",
"name":"Galactitol exchange",
"metabolites":{
"galt_e":-1
},
"lower_bound":0,
"upper_bound":1000,
"gene_reaction_rule":"",
"subsystem":"Exchange",
"notes":{
"Sub-subsystem":"Extracellular exchange",
"Super-system":"Exchange"
}
},
{
"id":"EX_gam6p_e",
"name":"D-Glucosamine 6-phosphate exchange",
"metabolites":{
"gam6p_e":-1
},
"lower_bound":0,
"upper_bound":1000,
"gene_reaction_rule":"",
"subsystem":"Exchange",
"notes":{
"Old_subsystem":"None",
"Sub-subsystem":"Extracellular exchange",
"Super-system":"Exchange"
}
},
{
"id":"EX_gam_e",
"name":"D-Glucosamine exchange",
"metabolites":{
"gam_e":-1
},
"lower_bound":0,
"upper_bound":1000,
"gene_reaction_rule":"",
"subsystem":"Exchange",
"notes":{
"Sub-subsystem":"Extracellular exchange",
"Super-system":"Exchange"
}
},
{
"id":"EX_glc__D_e",
"name":"D-Glucose exchange",
"metabolites":{
"glc__D_e":-1
},
"lower_bound":-10,
"upper_bound":1000,
"gene_reaction_rule":"",
"subsystem":"Exchange",
"notes":{
"Sub-subsystem":"Glycolysis/Gluconeogenesis",
"Super-system":"Exchange"
}
},
{
"id":"EX_glcn_e",
"name":"D-Gluconate exchange",
"metabolites":{
"glcn_e":-1
},
"lower_bound":0,
"upper_bound":1000,
"gene_reaction_rule":"",
"subsystem":"Exchange",
"notes":{
"Sub-subsystem":"Pentose Phosphate Pathway",
"Super-system":"Exchange"
}
},
{
"id":"EX_glcr_e",
"name":"D-Glucarate exchange",
"metabolites":{
"glcr_e":-1
},
"lower_bound":0,
"upper_bound":1000,
"gene_reaction_rule":"",
"subsystem":"Lipid Metabolism",
"notes":{
"Old_subsystem":"None",
"Sub-subsystem":"Glycerol metabolism",
"Super-system":"Lipid Metabolism"
}
},
{
"id":"EX_glcur_e",
"name":"D-Glucuronate exchange",
"metabolites":{
"glcur_e":-1
},
"lower_bound":0,
"upper_bound":1000,
"gene_reaction_rule":"",
"subsystem":"Exchange",
"notes":{
"Old_subsystem":"None",
"Sub-subsystem":"Extracellular exchange",
"Super-system":"Exchange"
}
},
{
"id":"EX_gln__L_e",
"name":"L-Glutamine exchange",
"metabolites":{
"gln__L_e":-1
},
"lower_bound":0,
"upper_bound":1000,
"gene_reaction_rule":"",
"subsystem":"Exchange",
"notes":{
"Sub-subsystem":"Extracellular exchange",
"Super-system":"Exchange"
}
},
{
"id":"EX_glu__L_e",
"name":"L-Glutamate exchange",
"metabolites":{
"glu__L_e":-1
},
"lower_bound":0,
"upper_bound":1000,
"gene_reaction_rule":"",
"subsystem":"Exchange",
"notes":{
"Sub-subsystem":"Extracellular exchange",
"Super-system":"Exchange"
}
},
{
"id":"EX_gly__pro__L_e",
"name":"Gly-pro-L exchange",
"metabolites":{
"gly__pro__L_e":-1
},
"lower_bound":0,
"upper_bound":1000,
"gene_reaction_rule":"",
"subsystem":"Exchange",
"notes":{
"Sub-subsystem":"Extracellular exchange",
"Super-system":"Exchange"
}
},
{
"id":"EX_gly_asn__L_e",
"name":"Gly-asn exchange",
"metabolites":{
"gly_asn__L_e":-1
},
"lower_bound":0,
"upper_bound":1000,
"gene_reaction_rule":"",
"subsystem":"Exchange",
"notes":{
"Sub-subsystem":"Extracellular exchange",
"Super-system":"Exchange"
}
},
{
"id":"EX_gly_asp__L_e",
"name":"Gly-asp__L exchange",
"metabolites":{
"gly_asp__L_e":-1
},
"lower_bound":0,
"upper_bound":1000,
"gene_reaction_rule":"",
"subsystem":"Exchange",
"notes":{
"Sub-subsystem":"Extracellular exchange",
"Super-system":"Exchange"
}
},
{
"id":"EX_gly_cys_e",
"name":"Gly-cys exchange",
"metabolites":{
"gly_cys_e":-1
},
"lower_bound":0,
"upper_bound":1000,
"gene_reaction_rule":"",
"subsystem":"Exchange",
"notes":{
"Sub-subsystem":"Extracellular exchange",
"Super-system":"Exchange"
}
},
{
"id":"EX_gly_e",
"name":"Glycine exchange",
"metabolites":{
"gly_e":-1
},
"lower_bound":0,
"upper_bound":1000,
"gene_reaction_rule":"",
"subsystem":"Exchange",
"notes":{
"Sub-subsystem":"Extracellular exchange",
"Super-system":"Exchange"
}
},
{
"id":"EX_gly_glu__L_e",
"name":"Gly-glu exchange",
"metabolites":{
"gly_glu__L_e":-1
},
"lower_bound":0,
"upper_bound":1000,
"gene_reaction_rule":"",
"subsystem":"Exchange",
"notes":{
"Sub-subsystem":"Extracellular exchange",
"Super-system":"Exchange"
}
},
{
"id":"EX_gly_met_e",
"name":"Gly-met exchange",
"metabolites":{
"gly_met_e":-1
},
"lower_bound":0,
"upper_bound":1000,
"gene_reaction_rule":"",
"subsystem":"Exchange",
"notes":{
"Sub-subsystem":"Extracellular exchange",
"Super-system":"Exchange"
}
},
{
"id":"EX_gly_phe_e",
"name":"Gly-Phe exchange",
"metabolites":{
"gly_phe_e":-1
},
"lower_bound":0,
"upper_bound":1000,
"gene_reaction_rule":"",
"subsystem":"Exchange",
"notes":{
"Sub-subsystem":"Extracellular exchange",
"Super-system":"Exchange"
}
},
{
"id":"EX_gly_tyr_e",
"name":"Gly-tyr exchange",
"metabolites":{
"gly_tyr_e":-1
},
"lower_bound":0,
"upper_bound":1000,
"gene_reaction_rule":"",
"subsystem":"Exchange",
"notes":{
"Sub-subsystem":"Extracellular exchange",
"Super-system":"Exchange"
}
},
{
"id":"EX_glyald_e",
"name":"D-Glyceraldehyde exchange",
"metabolites":{
"glyald_e":-1
},
"lower_bound":0,
"upper_bound":1000,
"gene_reaction_rule":"",
"subsystem":"Lipid Metabolism",
"notes":{
"Sub-subsystem":"Glycerol metabolism",
"Super-system":"Lipid Metabolism"
}
},
{
"id":"EX_glyb_e",
"name":"Glycine betaine exchange",
"metabolites":{
"glyb_e":-1
},
"lower_bound":0,
"upper_bound":1000,
"gene_reaction_rule":"",
"subsystem":"Exchange",
"notes":{
"Sub-subsystem":"Extracellular exchange",
"Super-system":"Exchange"
}
},
{
"id":"EX_glyc3p_e",
"name":"Glycerol 3-phosphate exchange",
"metabolites":{
"glyc3p_e":-1
},
"lower_bound":0,
"upper_bound":1000,
"gene_reaction_rule":"",
"subsystem":"Lipid Metabolism",
"notes":{
"Sub-subsystem":"Glycerol metabolism",
"Super-system":"Lipid Metabolism"
}
},
{
"id":"EX_glyc_e",
"name":"Glycerol exchange",
"metabolites":{
"glyc_e":-1
},
"lower_bound":0,
"upper_bound":1000,
"gene_reaction_rule":"",
"subsystem":"Lipid Metabolism",
"notes":{
"Sub-subsystem":"Glycerol metabolism",
"Super-system":"Lipid Metabolism"
}
},
{
"id":"EX_gsn_e",
"name":"Guanosine exchange",
"metabolites":{
"gsn_e":-1
},
"lower_bound":0,
"upper_bound":1000,
"gene_reaction_rule":"",
"subsystem":"Exchange",
"notes":{
"Old_subsystem":"None",
"Sub-subsystem":"Nucleotide salvage and interconversion",
"Super-system":"Exchange"
}
},
{
"id":"EX_gthrd_e",
"name":"Reduced glutathione (extracellular) exchange",
"metabolites":{
"gthrd_e":-1
},
"lower_bound":0,
"upper_bound":1000,
"gene_reaction_rule":"",
"subsystem":"Exchange",
"notes":{
"Confidence Score":2,
"References":[
"PMID: 20030722",
"PMID: 23701283"
],
"Sub-subsystem":"Extracellular exchange",
"Super-system":"Exchange"
}
},
{
"id":"EX_gua_e",
"name":"Guanine exchange",
"metabolites":{
"gua_e":-1
},
"lower_bound":0,
"upper_bound":1000,
"gene_reaction_rule":"",
"subsystem":"Exchange",
"notes":{
"Sub-subsystem":"Nucleotide salvage and interconversion",
"Super-system":"Exchange"
}
},
{
"id":"EX_h2o_e",
"name":"H2O exchange",
"metabolites":{
"h2o_e":-1
},
"lower_bound":-10,
"upper_bound":1000,
"gene_reaction_rule":"",
"subsystem":"Exchange",
"notes":{
"Sub-subsystem":"Extracellular exchange",
"Super-system":"Exchange"
}
},
{
"id":"EX_h_e",
"name":"H+ exchange",
"metabolites":{
"h_e":-1
},
"lower_bound":-10,
"upper_bound":1000,
"gene_reaction_rule":"",
"subsystem":"Exchange",
"notes":{
"Sub-subsystem":"Extracellular exchange",
"Super-system":"Exchange"
}
},
{
"id":"EX_hdca_e",
"name":"Hexadecanoate (n-C16:0) exchange",
"metabolites":{
"hdca_e":-1
},
"lower_bound":0,
"upper_bound":1000,
"gene_reaction_rule":"",
"subsystem":"Exchange",
"notes":{
"Sub-subsystem":"Extracellular exchange",
"Super-system":"Exchange"
}
},
{
"id":"EX_hedACP_e",
"name":"hexadecanoyl-acp exchange",
"metabolites":{
"hedACP_e":-1
},
"lower_bound":0,
"upper_bound":1000,
"gene_reaction_rule":"",
"subsystem":"Exchange",
"notes":{
"Sub-subsystem":"Extracellular exchange",
"Super-system":"Exchange"
}
},
{
"id":"EX_his__L_e",
"name":"L-Histidine exchange",
"metabolites":{
"his__L_e":-1
},
"lower_bound":0,
"upper_bound":1000,
"gene_reaction_rule":"",
"subsystem":"Exchange",
"notes":{
"Old_subsystem":"None",
"Sub-subsystem":"Extracellular exchange",
"Super-system":"Exchange"
}
},
{
"id":"EX_hxa_e",
"name":"Hexanoate (n-C6:0) exchange",
"metabolites":{
"hxa_e":-1
},
"lower_bound":0,
"upper_bound":1000,
"gene_reaction_rule":"",
"subsystem":"Exchange",
"notes":{
"Old_subsystem":"None",
"Sub-subsystem":"Extracellular exchange",
"Super-system":"Exchange"
}
},
{
"id":"EX_ile__L_e",
"name":"L-Isoleucine exchange",
"metabolites":{
"ile__L_e":-1
},
"lower_bound":0,
"upper_bound":1000,
"gene_reaction_rule":"",
"subsystem":"Exchange",
"notes":{
"Sub-subsystem":"Extracellular exchange",
"Super-system":"Exchange"
}
},
{
"id":"EX_ins_e",
"name":"Inosine exchange",
"metabolites":{
"ins_e":-1
},
"lower_bound":0,
"upper_bound":1000,
"gene_reaction_rule":"",
"subsystem":"Exchange",
"notes":{
"Old_subsystem":"None",
"Sub-subsystem":"Nucleotide salvage and interconversion",
"Super-system":"Exchange"
}
},
{
"id":"EX_k_e",
"name":"potassium exchange",
"metabolites":{
"k_e":-1
},
"lower_bound":-10,
"upper_bound":1000,
"gene_reaction_rule":"",
"subsystem":"Exchange",
"notes":{
"Sub-subsystem":"Extracellular exchange",
"Super-system":"Exchange"
}
},
{
"id":"EX_lac__D_e",
"name":"",
"metabolites":{
"lac__D_e":-1
},
"lower_bound":0,
"upper_bound":1000,
"gene_reaction_rule":"",
"subsystem":"Exchange",
"notes":{
"Sub-subsystem":"Extracellular exchange",
"Super-system":"Exchange"
}
},
{
"id":"EX_lac__L_e",
"name":"L-Lactate exchange",
"metabolites":{
"lac__L_e":-1
},
"lower_bound":0,
"upper_bound":1000,
"gene_reaction_rule":"",
"subsystem":"Exchange",
"notes":{
"Sub-subsystem":"Extracellular exchange",
"Super-system":"Exchange"
}
},
{
"id":"EX_lcts_e",
"name":"Lactose exchange",
"metabolites":{
"lcts_e":-1
},
"lower_bound":0,
"upper_bound":1000,
"gene_reaction_rule":"",
"subsystem":"Exchange",
"notes":{
"Sub-subsystem":"Galactose metabolism",
"Super-system":"Exchange"
}
},
{
"id":"EX_leu__L_e",
"name":"L-Leucine exchange",
"metabolites":{
"leu__L_e":-1
},
"lower_bound":0,
"upper_bound":1000,
"gene_reaction_rule":"",
"subsystem":"Exchange",
"notes":{
"Sub-subsystem":"Extracellular exchange",
"Super-system":"Exchange"
}
},
{
"id":"EX_lipoate_e",
"name":"Lipoate exchange",
"metabolites":{
"lipoate_e":-1
},
"lower_bound":0,
"upper_bound":1000,
"gene_reaction_rule":"",
"subsystem":"Exchange",
"notes":{
"Sub-subsystem":"Extracellular exchange",
"Super-system":"Exchange"
}
},
{
"id":"EX_lys__L_e",
"name":"L-Lysine exchange",
"metabolites":{
"lys__L_e":-1
},
"lower_bound":0,
"upper_bound":1000,
"gene_reaction_rule":"",
"subsystem":"Exchange",
"notes":{
"Sub-subsystem":"Extracellular exchange",
"Super-system":"Exchange"
}
},
{
"id":"EX_mal__D_e",
"name":"D-Malate exchange",
"metabolites":{
"mal__D_e":-1
},
"lower_bound":0,
"upper_bound":1000,
"gene_reaction_rule":"",
"subsystem":"Exchange",
"notes":{
"Old_subsystem":"None",
"Sub-subsystem":"Extracellular exchange",
"Super-system":"Exchange"
}
},
{
"id":"EX_mal__L_e",
"name":"L-Malate exchange",
"metabolites":{
"mal__L_e":-1
},
"lower_bound":0,
"upper_bound":1000,
"gene_reaction_rule":"",
"subsystem":"Exchange",
"notes":{
"Sub-subsystem":"Extracellular exchange",
"Super-system":"Exchange"
}
},
{
"id":"EX_malt_e",
"name":"Maltose exchange",
"metabolites":{
"malt_e":-1
},
"lower_bound":0,
"upper_bound":1000,
"gene_reaction_rule":"",
"subsystem":"Exchange",
"notes":{
"Sub-subsystem":"Alternative carbon metabolism",
"Super-system":"Exchange"
}
},
{
"id":"EX_malthx_e",
"name":"Maltohexaose exchange",
"metabolites":{
"malthx_e":-1
},
"lower_bound":0,
"upper_bound":1000,
"gene_reaction_rule":"",
"subsystem":"Exchange",
"notes":{
"Sub-subsystem":"Extracellular exchange",
"Super-system":"Exchange"
}
},
{
"id":"EX_malttr_e",
"name":"Maltotriose exchange",
"metabolites":{
"malttr_e":-1
},
"lower_bound":0,
"upper_bound":1000,
"gene_reaction_rule":"",
"subsystem":"Exchange",
"notes":{
"Sub-subsystem":"Alternative carbon metabolism",
"Super-system":"Exchange"
}
},
{
"id":"EX_man6p_e",
"name":"D-Mannose 6-phosphate exchange",
"metabolites":{
"man6p_e":-1
},
"lower_bound":0,
"upper_bound":1000,
"gene_reaction_rule":"",
"subsystem":"Exchange",
"notes":{
"Sub-subsystem":"Extracellular exchange",
"Super-system":"Exchange"
}
},
{
"id":"EX_man_e",
"name":"D-Mannose exchange",
"metabolites":{
"man_e":-1
},
"lower_bound":0,
"upper_bound":1000,
"gene_reaction_rule":"",
"subsystem":"Exchange",
"notes":{
"Sub-subsystem":"Extracellular exchange",
"Super-system":"Exchange"
}
},
{
"id":"EX_met__D_e",
"name":"D-Methionine exchange",
"metabolites":{
"met__D_e":-1
},
"lower_bound":0,
"upper_bound":1000,
"gene_reaction_rule":"",
"subsystem":"Exchange",
"notes":{
"Sub-subsystem":"Extracellular exchange",
"Super-system":"Exchange"
}
},
{
"id":"EX_met__L_ala__L_e",
"name":"Met-L - Ala-l exchange",
"metabolites":{
"met__L_ala__L_e":-1
},
"lower_bound":0,
"upper_bound":1000,
"gene_reaction_rule":"",
"subsystem":"Exchange",
"notes":{
"Sub-subsystem":"Extracellular exchange",
"Super-system":"Exchange"
}
},
{
"id":"EX_met__L_e",
"name":"L-Methionine exchange",
"metabolites":{
"met__L_e":-1
},
"lower_bound":0,
"upper_bound":1000,
"gene_reaction_rule":"",
"subsystem":"Exchange",
"notes":{
"Sub-subsystem":"Extracellular exchange",
"Super-system":"Exchange"
}
},
{
"id":"EX_metsox__R__L_e",
"name":"L-methionine-R-sulfoxide exchange",
"metabolites":{
"metsox__R__L_e":-1
},
"lower_bound":0,
"upper_bound":1000,
"gene_reaction_rule":"",
"subsystem":"Exchange",
"notes":{
"Sub-subsystem":"Extracellular exchange",
"Super-system":"Exchange"
}
},
{
"id":"EX_metsox__S__L_e",
"name":"L-Methionine Sulfoxide exchange",
"metabolites":{
"metsox__S__L_e":-1
},
"lower_bound":0,
"upper_bound":1000,
"gene_reaction_rule":"",
"subsystem":"Exchange",
"notes":{
"Sub-subsystem":"Extracellular exchange",
"Super-system":"Exchange"
}
},
{
"id":"EX_mg2_e",
"name":"magnesium exchange",
"metabolites":{
"mg2_e":-1
},
"lower_bound":-10,
"upper_bound":1000,
"gene_reaction_rule":"",
"subsystem":"Exchange",
"notes":{
"Sub-subsystem":"Extracellular exchange",
"Super-system":"Exchange"
}
},
{
"id":"EX_mn2_e",
"name":"Mn2+ exchange",
"metabolites":{
"mn2_e":-1
},
"lower_bound":-10,
"upper_bound":1000,
"gene_reaction_rule":"",
"subsystem":"Exchange",
"notes":{
"Sub-subsystem":"Extracellular exchange",
"Super-system":"Exchange"
}
},
{
"id":"EX_mnl_e",
"name":"D-Mannitol exchange",
"metabolites":{
"mnl_e":-1
},
"lower_bound":0,
"upper_bound":1000,
"gene_reaction_rule":"",
"subsystem":"Exchange",
"notes":{
"Sub-subsystem":"Alternative carbon metabolism",
"Super-system":"Exchange"
}
},
{
"id":"EX_mobd_e",
"name":"Molybdate exchange",
"metabolites":{
"mobd_e":-1
},
"lower_bound":-10,
"upper_bound":1000,
"gene_reaction_rule":"",
"subsystem":"Exchange",
"notes":{
"Sub-subsystem":"Extracellular exchange",
"Super-system":"Exchange"
}
},
{
"id":"EX_myrsACP_e",
"name":"Myristoyl-ACP (n-C14:0ACP) exchange",
"metabolites":{
"myrsACP_e":-1
},
"lower_bound":0,
"upper_bound":1000,
"gene_reaction_rule":"",
"subsystem":"Exchange",
"notes":{
"Sub-subsystem":"Extracellular exchange",
"Super-system":"Exchange"
}
},
{
"id":"EX_na1_e",
"name":"Sodium exchange",
"metabolites":{
"na1_e":-1
},
"lower_bound":-10,
"upper_bound":1000,
"gene_reaction_rule":"",
"subsystem":"Exchange",
"notes":{
"Sub-subsystem":"Extracellular exchange",
"Super-system":"Exchange"
}
},
{
"id":"EX_nac_e",
"name":"Nicotinate exchange",
"metabolites":{
"nac_e":-1
},
"lower_bound":-10,
"upper_bound":1000,
"gene_reaction_rule":"",
"subsystem":"Exchange",
"notes":{
"Sub-subsystem":"Nicotinate catabolism",
"Super-system":"Exchange"
}
},
{
"id":"EX_ncam_e",
"name":"Nicotinamide exchange",
"metabolites":{
"ncam_e":-1
},
"lower_bound":0,
"upper_bound":1000,
"gene_reaction_rule":"",
"subsystem":"Exchange",
"notes":{
"Sub-subsystem":"Extracellular exchange",
"Super-system":"Exchange"
}
},
{
"id":"EX_nh4_e",
"name":"Ammonium exchange",
"metabolites":{
"nh4_e":-1
},
"lower_bound":-10,
"upper_bound":1000,
"gene_reaction_rule":"",
"subsystem":"Exchange",
"notes":{
"Sub-subsystem":"Nitrogen Metabolism",
"Super-system":"Exchange"
}
},
{
"id":"EX_ni2_e",
"name":"nickel exchange",
"metabolites":{
"ni2_e":-1
},
"lower_bound":-10,
"upper_bound":1000,
"gene_reaction_rule":"",
"subsystem":"Exchange",
"notes":{
"Sub-subsystem":"Extracellular exchange",
"Super-system":"Exchange"
}
},
{
"id":"EX_no2_e",
"name":"Nitrite exchange",
"metabolites":{
"no2_e":-1
},
"lower_bound":0,
"upper_bound":1000,
"gene_reaction_rule":"",
"subsystem":"Exchange",
"notes":{
"Sub-subsystem":"Nitrogen Metabolism",
"Super-system":"Exchange"
}
},
{
"id":"EX_no3_e",
"name":"Nitrate exchange",
"metabolites":{
"no3_e":-1
},
"lower_bound":0,
"upper_bound":1000,
"gene_reaction_rule":"",
"subsystem":"Exchange",
"notes":{
"Sub-subsystem":"Nitrogen Metabolism",
"Super-system":"Exchange"
}
},
{
"id":"EX_o2_e",
"name":"O2 exchange",
"metabolites":{
"o2_e":-1
},
"lower_bound":-20,
"upper_bound":1000,
"gene_reaction_rule":"",
"subsystem":"Exchange",
"notes":{
"Sub-subsystem":"Extracellular exchange",
"Super-system":"Exchange"
}
},
{
"id":"EX_octACP_e",
"name":"Octodecanoyl-ACP exchange",
"metabolites":{
"octACP_e":-1
},
"lower_bound":0,
"upper_bound":1000,
"gene_reaction_rule":"",
"subsystem":"Exchange",
"notes":{
"Sub-subsystem":"Extracellular exchange",
"Super-system":"Exchange"
}
},
{
"id":"EX_orn_e",
"name":"Ornithine exchange",
"metabolites":{
"orn_e":-1
},
"lower_bound":0,
"upper_bound":1000,
"gene_reaction_rule":"",
"subsystem":"Exchange",
"notes":{
"Sub-subsystem":"Extracellular exchange",
"Super-system":"Exchange"
}
},
{
"id":"EX_peamn_e",
"name":"Phenethylamine exchange",
"metabolites":{
"peamn_e":-1
},
"lower_bound":0,
"upper_bound":1000,
"gene_reaction_rule":"",
"subsystem":"Exchange",
"notes":{
"Old_subsystem":"None",
"Sub-subsystem":"Extracellular exchange",
"Super-system":"Exchange"
}
},
{
"id":"EX_phe__L_e",
"name":"L-Phenylalanine exchange",
"metabolites":{
"phe__L_e":-1
},
"lower_bound":0,
"upper_bound":1000,
"gene_reaction_rule":"",
"subsystem":"Exchange",
"notes":{
"Old_subsystem":"None",
"Sub-subsystem":"Extracellular exchange",
"Super-system":"Exchange"
}
},
{
"id":"EX_pheme_e",
"name":"Protoheme exchange",
"metabolites":{
"pheme_e":-1
},
"lower_bound":0,
"upper_bound":1000,
"gene_reaction_rule":"",
"subsystem":"Exchange",
"notes":{
"Sub-subsystem":"Iron sequestration system",
"Super-system":"Exchange"
}
},
{
"id":"EX_pi_e",
"name":"Phosphate exchange",
"metabolites":{
"pi_e":-1
},
"lower_bound":-10,
"upper_bound":1000,
"gene_reaction_rule":"",
"subsystem":"Exchange",
"notes":{
"Sub-subsystem":"Extracellular exchange",
"Super-system":"Exchange"
}
},
{
"id":"EX_pnto__R_e",
"name":"(R)-Pantothenate exchange",
"metabolites":{
"pnto__R_e":-1
},
"lower_bound":0,
"upper_bound":1000,
"gene_reaction_rule":"",
"subsystem":"Exchange",
"notes":{
"Sub-subsystem":"Extracellular exchange",
"Super-system":"Exchange"
}
},
{
"id":"EX_ppi_e",
"name":"Diphosphate exchange",
"metabolites":{
"ppi_e":-1
},
"lower_bound":0,
"upper_bound":1000,
"gene_reaction_rule":"",
"subsystem":"Exchange",
"notes":{
"Sub-subsystem":"Extracellular exchange",
"Super-system":"Exchange"
}
},
{
"id":"EX_pro__L_e",
"name":"L-Proline exchange",
"metabolites":{
"pro__L_e":-1
},
"lower_bound":0,
"upper_bound":1000,
"gene_reaction_rule":"",
"subsystem":"Exchange",
"notes":{
"Sub-subsystem":"Extracellular exchange",
"Super-system":"Exchange"
}
},
{
"id":"EX_ptrc_e",
"name":"Putrescine exchange",
"metabolites":{
"ptrc_e":-1
},
"lower_bound":0,
"upper_bound":1000,
"gene_reaction_rule":"",
"subsystem":"Exchange",
"notes":{
"Sub-subsystem":"Extracellular exchange",
"Super-system":"Exchange"
}
},
{
"id":"EX_pydx_e",
"name":"Pyridoxal exchange",
"metabolites":{
"pydx_e":-1
},
"lower_bound":0,
"upper_bound":1000,
"gene_reaction_rule":"",
"subsystem":"Exchange",
"notes":{
"Sub-subsystem":"Extracellular exchange",
"Super-system":"Exchange"
}
},
{
"id":"EX_pyr_e",
"name":"Pyruvate exchange",
"metabolites":{
"pyr_e":-1
},
"lower_bound":0,
"upper_bound":1000,
"gene_reaction_rule":"",
"subsystem":"Exchange",
"notes":{
"Old_subsystem":"None",
"Sub-subsystem":"Extracellular exchange",
"Super-system":"Exchange"
}
},
{
"id":"EX_rib__D_e",
"name":"D-Ribose exchange",
"metabolites":{
"rib__D_e":-1
},
"lower_bound":0,
"upper_bound":1000,
"gene_reaction_rule":"",
"subsystem":"Exchange",
"notes":{
"Sub-subsystem":"Extracellular exchange",
"Super-system":"Exchange"
}
},
{
"id":"EX_ribflv_e",
"name":"Riboflavin exchange",
"metabolites":{
"ribflv_e":-1
},
"lower_bound":0,
"upper_bound":1000,
"gene_reaction_rule":"",
"subsystem":"Exchange",
"notes":{
"Sub-subsystem":"Riboflavin biosynthesis",
"Super-system":"Exchange"
}
},
{
"id":"EX_salcn_e",
"name":"Salicin exchange",
"metabolites":{
"salcn_e":-1
},
"lower_bound":0,
"upper_bound":1000,
"gene_reaction_rule":"",
"subsystem":"Exchange",
"notes":{
"Sub-subsystem":"Extracellular exchange",
"Super-system":"Exchange"
}
},
{
"id":"EX_sbt__D_e",
"name":"D-Sorbitol exchange",
"metabolites":{
"sbt__D_e":-1
},
"lower_bound":0,
"upper_bound":1000,
"gene_reaction_rule":"",
"subsystem":"Exchange",
"notes":{
"Sub-subsystem":"Extracellular exchange",
"Super-system":"Exchange"
}
},
{
"id":"EX_ser__D_e",
"name":"D-Serine exchange",
"metabolites":{
"ser__D_e":-1
},
"lower_bound":0,
"upper_bound":1000,
"gene_reaction_rule":"",
"subsystem":"Exchange",
"notes":{
"Sub-subsystem":"Extracellular exchange",
"Super-system":"Exchange"
}
},
{
"id":"EX_ser__L_e",
"name":"L-Serine exchange",
"metabolites":{
"ser__L_e":-1
},
"lower_bound":0,
"upper_bound":1000,
"gene_reaction_rule":"",
"subsystem":"Exchange",
"notes":{
"Sub-subsystem":"Extracellular exchange",
"Super-system":"Exchange"
}
},
{
"id":"EX_so4_e",
"name":"Sulfate exchange",
"metabolites":{
"so4_e":-1
},
"lower_bound":-10,
"upper_bound":1000,
"gene_reaction_rule":"",
"subsystem":"Exchange",
"notes":{
"Sub-subsystem":"Sulfur Metabolism",
"Super-system":"Exchange"
}
},
{
"id":"EX_spmd_e",
"name":"Spermidine exchange",
"metabolites":{
"spmd_e":-1
},
"lower_bound":0,
"upper_bound":1000,
"gene_reaction_rule":"",
"subsystem":"Exchange",
"notes":{
"Sub-subsystem":"Extracellular exchange",
"Super-system":"Exchange"
}
},
{
"id":"EX_sprm_e",
"name":"Spermine exchange",
"metabolites":{
"sprm_e":-1.0
},
"lower_bound":0,
"upper_bound":999999.0,
"gene_reaction_rule":"",
"subsystem":"Exchange",
"notes":{
"Sub-subsystem":"Extracellular exchange",
"Super-system":"Exchange",
"original_bigg_ids":[
"EX_sprm_e_",
"fald_e",
"YOL020W"
]
},
"annotation":{
"SBO":"SBO:0000627"
}
},
{
"id":"EX_succ_e",
"name":"Succinate exchange",
"metabolites":{
"succ_e":-1
},
"lower_bound":0,
"upper_bound":1000,
"gene_reaction_rule":"",
"subsystem":"Exchange",
"notes":{
"Old_subsystem":"None",
"Sub-subsystem":"Extracellular exchange",
"Super-system":"Exchange"
}
},
{
"id":"EX_sucr_e",
"name":"Sucrose exchange",
"metabolites":{
"sucr_e":-1
},
"lower_bound":0,
"upper_bound":1000,
"gene_reaction_rule":"",
"subsystem":"Exchange",
"notes":{
"Sub-subsystem":"Alternative carbon metabolism",
"Super-system":"Exchange"
}
},
{
"id":"EX_tartr__L_e",
"name":"L-tartrate exchange",
"metabolites":{
"tartr__L_e":-1
},
"lower_bound":0,
"upper_bound":1000,
"gene_reaction_rule":"",
"subsystem":"Exchange",
"notes":{
"Old_subsystem":"None",
"Sub-subsystem":"Extracellular exchange",
"Super-system":"Exchange"
}
},
{
"id":"EX_thm_e",
"name":"Thiamin exchange",
"metabolites":{
"thm_e":-1
},
"lower_bound":-10,
"upper_bound":1000,
"gene_reaction_rule":"",
"subsystem":"Exchange",
"notes":{
"Sub-subsystem":"Thiamine Metabolism",
"Super-system":"Exchange"
}
},
{
"id":"EX_thr__L_e",
"name":"L-Threonine exchange",
"metabolites":{
"thr__L_e":-1
},
"lower_bound":0,
"upper_bound":1000,
"gene_reaction_rule":"",
"subsystem":"Exchange",
"notes":{
"Old_subsystem":"None",
"Sub-subsystem":"Extracellular exchange",
"Super-system":"Exchange"
}
},
{
"id":"EX_thym_e",
"name":"Thymine exchange",
"metabolites":{
"thym_e":-1
},
"lower_bound":0,
"upper_bound":1000,
"gene_reaction_rule":"",
"subsystem":"Exchange",
"notes":{
"Old_subsystem":"None",
"Sub-subsystem":"Pyrimidine metabolism",
"Super-system":"Exchange"
}
},
{
"id":"EX_thymd_e",
"name":"Thymidine exchange",
"metabolites":{
"thymd_e":-1
},
"lower_bound":0,
"upper_bound":1000,
"gene_reaction_rule":"",
"subsystem":"Exchange",
"notes":{
"Sub-subsystem":"Pyrimidine metabolism",
"Super-system":"Exchange"
}
},
{
"id":"EX_tre_e",
"name":"Trehalose exchange",
"metabolites":{
"tre_e":-1
},
"lower_bound":0,
"upper_bound":1000,
"gene_reaction_rule":"",
"subsystem":"Exchange",
"notes":{
"Sub-subsystem":"Alternative carbon metabolism",
"Super-system":"Exchange"
}
},
{
"id":"EX_trp__L_e",
"name":"L-Tryptophan exchange",
"metabolites":{
"trp__L_e":-1
},
"lower_bound":0,
"upper_bound":1000,
"gene_reaction_rule":"",
"subsystem":"Exchange",
"notes":{
"Old_subsystem":"None",
"Sub-subsystem":"Extracellular exchange",
"Super-system":"Exchange"
}
},
{
"id":"EX_tsul_e",
"name":"Thiosulfate exchange",
"metabolites":{
"tsul_e":-1
},
"lower_bound":0,
"upper_bound":1000,
"gene_reaction_rule":"",
"subsystem":"Exchange",
"notes":{
"Old_subsystem":"None",
"Sub-subsystem":"Extracellular exchange",
"Super-system":"Exchange"
}
},
{
"id":"EX_tyr__L_e",
"name":"L-Tyrosine exchange",
"metabolites":{
"tyr__L_e":-1
},
"lower_bound":0,
"upper_bound":1000,
"gene_reaction_rule":"",
"subsystem":"Exchange",
"notes":{
"Old_subsystem":"None",
"Sub-subsystem":"Extracellular exchange",
"Super-system":"Exchange"
}
},
{
"id":"EX_ura_e",
"name":"Uracil exchange",
"metabolites":{
"ura_e":-1
},
"lower_bound":0,
"upper_bound":1000,
"gene_reaction_rule":"",
"subsystem":"Exchange",
"notes":{
"Sub-subsystem":"Pyrimidine metabolism",
"Super-system":"Exchange"
}
},
{
"id":"EX_urea_e",
"name":"Urea exchange",
"metabolites":{
"urea_e":-1
},
"lower_bound":0,
"upper_bound":1000,
"gene_reaction_rule":"",
"subsystem":"Exchange",
"notes":{
"Sub-subsystem":"Nitrogen Metabolism",
"Super-system":"Exchange"
}
},
{
"id":"EX_uri_e",
"name":"Uridine exchange",
"metabolites":{
"uri_e":-1
},
"lower_bound":0,
"upper_bound":1000,
"gene_reaction_rule":"",
"subsystem":"Exchange",
"notes":{
"Sub-subsystem":"Pyrimidine metabolism",
"Super-system":"Exchange"
}
},
{
"id":"EX_val__L_e",
"name":"L-Valine exchange",
"metabolites":{
"val__L_e":-1
},
"lower_bound":0,
"upper_bound":1000,
"gene_reaction_rule":"",
"subsystem":"Exchange",
"notes":{
"Sub-subsystem":"Extracellular exchange",
"Super-system":"Exchange"
}
},
{
"id":"EX_vegACP_e",
"name":"veganoyl-ACP exchange",
"metabolites":{
"vegACP_e":-1
},
"lower_bound":0,
"upper_bound":1000,
"gene_reaction_rule":"",
"subsystem":"Exchange",
"notes":{
"Sub-subsystem":"Extracellular exchange",
"Super-system":"Exchange"
}
},
{
"id":"EX_xan_e",
"name":"Xanthine exchange",
"metabolites":{
"xan_e":-1
},
"lower_bound":0,
"upper_bound":1000,
"gene_reaction_rule":"",
"subsystem":"Exchange",
"notes":{
"Sub-subsystem":"Purine biosynthesis",
"Super-system":"Exchange"
}
},
{
"id":"EX_xyl__D_e",
"name":"D-Xylose exchange",
"metabolites":{
"xyl__D_e":-1
},
"lower_bound":0,
"upper_bound":1000,
"gene_reaction_rule":"",
"subsystem":"Exchange",
"notes":{
"Old_subsystem":"None",
"Sub-subsystem":"Extracellular exchange",
"Super-system":"Exchange"
}
},
{
"id":"EX_zn2_e",
"name":"Zinc exchange",
"metabolites":{
"zn2_e":-1
},
"lower_bound":-10,
"upper_bound":1000,
"gene_reaction_rule":"",
"subsystem":"Exchange",
"notes":{
"Sub-subsystem":"Extracellular exchange",
"Super-system":"Exchange"
}
},
{
"id":"F6Pt6_2",
"name":"Fructose-6-phosphate transport via phosphate antiport ",
"metabolites":{
"f6p_c":1,
"f6p_e":-1,
"pi_c":-2.0,
"pi_e":2.0
},
"lower_bound":0,
"upper_bound":1000,
"gene_reaction_rule":"",
"subsystem":"Transport",
"notes":{
"Old_subsystem":"Transport, Inner Membrane",
"Sub-subsystem":"Transport",
"Super-system":"Transport"
}
},
{
"id":"F6Ptex",
"name":"Fructose 6-phosphate transport via diffusion (extracellular to cytoplasm)",
"metabolites":{
"f6p_c":1,
"f6p_e":-1
},
"lower_bound":-1000,
"upper_bound":1000,
"gene_reaction_rule":"",
"subsystem":"Transport",
"notes":{
"Old_subsystem":"Transport, Outer Membrane Porin",
"Sub-subsystem":"Transport",
"Super-system":"Transport"
}
},
{
"id":"FA80ACPHi",
"name":"Fatty-acyl-ACP hydrolase",
"metabolites":{
"ACP_c":1.0,
"h2o_c":-1.0,
"h_c":1.0,
"ocACP_c":-1.0,
"octa_c":1.0
},
"lower_bound":0.0,
"upper_bound":1000.0,
"gene_reaction_rule":"B7H15_RS08425",
"subsystem":"Lipid Metabolism",
"notes":{
"Sub-subsystem":"Lipoate biosynthesis",
"Super-system":"Lipid Metabolism",
"original_bigg_ids":[
"FA80ACPHi"
]
}
},
{
"id":"FADH2D",
"name":"FADH2 dehydrogenase (menaquinone 7 as acceptor)",
"metabolites":{
"fad_c":1,
"fadh2_c":-1,
"mql7_c":1,
"mqn7_c":-1
},
"lower_bound":0,
"upper_bound":1000,
"gene_reaction_rule":"(B7H15_RS09705 and B7H15_RS04840 and B7H15_RS04855 and B7H15_RS02370) or (B7H15_RS04855 and B7H15_RS02375 and B7H15_RS02380 and B7H15_RS02370)",
"subsystem":"Energy Production and Conversion",
"notes":{
"Confidence Score":2,
"References":"PMID: 20207757",
"Sub-subsystem":"Respiration",
"Super-system":"Energy Production and Conversion"
}
},
{
"id":"FBA",
"name":"fructose-bisphosphate aldolase",
"metabolites":{
"dhap_c":1,
"fdp_c":-1,
"g3p_c":1
},
"lower_bound":-1000,
"upper_bound":1000,
"gene_reaction_rule":"B7H15_RS14480 or B7H15_RS11800",
"subsystem":"Energy Production and Conversion",
"notes":{
"Sub-subsystem":"Glycolysis/Gluconeogenesis",
"Super-system":"Energy Production and Conversion"
}
},
{
"id":"FBA2",
"name":"D-Fructose 1-phosphate D-glyceraldehyde-3-phosphate-lyase",
"metabolites":{
"dhap_c":1,
"f1p_c":-1,
"glyald_c":1
},
"lower_bound":-1000,
"upper_bound":1000,
"gene_reaction_rule":"B7H15_RS11800",
"subsystem":"Lipid Metabolism",
"notes":{
"Old_subsystem":"Fructose and mannose metabolism",
"Sub-subsystem":"Alternative carbon metabolism",
"Super-system":"Lipid Metabolism"
}
},
{
"id":"FBA3",
"name":"Sedoheptulose 1,7-bisphosphate D-glyceraldehyde-3-phosphate-lyase",
"metabolites":{
"dhap_c":1,
"e4p_c":1,
"s17bp_c":-1
},
"lower_bound":-1000,
"upper_bound":1000,
"gene_reaction_rule":"B7H15_RS14480 or B7H15_RS11800",
"subsystem":"Energy Production and Conversion",
"notes":{
"Confidence Score":2,
"References":"PMID:20797611;PMID:25224006; Two different studies identified the presence of sedoheptulose 1,7 bisphosphate in cell extracts. While this metabolic route has been documented for e-coli, there no direct evidence for its occurrence in S. aureus.",
"Sub-subsystem":"Pentose Phosphate Pathway",
"Super-system":"Energy Production and Conversion"
}
},
{
"id":"FBP",
"name":"fructose-bisphosphatase",
"metabolites":{
"f6p_c":1,
"fdp_c":-1,
"h2o_c":-1,
"pi_c":1
},
"lower_bound":0,
"upper_bound":1000,
"gene_reaction_rule":"B7H15_RS13995",
"subsystem":"Energy Production and Conversion",
"notes":{
"Sub-subsystem":"Glycolysis/Gluconeogenesis",
"Super-system":"Energy Production and Conversion"
}
},
{
"id":"FDFP",
"name":"Farnesyl-diphosphate farnesyl-diphosphate farnesyltransferase ",
"metabolites":{
"frdp_c":-2.0,
"ppi_c":1,
"psqldp_c":1
},
"lower_bound":-1000,
"upper_bound":1000,
"gene_reaction_rule":"B7H15_RS14255",
"subsystem":"Inorganic Ion Transport and Metabolism",
"notes":{
"Confidence Score":3,
"References":"PMID: 18276850;PWY-5875",
"Sub-subsystem":"Staphyloxanthin Biosynthesis",
"Super-system":"Inorganic Ion Transport and Metabolism"
}
},
{
"id":"FDH",
"name":"formate dehydrogenase",
"metabolites":{
"co2_c":1,
"for_c":-1,
"nad_c":-1,
"nadh_c":1
},
"lower_bound":0,
"upper_bound":1000,
"gene_reaction_rule":"B7H15_RS00990",
"subsystem":"Carbohydrate Metabolism",
"notes":{
"Old_subsystem":"Glyoxylate Metabolism",
"References":"PMID:21169491",
"Super-system":"Carbohydrate Metabolism"
}
},
{
"id":"FE2abc",
"name":"Iron (II) transport via ABC system",
"metabolites":{
"adp_c":1,
"atp_c":-1,
"fe2_c":1,
"fe2_e":-1,
"h2o_c":-1,
"h_c":1,
"pi_c":1
},
"lower_bound":0,
"upper_bound":1000,
"gene_reaction_rule":"B7H15_RS14190 or B7H15_RS14360 or (B7H15_RS00645 and B7H15_RS00640 and B7H15_RS00635 and B7H15_RS03625) or (B7H15_RS12115 and B7H15_RS12110 and B7H15_RS12105 and B7H15_RS03625)",
"subsystem":"Transport",
"notes":{
"Old_subsystem":"Transport",
"Sub-subsystem":"Iron sequestration system",
"Super-system":"Transport"
}
},
{
"id":"FE3DCITabc",
"name":"Iron transport from ferric-dicitrate via ABC system",
"metabolites":{
"adp_c":1,
"atp_c":-1,
"cit_c":2,
"fe3_c":1,
"fe3dcit_e":-1,
"h2o_c":-1,
"h_c":1,
"pi_c":1
},
"lower_bound":0.0,
"upper_bound":1000.0,
"gene_reaction_rule":"B7H15_RS00635 and B7H15_RS00640 and B7H15_RS00645",
"subsystem":"Transport",
"notes":{
"Sub-subsystem":"Transport",
"Super-system":"Transport"
}
},
{
"id":"FE3tex",
"name":"Iron (III) transport via diffusion (extracellular to cytoplasm)",
"metabolites":{
"fe3_c":1,
"fe3_e":-1
},
"lower_bound":-1000,
"upper_bound":1000,
"gene_reaction_rule":"B7H15_RS01890 and B7H15_RS01895",
"subsystem":"Transport",
"notes":{
"Old_subsystem":"Transport, Outer Membrane Porin",
"Sub-subsystem":"Transport",
"Super-system":"Transport"
}
},
{
"id":"FECPP3O",
"name":"Fe-coproporphyrin III oxidase/dehydrogenase",
"metabolites":{
"amet_c":-2.0,
"co2_c":2.0,
"dad__5_c":2.0,
"fecpp3_c":-1,
"h_c":4.0,
"met__L_c":2.0,
"pheme_c":1
},
"lower_bound":0,
"upper_bound":1000,
"gene_reaction_rule":"B7H15_RS03205",
"subsystem":"Cofactor and Prosthetic Group Metabolism",
"notes":{
"Confidence Score":2,
"References":"PMID: 25908396;PMID: 23737523; h2o2 was also shown to be an electron acceptor in this study howeve, the true physiological electron acceptor remains unknown. For consistency, the known function for the homologous enzyme ahbD was adopted from https://metacyc.org/gene?orgid=META&id=G-34575",
"Sub-subsystem":"Haem biosynthesis",
"Super-system":"Cofactor and Prosthetic Group Metabolism"
}
},
{
"id":"FECRMabc",
"name":"Ferrichrome ABC transport ",
"metabolites":{
"adp_c":1,
"atp_c":-1,
"fecrm_c":1,
"fecrm_e":-1,
"h2o_c":-1,
"h_c":1,
"pi_c":1
},
"lower_bound":0,
"upper_bound":1000,
"gene_reaction_rule":"(B7H15_RS12115 or B7H15_RS05365) or (B7H15_RS12105 and B7H15_RS12110) or ((B7H15_RS04115 or B7H15_RS04110) and B7H15_RS04120 and B7H15_RS04125)",
"subsystem":"Transport",
"notes":{
"Sub-subsystem":"Transport",
"Super-system":"Transport"
}
},
{
"id":"FERO",
"name":"FeII oxygen oxidoreductase ",
"metabolites":{
"fe2_c":-4.0,
"fe3_c":4.0,
"h2o_c":2.0,
"h_c":-4.0,
"o2_c":-1
},
"lower_bound":0,
"upper_bound":1000,
"gene_reaction_rule":"B7H15_RS11875",
"subsystem":"Inorganic Ion Transport and Metabolism",
"notes":{
"Super-system":"Inorganic Ion Transport and Metabolism"
}
},
{
"id":"FFSD",
"name":"beta-fructofuranosidase",
"metabolites":{
"fru_c":1,
"g6p_c":1,
"h2o_c":-1,
"suc6p_c":-1
},
"lower_bound":0,
"upper_bound":1000,
"gene_reaction_rule":"B7H15_RS11315",
"subsystem":"Carbohydrate Metabolism",
"notes":{
"Old_subsystem":"Starch and Sucrose Metabolism",
"Sub-subsystem":"Alternative carbon metabolism",
"Super-system":"Carbohydrate Metabolism"
}
},
{
"id":"FF_11",
"name":"Copper transport out via proton antiport ",
"metabolites":{
"cu2_c":-1,
"cu2_e":1,
"h_c":1,
"h_e":-1
},
"lower_bound":-1000,
"upper_bound":1000,
"gene_reaction_rule":"",
"subsystem":"Transport",
"notes":{
"Sub-subsystem":"Transport",
"Super-system":"Transport"
}
},
{
"id":"FF_26",
"name":"Arbutin transport via PEP Pyr PTS ",
"metabolites":{
"arbt6p_c":1,
"arbt_e":-1,
"pep_c":-1,
"pyr_c":1
},
"lower_bound":-1000,
"upper_bound":1000,
"gene_reaction_rule":"B7H15_RS05615 and B7H15_RS05620",
"subsystem":"Transport",
"notes":{
"Sub-subsystem":"Alternative carbon metabolism",
"Super-system":"Transport"
}
},
{
"id":"FGLU",
"name":"formimidoylglutamase",
"metabolites":{
"forglu_c":-1,
"frmd_c":1,
"glu__L_c":1,
"h2o_c":-1
},
"lower_bound":0,
"upper_bound":1000,
"gene_reaction_rule":"B7H15_RS12940",
"subsystem":"Amino Acid Metabolism",
"notes":{
"Old_subsystem":"Histidine Metabolism",
"Sub-subsystem":"Histidine biosynthesis",
"Super-system":"Amino Acid Metabolism"
}
},
{
"id":"FISC",
"name":"Ferritin iron-storage complex",
"metabolites":{
"fe2_c":-4.0,
"fe2ohm_c":4.0,
"h2o_c":-6.0,
"h_c":8.0,
"o2_c":-1
},
"lower_bound":0,
"upper_bound":1000,
"gene_reaction_rule":"B7H15_RS10550",
"subsystem":"Inorganic Ion Transport and Metabolism",
"notes":{
"Sub-subsystem":"Iron storage",
"Super-system":"Inorganic Ion Transport and Metabolism"
}
},
{
"id":"FLDO",
"name":"NAD(P)H-flavin oxidoreductase",
"metabolites":{
"fmn_c":-1,
"fmnh2_c":1,
"h_c":-1,
"nadp_c":1,
"nadph_c":-1
},
"lower_bound":0,
"upper_bound":1000,
"gene_reaction_rule":"B7H15_RS01870 or B7H15_RS03060",
"subsystem":"Cofactor and Prosthetic Group Metabolism",
"notes":{
"Sub-subsystem":"Riboflavin biosynthesis",
"Super-system":"Cofactor and Prosthetic Group Metabolism"
}
},
{
"id":"FLVR",
"name":"flavin reductase",
"metabolites":{
"h_c":-1,
"nadp_c":1,
"nadph_c":-1,
"rbflvrd_c":1,
"ribflv_c":-1
},
"lower_bound":0,
"upper_bound":1000,
"gene_reaction_rule":"B7H15_RS14030",
"subsystem":"Cofactor and Prosthetic Group Metabolism",
"notes":{
"Old_subsystem":"Cofactor and Prosthetic Group Biosynthesis",
"References":"PMC1065224",
"Sub-subsystem":"Riboflavin biosynthesis",
"Super-system":"Cofactor and Prosthetic Group Metabolism"
}
},
{
"id":"FLVRx",
"name":"flavin reductase (NAD)",
"metabolites":{
"h_c":-1,
"nad_c":1,
"nadh_c":-1,
"rbflvrd_c":1,
"ribflv_c":-1
},
"lower_bound":0,
"upper_bound":1000,
"gene_reaction_rule":"B7H15_RS01775",
"subsystem":"Cofactor and Prosthetic Group Biosynthesis",
"notes":{
"Confidence Score":3,
"Old_subsystem":"Cofactor and Prosthetic Group Biosynthesis",
"References":"3l5a",
"Sub-subsystem":"Riboflavin biosynthesis",
"Super-system":"Cofactor and Prosthetic Group Biosynthesis"
}
},
{
"id":"FMNAT",
"name":"FMN adenylyltransferase",
"metabolites":{
"atp_c":-1,
"fad_c":1,
"fmn_c":-1,
"ppi_c":1
},
"lower_bound":0,
"upper_bound":1000,
"gene_reaction_rule":"B7H15_RS06635",
"subsystem":"Cofactor and Prosthetic Group Metabolism",
"notes":{
"Old_subsystem":"Cofactor and Prosthetic Group Biosynthesis",
"Sub-subsystem":"Riboflavin biosynthesis",
"Super-system":"Cofactor and Prosthetic Group Metabolism"
}
},
{
"id":"FMNRx",
"name":"FMN reductase",
"metabolites":{
"fmn_c":-1,
"fmnh2_c":1,
"h_c":-1,
"nad_c":1,
"nadh_c":-1
},
"lower_bound":0,
"upper_bound":1000,
"gene_reaction_rule":"B7H15_RS04930",
"subsystem":"Cofactor and Prosthetic Group Metabolism",
"notes":{
"Old_subsystem":"Cofactor and Prosthetic Group Biosynthesis",
"Sub-subsystem":"Riboflavin biosynthesis",
"Super-system":"Cofactor and Prosthetic Group Metabolism"
}
},
{
"id":"FOLt",
"name":"Folate transport: mechanism unknown",
"metabolites":{
"fol_c":1,
"fol_e":-1
},
"lower_bound":0,
"upper_bound":1000,
"gene_reaction_rule":"",
"subsystem":"Transport",
"notes":{
"Sub-subsystem":"Folate Metabolism",
"Super-system":"Transport"
}
},
{
"id":"FORMANT",
"name":"Formamidopyrimidine nucleoside triphosphate 7 8-8 9-dihydrolase ",
"metabolites":{
"fapnt_c":-1,
"for_c":1,
"h2o_c":-1,
"h_c":1,
"ptp_c":1
},
"lower_bound":-1000,
"upper_bound":1000,
"gene_reaction_rule":"B7H15_RS03095",
"subsystem":"Carbohydrate Metabolism",
"notes":{
"Sub-subsystem":"Folate Metabolism",
"Super-system":"Carbohydrate Metabolism"
}
},
{
"id":"FORt2",
"name":"Formate transport in via proton symport",
"metabolites":{
"for_c":-1,
"for_e":1
},
"lower_bound":-1000,
"upper_bound":1000,
"gene_reaction_rule":"B7H15_RS01675",
"subsystem":"Transport",
"notes":{
"Old_subsystem":"Transport, Extracellular",
"Sub-subsystem":"Transport",
"Super-system":"Transport"
}
},
{
"id":"FRTT",
"name":"farnesyltranstransferase",
"metabolites":{
"frdp_c":-1,
"ggdp_c":1,
"ipdp_c":-1,
"ppi_c":1
},
"lower_bound":0,
"upper_bound":1000,
"gene_reaction_rule":"B7H15_RS07755 and B7H15_RS07745",
"subsystem":"Cofactor and Prosthetic Group Metabolism",
"notes":{
"Confidence Score":4,
"Old_subsystem":"Sterol biosynthesis",
"References":"PubMed: 27457559 ",
"Super-system":"Cofactor and Prosthetic Group Metabolism"
}
},
{
"id":"FRUK",
"name":"fructose-1-phosphate kinase",
"metabolites":{
"adp_c":1,
"atp_c":-1,
"f1p_c":-1,
"fdp_c":1,
"h_c":1
},
"lower_bound":0,
"upper_bound":1000,
"gene_reaction_rule":"B7H15_RS03900",
"subsystem":"Carbohydrate Metabolism",
"notes":{
"Super-system":"Carbohydrate Metabolism"
}
},
{
"id":"FRUpts",
"name":"D-fructose transport via PEP:Pyr PTS",
"metabolites":{
"f1p_c":1,
"fru_e":-1,
"pep_c":-1,
"pyr_c":1
},
"lower_bound":-1000,
"upper_bound":1000,
"gene_reaction_rule":"B7H15_RS05615 and B7H15_RS05620 and B7H15_RS03905",
"subsystem":"Transport",
"notes":{
"Confidence Score":2,
"Old_subsystem":"Fructose and Mannose Metabolism",
"References":"PMID: 24810961",
"Sub-subsystem":"Alternative carbon metabolism",
"Super-system":"Transport"
}
},
{
"id":"FTHFCL",
"name":"5-formethyltetrahydrofolate cyclo-ligase",
"metabolites":{
"5fthf_c":-1,
"adp_c":1,
"atp_c":-1,
"methf_c":1,
"pi_c":1
},
"lower_bound":0,
"upper_bound":1000,
"gene_reaction_rule":"B7H15_RS08515",
[truncated: 431,304 more chars]
