# Supplementary material for: A computational knowledge-base elucidates the response of Staphylococcus aureus to different media types
Source: PLoS Comput Biol. 2019 Jan 9;15(1):e1006644. doi: 10.1371/journal.pcbi.1006644 (PMC6326480; doi:10.1371/journal.pcbi.1006644)
Supplement: S2 Data — (JSON) [file pcbi.1006644.s004.json]

{
"metabolites":[
{
"id":"13dpg_c",
"name":"3-Phospho-D-glyceroyl phosphate",
"compartment":"c",
"charge":-4.0,
"formula":"C3H4O10P2"
},
{
"id":"2pg_c",
"name":"D-Glycerate 2-phosphate",
"compartment":"c",
"charge":-3.0,
"formula":"C3H4O7P"
},
{
"id":"3pg_c",
"name":"3-Phospho-D-glycerate",
"compartment":"c",
"charge":-3.0,
"formula":"C3H4O7P"
},
{
"id":"6pgc_c",
"name":"6-Phospho-D-gluconate",
"compartment":"c",
"charge":-3.0,
"formula":"C6H10O10P"
},
{
"id":"6pgl_c",
"name":"6-phospho-D-glucono-1,5-lactone",
"compartment":"c",
"charge":-2.0,
"formula":"C6H9O9P"
},
{
"id":"ac_c",
"name":"Acetate",
"compartment":"c",
"charge":-1.0,
"formula":"C2H3O2"
},
{
"id":"ac_e",
"name":"Acetate",
"compartment":"e",
"charge":-1.0,
"formula":"C2H3O2"
},
{
"id":"acald_c",
"name":"Acetaldehyde",
"compartment":"c",
"charge":0.0,
"formula":"C2H4O"
},
{
"id":"acald_e",
"name":"Acetaldehyde",
"compartment":"e",
"charge":"",
"formula":"C2H4O"
},
{
"id":"accoa_c",
"name":"Acetyl-CoA",
"compartment":"c",
"charge":0.0,
"formula":"C23H34N7O17P3S"
},
{
"id":"acon__C_c",
"name":"cis-Aconitate",
"compartment":"c",
"charge":-3.0,
"formula":"C6H3O6"
},
{
"id":"actp_c",
"name":"Acetyl phosphate",
"compartment":"c",
"charge":-2.0,
"formula":"C2H3O5P"
},
{
"id":"adp_c",
"name":"ADP",
"compartment":"c",
"charge":-3.0,
"formula":"C10H12N5O10P2"
},
{
"id":"akg_c",
"name":"2-Oxoglutarate",
"compartment":"c",
"charge":0.0,
"formula":"C5H4O5"
},
{
"id":"akg_e",
"name":"2-Oxoglutarate",
"compartment":"e",
"charge":-2.0,
"formula":"C5H4O5"
},
{
"id":"amp_c",
"name":"AMP",
"compartment":"c",
"charge":-2.0,
"formula":"C10H12N5O7P"
},
{
"id":"atp_c",
"name":"ATP",
"compartment":"c",
"charge":-4.0,
"formula":"C10H12N5O13P3"
},
{
"id":"cit_c",
"name":"Citrate",
"compartment":"c",
"charge":-3.0,
"formula":"C6H5O7"
},
{
"id":"co2_c",
"name":"CO2",
"compartment":"c",
"charge":0.0,
"formula":"CO2"
},
{
"id":"co2_e",
"name":"CO2",
"compartment":"e",
"charge":0.0,
"formula":"CO2"
},
{
"id":"coa_c",
"name":"Coenzyme A",
"compartment":"c",
"charge":0.0,
"formula":"C21H32N7O16P3S"
},
{
"id":"dhap_c",
"name":"Dihydroxyacetone phosphate",
"compartment":"c",
"charge":-2.0,
"formula":"C3H5O6P"
},
{
"id":"e4p_c",
"name":"D-Erythrose 4-phosphate",
"compartment":"c",
"charge":-2.0,
"formula":"C4H7O7P"
},
{
"id":"etoh_c",
"name":"Ethanol",
"compartment":"c",
"charge":0.0,
"formula":"C2H6O"
},
{
"id":"etoh_e",
"name":"Ethanol",
"compartment":"e",
"charge":0.0,
"formula":"C2H6O"
},
{
"id":"f1p_c",
"name":"D-Fructose 1-phosphate",
"compartment":"c",
"charge":-2.0,
"formula":"C6H11O9P"
},
{
"id":"f6p_c",
"name":"D-Fructose 6-phosphate",
"compartment":"c",
"charge":-2.0,
"formula":"C6H11O9P"
},
{
"id":"fdp_c",
"name":"D-Fructose 1,6-bisphosphate",
"compartment":"c",
"charge":-4.0,
"formula":"C6H10O12P2"
},
{
"id":"for_c",
"name":"Formate",
"compartment":"c",
"charge":-1.0,
"formula":"CH1O2"
},
{
"id":"for_e",
"name":"Formate",
"compartment":"e",
"charge":-1.0,
"formula":"CH1O2"
},
{
"id":"fru_e",
"name":"D-Fructose",
"compartment":"e",
"charge":0.0,
"formula":"C6H12O6"
},
{
"id":"fum_c",
"name":"Fumarate",
"compartment":"c",
"charge":-2.0,
"formula":"C4H2O4"
},
{
"id":"fum_e",
"name":"Fumarate",
"compartment":"e",
"charge":-2.0,
"formula":"C4H2O4"
},
{
"id":"g3p_c",
"name":"Glyceraldehyde 3-phosphate",
"compartment":"c",
"charge":-2.0,
"formula":"C3H5O6P"
},
{
"id":"g6p_c",
"name":"D-Glucose 6-phosphate",
"compartment":"c",
"charge":-2.0,
"formula":"C6H11O9P"
},
{
"id":"glc__D_e",
"name":"D-Glucose",
"compartment":"e",
"charge":0.0,
"formula":"C6H12O6"
},
{
"id":"gln__L_c",
"name":"L-Glutamine",
"compartment":"c",
"charge":0.0,
"formula":"C5H10N2O3"
},
{
"id":"gln__L_e",
"name":"L-Glutamine",
"compartment":"e",
"charge":0.0,
"formula":"C5H10N2O3"
},
{
"id":"glu__L_c",
"name":"L-Glutamate",
"compartment":"c",
"charge":0.0,
"formula":"C5H8NO4"
},
{
"id":"glu__L_e",
"name":"L-Glutamate",
"compartment":"e",
"charge":-1.0,
"formula":"C5H8NO4"
},
{
"id":"h2o_c",
"name":"H2O",
"compartment":"c",
"charge":0.0,
"formula":"H2O"
},
{
"id":"h2o_e",
"name":"H2O",
"compartment":"e",
"charge":0.0,
"formula":"H2O"
},
{
"id":"h_c",
"name":"H+",
"compartment":"c",
"charge":1.0,
"formula":"H"
},
{
"id":"h_e",
"name":"H+",
"compartment":"e",
"charge":1.0,
"formula":"H"
},
{
"id":"icit_c",
"name":"Isocitrate",
"compartment":"c",
"charge":-3.0,
"formula":"C6H5O7"
},
{
"id":"k_c",
"name":"potassium",
"compartment":"c",
"charge":1.0,
"formula":"K"
},
{
"id":"k_e",
"name":"potassium",
"compartment":"e",
"charge":1.0,
"formula":"K"
},
{
"id":"lac__D_c",
"name":"D-Lactate",
"compartment":"c",
"charge":-1.0,
"formula":"C3H5O3"
},
{
"id":"lac__D_e",
"name":"D-Lactate",
"compartment":"",
"charge":-1.0,
"formula":"C3H5O3"
},
{
"id":"lac__L_c",
"name":"L-Lactate",
"compartment":"c",
"charge":-1.0,
"formula":"C3H5O3"
},
{
"id":"lac__L_e",
"name":"L-Lactate",
"compartment":"e",
"charge":-1.0,
"formula":"C3H5O3"
},
{
"id":"mal__L_c",
"name":"L-Malate",
"compartment":"c",
"charge":-2.0,
"formula":"C4H4O5"
},
{
"id":"mal__L_e",
"name":"L-Malate",
"compartment":"e",
"charge":-2.0,
"formula":"C4H4O5"
},
{
"id":"mql7_c",
"name":"Menaquinone 7",
"compartment":"",
"charge":-2.0,
"formula":"C46H66O2"
},
{
"id":"mqn7_c",
"name":"Menaquinone 7",
"compartment":"",
"charge":-2.0,
"formula":"C46H64O2"
},
{
"id":"na1_c",
"name":"Sodium",
"compartment":"c",
"charge":1.0,
"formula":"Na"
},
{
"id":"na1_e",
"name":"Sodium",
"compartment":"e",
"charge":1.0,
"formula":"Na"
},
{
"id":"nad_c",
"name":"Nicotinamide adenine dinucleotide",
"compartment":"c",
"charge":0.0,
"formula":"C21H26N7O14P2"
},
{
"id":"nadh_c",
"name":"Nicotinamide adenine dinucleotide - reduced",
"compartment":"c",
"charge":0.0,
"formula":"C21H27N7O14P2"
},
{
"id":"nadp_c",
"name":"Nicotinamide adenine dinucleotide phosphate",
"compartment":"c",
"charge":0.0,
"formula":"C21H25N7O17P3"
},
{
"id":"nadph_c",
"name":"Nicotinamide adenine dinucleotide phosphate - reduced",
"compartment":"c",
"charge":0.0,
"formula":"C21H26N7O17P3"
},
{
"id":"nh4_c",
"name":"Ammonium",
"compartment":"c",
"charge":1.0,
"formula":"H4N"
},
{
"id":"nh4_e",
"name":"Ammonium",
"compartment":"e",
"charge":1.0,
"formula":"H4N"
},
{
"id":"o2_c",
"name":"O2",
"compartment":"c",
"charge":0.0,
"formula":"O2"
},
{
"id":"o2_e",
"name":"O2",
"compartment":"e",
"charge":0.0,
"formula":"O2"
},
{
"id":"oaa_c",
"name":"Oxaloacetate",
"compartment":"c",
"charge":-2.0,
"formula":"C4H2O5"
},
{
"id":"osuc_c",
"name":"Oxalosuccinate",
"compartment":"c",
"charge":-3.0,
"formula":"C6H3O7"
},
{
"id":"pep_c",
"name":"Phosphoenolpyruvate",
"compartment":"c",
"charge":-3.0,
"formula":"C3H2O6P"
},
{
"id":"pi_c",
"name":"Phosphate",
"compartment":"c",
"charge":-2.0,
"formula":"HO4P"
},
{
"id":"pi_e",
"name":"Phosphate",
"compartment":"e",
"charge":-2.0,
"formula":"HO4P"
},
{
"id":"pyr_c",
"name":"Pyruvate",
"compartment":"c",
"charge":0.0,
"formula":"C3H3O3"
},
{
"id":"pyr_e",
"name":"Pyruvate",
"compartment":"e",
"charge":-1.0,
"formula":"C3H3O3"
},
{
"id":"r5p_c",
"name":"alpha-D-Ribose 5-phosphate",
"compartment":"c",
"charge":-2.0,
"formula":"C5H9O8P"
},
{
"id":"ru5p__D_c",
"name":"D-Ribulose 5-phosphate",
"compartment":"c",
"charge":-1.0,
"formula":"C5H9O8P"
},
{
"id":"s7p_c",
"name":"Sedoheptulose 7-phosphate",
"compartment":"c",
"charge":-2.0,
"formula":"C7H13O10P"
},
{
"id":"succ_c",
"name":"Succinate",
"compartment":"c",
"charge":-2.0,
"formula":"C4H4O4"
},
{
"id":"succ_e",
"name":"Succinate",
"compartment":"e",
"charge":-2.0,
"formula":"C4H4O4"
},
{
"id":"succoa_c",
"name":"Succinyl-CoA",
"compartment":"c",
"charge":-5.0,
"formula":"C25H35N7O19P3S"
},
{
"id":"xu5p__D_c",
"name":"D-Xylulose 5-phosphate",
"compartment":"c",
"charge":-1.0,
"formula":"C5H9O8P"
},
{
"id":"fad_c",
"name":"Flavin adenine dinucleotide oxidized",
"compartment":"c",
"charge":-3.0,
"formula":"C27H31N9O15P2"
},
{
"id":"fadh2_c",
"name":"Flavin adenine dinucleotide reduced",
"compartment":"c",
"charge":-2.0,
"formula":"C27H33N9O15P2"
}
],
"reactions":[
{
"id":"ACALD",
"name":"acetaldehyde dehydrogenase (acetylating)",
"metabolites":{
"acald_c":1,
"accoa_c":-1,
"coa_c":1,
"h_c":-1,
"nad_c":1,
"nadh_c":-1
},
"lower_bound":0,
"upper_bound":1000,
"gene_reaction_rule":"B7H15_RS00850",
"subsystem":"Pyruvate Metabolism"
},
{
"id":"ACALDt",
"name":"Acetaldehyde reversible transport",
"metabolites":{
"acald_c":1,
"acald_e":-1
},
"lower_bound":-1000,
"upper_bound":1000,
"gene_reaction_rule":"s0001",
"subsystem":"Transport, Extracellular"
},
{
"id":"ACKr",
"name":"acetate kinase",
"metabolites":{
"ac_c":-1,
"actp_c":1,
"adp_c":1,
"atp_c":-1
},
"lower_bound":-1000,
"upper_bound":1000,
"gene_reaction_rule":"B7H15_RS09320",
"subsystem":"Pyruvate Metabolism"
},
{
"id":"ACONTa",
"name":"aconitase (half-reaction A, Citrate hydro-lyase)",
"metabolites":{
"acon__C_c":1,
"cit_c":-1,
"h2o_c":1
},
"lower_bound":-1000,
"upper_bound":1000,
"gene_reaction_rule":"B7H15_RS07105",
"subsystem":"Citric acid cycle"
},
{
"id":"ACONTb",
"name":"aconitase (half-reaction B, Isocitrate hydro-lyase)",
"metabolites":{
"acon__C_c":1,
"h2o_c":1,
"icit_c":-1
},
"lower_bound":-1000,
"upper_bound":1000,
"gene_reaction_rule":"B7H15_RS07105",
"subsystem":"Citric acid cycle"
},
{
"id":"ACt2r",
"name":"Acetate reversible transport via proton symport",
"metabolites":{
"ac_c":1,
"ac_e":-1
},
"lower_bound":-1000,
"upper_bound":1000,
"gene_reaction_rule":"",
"subsystem":"Transport, Extracellular"
},
{
"id":"ADK1",
"name":"adenylate kinase",
"metabolites":{
"adp_c":2.0,
"amp_c":-1,
"atp_c":-1
},
"lower_bound":-1000,
"upper_bound":1000,
"gene_reaction_rule":"B7H15_RS12380",
"subsystem":"Nucleotide Salvage Pathway"
},
{
"id":"AKGDH",
"name":"2-Oxoglutarate dehydrogenase",
"metabolites":{
"akg_c":-1,
"co2_c":1,
"coa_c":-1,
"nad_c":-1,
"nadh_c":1,
"succoa_c":1
},
"lower_bound":0,
"upper_bound":1000,
"gene_reaction_rule":"B7H15_RS07445 and B7H15_RS07450",
"subsystem":"Citric acid cycle"
},
{
"id":"AKGt2r",
"name":"2-oxoglutarate reversible transport via symport",
"metabolites":{
"akg_c":1,
"akg_e":-1,
"h_c":1,
"h_e":-1
},
"lower_bound":0,
"upper_bound":1000,
"gene_reaction_rule":"B7H15_RS14985",
"subsystem":"Transport"
},
{
"id":"ALCD2",
"name":"Ethanol NAD oxidoreductase ",
"metabolites":{
"acald_c":-1,
"etoh_c":1,
"h_c":-1,
"nad_c":1,
"nadh_c":-1
},
"lower_bound":0,
"upper_bound":1000,
"gene_reaction_rule":"B7H15_RS03360 or B7H15_RS13145 or B7H15_RS00295",
"subsystem":"Pyruvate Metabolism"
},
{
"id":"ATPM",
"name":"ATP maintenance requirement",
"metabolites":{
"adp_c":1,
"atp_c":-1,
"h2o_c":-1,
"h_c":1,
"pi_c":1
},
"lower_bound":0,
"upper_bound":1000,
"gene_reaction_rule":""
},
{
"id":"ATPS4r",
"name":"ATP synthase (four protons for one ATP)",
"metabolites":{
"adp_c":-1,
"atp_c":1,
"h2o_c":1,
"h_c":1.4,
"h_e":-2.4,
"pi_c":-1
},
"lower_bound":-1000,
"upper_bound":1000,
"gene_reaction_rule":"B7H15_RS11705 and B7H15_RS11680 and B7H15_RS11700 and B7H15_RS11685 and B7H15_RS11690 and B7H15_RS11720 and B7H15_RS11710 and B7H15_RS11715 and B7H15_RS11695",
"subsystem":"Central Metabolism"
},
{
"id":"BIOMASS_Ecoli_core_w_GAM",
"name":"Biomass Objective Function with GAM",
"metabolites":{
"3pg_c":-1.496,
"accoa_c":-3.7478,
"adp_c":59.81,
"akg_c":4.1182,
"atp_c":-59.81,
"coa_c":3.7478,
"e4p_c":-0.361,
"f6p_c":-0.0709,
"g3p_c":-0.129,
"g6p_c":-0.205,
"gln__L_c":-0.2557,
"glu__L_c":-4.9414,
"h2o_c":-59.81,
"h_c":59.81,
"nad_c":-3.547,
"nadh_c":3.547,
"nadp_c":13.0279,
"nadph_c":-13.0279,
"oaa_c":-1.7867,
"pep_c":-0.5191,
"pi_c":59.81,
"pyr_c":-2.8328,
"r5p_c":-0.8977
},
"lower_bound":0,
"upper_bound":1000,
"gene_reaction_rule":"",
"objective_coefficient":1.0,
"subsystem":"Biomass and maintenance functions"
},
{
"id":"CO2t",
"name":"CO2 transporter via diffusion",
"metabolites":{
"co2_c":1,
"co2_e":-1
},
"lower_bound":-1000,
"upper_bound":1000,
"gene_reaction_rule":"",
"subsystem":"Transport"
},
{
"id":"CS",
"name":"citrate synthase",
"metabolites":{
"accoa_c":-1,
"cit_c":1,
"coa_c":1,
"h2o_c":-1,
"h_c":1,
"oaa_c":-1
},
"lower_bound":0,
"upper_bound":1000,
"gene_reaction_rule":"B7H15_RS09235 or B7H15_RS00680",
"subsystem":"Citric acid cycle"
},
{
"id":"CYTBD",
"name":"Cytochrome oxidase bd (menaquinol-8: 2 protons) ",
"metabolites":{
"h2o_c":1,
"h_c":-2.0,
"h_e":2.0,
"mql7_c":-1,
"mqn7_c":1,
"o2_c":-0.5
},
"lower_bound":0,
"upper_bound":1000,
"gene_reaction_rule":"(B7H15_RS05485 and B7H15_RS05480 and B7H15_RS05475 and B7H15_RS05490 and B7H15_RS05795) or (B7H15_RS05630 and B7H15_RS05635)",
"subsystem":"Redox Metabolism"
},
{
"id":"D_LACt2",
"name":"D lactate transport via proton symport",
"metabolites":{
"h_c":1,
"h_e":-1,
"lac__D_c":1,
"lac__D_e":-1
},
"lower_bound":-1000,
"upper_bound":1000,
"gene_reaction_rule":"",
"subsystem":"Transport"
},
{
"id":"ENO",
"name":"enolase",
"metabolites":{
"2pg_c":-1,
"h2o_c":1,
"pep_c":1
},
"lower_bound":-1000,
"upper_bound":1000,
"gene_reaction_rule":"B7H15_RS04365",
"subsystem":"Carbohydrate Metabolism"
},
{
"id":"ETOHt2r",
"name":"Ethanol reversible transport via proton symport",
"metabolites":{
"etoh_c":1,
"etoh_e":-1,
"h_c":1,
"h_e":-1
},
"lower_bound":-1000,
"upper_bound":1000,
"gene_reaction_rule":"",
"subsystem":"Transport, Extracellular"
},
{
"id":"EX_ac_e",
"name":"Acetate exchange",
"metabolites":{
"ac_e":-1
},
"lower_bound":0.0,
"upper_bound":1000.0,
"gene_reaction_rule":"",
"subsystem":"Exchange"
},
{
"id":"EX_acald_e",
"name":"Acetaldehyde exchange",
"metabolites":{
"acald_e":-1
},
"lower_bound":0.0,
"upper_bound":1000.0,
"gene_reaction_rule":"",
"subsystem":"Extracellular exchange"
},
{
"id":"EX_akg_e",
"name":"2-Oxoglutarate exchange",
"metabolites":{
"akg_e":-1
},
"lower_bound":0.0,
"upper_bound":1000.0,
"gene_reaction_rule":"",
"subsystem":"Exchange"
},
{
"id":"EX_co2_e",
"name":"CO2 exchange",
"metabolites":{
"co2_e":-1
},
"lower_bound":-1000.0,
"upper_bound":1000.0,
"gene_reaction_rule":"",
"subsystem":"Exchange"
},
{
"id":"EX_etoh_e",
"name":"Ethanol exchange",
"metabolites":{
"etoh_e":-1
},
"lower_bound":0.0,
"upper_bound":1000.0,
"gene_reaction_rule":"",
"subsystem":"Exchange"
},
{
"id":"EX_for_e",
"name":"Formate exchange",
"metabolites":{
"for_e":-1
},
"lower_bound":0.0,
"upper_bound":1000.0,
"gene_reaction_rule":"",
"subsystem":"Exchange"
},
{
"id":"EX_fru_e",
"name":"D-Fructose exchange",
"metabolites":{
"fru_e":-1
},
"lower_bound":0.0,
"upper_bound":1000.0,
"gene_reaction_rule":"",
"subsystem":"Exchange"
},
{
"id":"EX_fum_e",
"name":"Fumarate exchange",
"metabolites":{
"fum_e":-1
},
"lower_bound":0.0,
"upper_bound":1000.0,
"gene_reaction_rule":"",
"subsystem":"Exchange"
},
{
"id":"EX_glc__D_e",
"name":"D-Glucose exchange",
"metabolites":{
"glc__D_e":-1
},
"lower_bound":-10.0,
"upper_bound":1000.0,
"gene_reaction_rule":"",
"subsystem":"Exchange"
},
{
"id":"EX_gln__L_e",
"name":"L-Glutamine exchange",
"metabolites":{
"gln__L_e":-1
},
"lower_bound":0.0,
"upper_bound":1000.0,
"gene_reaction_rule":"",
"subsystem":"Exchange"
},
{
"id":"EX_glu__L_e",
"name":"L-Glutamate exchange",
"metabolites":{
"glu__L_e":-1
},
"lower_bound":0.0,
"upper_bound":1000.0,
"gene_reaction_rule":"",
"subsystem":"Exchange"
},
{
"id":"EX_h2o_e",
"name":"H2O exchange",
"metabolites":{
"h2o_e":-1
},
"lower_bound":-1000.0,
"upper_bound":1000.0,
"gene_reaction_rule":"",
"subsystem":"Exchange"
},
{
"id":"EX_h_e",
"name":"H+ exchange",
"metabolites":{
"h_e":-1
},
"lower_bound":-1000.0,
"upper_bound":1000.0,
"gene_reaction_rule":"",
"subsystem":"Exchange"
},
{
"id":"EX_k_e",
"name":"potassium exchange",
"metabolites":{
"k_e":-1
},
"lower_bound":-1000,
"upper_bound":1000,
"gene_reaction_rule":"",
"subsystem":"Exchange"
},
{
"id":"EX_lac__D_e",
"name":"",
"metabolites":{
"lac__D_e":-1
},
"lower_bound":0.0,
"upper_bound":1000.0,
"gene_reaction_rule":"",
"subsystem":"Exchange"
},
{
"id":"EX_mal__L_e",
"name":"L-Malate exchange",
"metabolites":{
"mal__L_e":-1
},
"lower_bound":0.0,
"upper_bound":1000.0,
"gene_reaction_rule":"",
"subsystem":"Exchange"
},
{
"id":"EX_nh4_e",
"name":"Ammonium exchange",
"metabolites":{
"nh4_e":-1
},
"lower_bound":-1000.0,
"upper_bound":1000.0,
"gene_reaction_rule":"",
"subsystem":"Exchange"
},
{
"id":"EX_o2_e",
"name":"O2 exchange",
"metabolites":{
"o2_e":-1
},
"lower_bound":-1000.0,
"upper_bound":1000.0,
"gene_reaction_rule":"",
"subsystem":"Exchange"
},
{
"id":"EX_pi_e",
"name":"Phosphate exchange",
"metabolites":{
"pi_e":-1
},
"lower_bound":-1000.0,
"upper_bound":1000.0,
"gene_reaction_rule":"",
"subsystem":"Exchange"
},
{
"id":"EX_pyr_e",
"name":"Pyruvate exchange",
"metabolites":{
"pyr_e":-1
},
"lower_bound":0.0,
"upper_bound":1000.0,
"gene_reaction_rule":"",
"subsystem":"Exchange"
},
{
"id":"EX_succ_e",
"name":"Succinate exchange",
"metabolites":{
"succ_e":-1
},
"lower_bound":0.0,
"upper_bound":1000.0,
"gene_reaction_rule":"",
"subsystem":"Exchange"
},
{
"id":"FBA",
"name":"fructose-bisphosphate aldolase",
"metabolites":{
"dhap_c":1,
"fdp_c":-1,
"g3p_c":1
},
"lower_bound":-1000,
"upper_bound":1000,
"gene_reaction_rule":"B7H15_RS14480 or B7H15_RS11800",
"subsystem":"Carbohydrate Metabolism"
},
{
"id":"FBP",
"name":"fructose-bisphosphatase",
"metabolites":{
"f6p_c":1,
"fdp_c":-1,
"h2o_c":-1,
"pi_c":1
},
"lower_bound":0,
"upper_bound":1000,
"gene_reaction_rule":"B7H15_RS13995",
"subsystem":"Carbohydrate Metabolism"
},
{
"id":"FORt2",
"name":"Formate transport in via proton symport",
"metabolites":{
"for_c":-1,
"for_e":1
},
"lower_bound":-1000,
"upper_bound":1000,
"gene_reaction_rule":"B7H15_RS01675",
"subsystem":"Transport"
},
{
"id":"FRUpts",
"name":"D-fructose transport via PEP:Pyr PTS",
"metabolites":{
"f1p_c":1,
"fru_e":-1,
"pep_c":-1,
"pyr_c":1
},
"lower_bound":-1000,
"upper_bound":1000,
"gene_reaction_rule":"B7H15_RS05615 and B7H15_RS05620 and B7H15_RS03905",
"subsystem":"Transport"
},
{
"id":"FUM",
"name":"fumarase",
"metabolites":{
"fum_c":1,
"h2o_c":1,
"mal__L_c":-1
},
"lower_bound":-1000,
"upper_bound":1000,
"gene_reaction_rule":"B7H15_RS10160",
"subsystem":"Citric acid cycle"
},
{
"id":"GAPD",
"name":"glyceraldehyde-3-phosphate dehydrogenase",
"metabolites":{
"13dpg_c":1,
"g3p_c":-1,
"nad_c":-1,
"nadh_c":1,
"pi_c":-1
},
"lower_bound":0,
"upper_bound":1000,
"gene_reaction_rule":"B7H15_RS04345",
"subsystem":"Carbohydrate Metabolism"
},
{
"id":"GAPDy",
"name":"glyceraldehyde-3-phosphate dehydrogenase (NADP)",
"metabolites":{
"13dpg_c":-1,
"g3p_c":1,
"nadp_c":1,
"nadph_c":-1,
"pi_c":1
},
"lower_bound":0,
"upper_bound":1000,
"gene_reaction_rule":"B7H15_RS09190",
"subsystem":"Carbohydrate Metabolism"
},
{
"id":"GLCpts",
"name":"D-glucose transport via PEP:Pyr PTS",
"metabolites":{
"g6p_c":1,
"glc__D_e":-1,
"pep_c":-1,
"pyr_c":1
},
"lower_bound":0,
"upper_bound":1000,
"gene_reaction_rule":"(B7H15_RS01305 and B7H15_RS05615 and B7H15_RS05620) or (B7H15_RS01055 and B7H15_RS01305 and B7H15_RS14115 and B7H15_RS12520)",
"subsystem":"Transport"
},
{
"id":"GLNS",
"name":"glutamine synthetase",
"metabolites":{
"adp_c":1,
"atp_c":-1,
"gln__L_c":1,
"glu__L_c":-1,
"h_c":1,
"nh4_c":-1,
"pi_c":1
},
"lower_bound":0,
"upper_bound":1000,
"gene_reaction_rule":"B7H15_RS06820",
"subsystem":"Amino acid metabolism"
},
{
"id":"GLN_NAct",
"name":"Glutamine/Sodium co-transport",
"metabolites":{
"adp_c":1,
"atp_c":-1,
"gln__L_c":1,
"gln__L_e":-1,
"h2o_c":-1,
"h_c":1,
"na1_c":1,
"na1_e":-1,
"pi_c":1
},
"lower_bound":0,
"upper_bound":1000,
"gene_reaction_rule":"",
"subsystem":"Transport"
},
{
"id":"GLUDy",
"name":"Glutamate dehydrogenase (NADP)",
"metabolites":{
"akg_c":1,
"glu__L_c":-1,
"h2o_c":-1,
"h_c":1,
"nad_c":-1,
"nadh_c":1,
"nh4_c":1
},
"lower_bound":-1000,
"upper_bound":1000,
"gene_reaction_rule":"B7H15_RS04940",
"subsystem":"Glutamate Metabolism"
},
{
"id":"GLUN",
"name":"Glutaminase",
"metabolites":{
"gln__L_c":-1,
"glu__L_c":1,
"h2o_c":-1,
"nh4_c":1
},
"lower_bound":0,
"upper_bound":1000,
"gene_reaction_rule":"B7H15_RS02845 and B7H15_RS02840",
"subsystem":"Glutamate Metabolism"
},
{
"id":"GLUSy",
"name":"glutamate synthase (NADPH)",
"metabolites":{
"akg_c":-1,
"gln__L_c":-1,
"glu__L_c":2.0,
"h_c":-1,
"nadp_c":1,
"nadph_c":-1
},
"lower_bound":0,
"upper_bound":1000,
"gene_reaction_rule":"B7H15_RS02470 and B7H15_RS02475",
"subsystem":"Glutamate Metabolism"
},
{
"id":"GLUt2",
"name":"L-glutamate transport in via proton symport",
"metabolites":{
"glu__L_c":1,
"glu__L_e":-1,
"h_c":1,
"h_e":-1
},
"lower_bound":0,
"upper_bound":1000,
"gene_reaction_rule":"B7H15_RS13215",
"subsystem":"Transport"
},
{
"id":"GND",
"name":"phosphogluconate dehydrogenase",
"metabolites":{
"6pgc_c":-1,
"co2_c":1,
"nadp_c":-1,
"nadph_c":1,
"ru5p__D_c":1
},
"lower_bound":0,
"upper_bound":1000,
"gene_reaction_rule":"B7H15_RS08315",
"subsystem":"Carbohydrate Metabolism"
},
{
"id":"H2Otex",
"name":"H2O transport via diffusion (extracellular to cytoplasm)",
"metabolites":{
"h2o_c":1,
"h2o_e":-1
},
"lower_bound":-1000,
"upper_bound":1000,
"gene_reaction_rule":"",
"subsystem":"Transport"
},
{
"id":"ICITRED",
"name":"Isocitrate:NADP+ oxidoreductase (decarboxylating)",
"metabolites":{
"h_c":1,
"icit_c":-1,
"nadp_c":-1,
"nadph_c":1,
"osuc_c":1
},
"lower_bound":-1000,
"upper_bound":1000,
"gene_reaction_rule":"B7H15_RS09230",
"subsystem":"Citric acid cycle"
},
{
"id":"Kabc",
"name":"Potassium ABC transporter",
"metabolites":{
"adp_c":1,
"atp_c":-1,
"h2o_c":-1,
"h_c":1,
"k_c":1,
"k_e":-1,
"pi_c":1
},
"lower_bound":0,
"upper_bound":1000,
"gene_reaction_rule":"B7H15_RS11540 or B7H15_RS11530 or B7H15_RS11535",
"subsystem":"Transport"
},
{
"id":"Kt2r",
"name":"Potassium reversible transport  via proton symport",
"metabolites":{
"h_c":1,
"h_e":-1,
"k_c":1,
"k_e":-1
},
"lower_bound":0,
"upper_bound":1000,
"gene_reaction_rule":"B7H15_RS05640 and (B7H15_RS11210 or B7H15_RS05270)",
"subsystem":"Transport"
},
{
"id":"LDH_D",
"name":"D-lactate dehydrogenase",
"metabolites":{
"h_c":1,
"lac__D_c":-1,
"nad_c":-1,
"nadh_c":1,
"pyr_c":1
},
"lower_bound":-1000,
"upper_bound":1000,
"gene_reaction_rule":"B7H15_RS14035",
"subsystem":"Pyruvate Metabolism"
},
{
"id":"MALt10",
"name":"Malate-2H(+)/Na(+)-lactate antiporter",
"metabolites":{
"h_c":2.0,
"h_e":-2.0,
"lac__L_c":-1,
"lac__L_e":1,
"mal__L_c":1,
"mal__L_e":-1,
"na1_c":-1,
"na1_e":1
},
"lower_bound":0,
"upper_bound":1000,
"gene_reaction_rule":"B7H15_RS12760",
"subsystem":"Transport"
},
{
"id":"MDH3",
"name":"Malate dehydrogenase (menaquinone 8 as acceptor)",
"metabolites":{
"mal__L_c":-1,
"mql7_c":1,
"mqn7_c":-1,
"oaa_c":1
},
"lower_bound":0,
"upper_bound":1000,
"gene_reaction_rule":"B7H15_RS13120",
"subsystem":"Citric acid cycle"
},
{
"id":"ME1_rev",
"name":"malic enzyme",
"metabolites":{
"co2_c":1,
"mal__L_c":-1,
"nad_c":-1,
"nadh_c":1,
"pyr_c":1
},
"lower_bound":0,
"upper_bound":1000,
"gene_reaction_rule":"B7H15_RS09270",
"subsystem":"Pyruvate Metabolism"
},
{
"id":"ME2",
"name":"malic enzyme (NADP)",
"metabolites":{
"co2_c":1,
"mal__L_c":-1,
"nadp_c":-1,
"nadph_c":1,
"pyr_c":1
},
"lower_bound":0,
"upper_bound":1000,
"gene_reaction_rule":"B7H15_RS09270",
"subsystem":"Anaplerotic Reactions"
},
{
"id":"MFUMt8",
"name":"Na+/fumarate symporter",
"metabolites":{
"fum_c":1,
"fum_e":-1,
"na1_c":1,
"na1_e":-1
},
"lower_bound":0,
"upper_bound":1000,
"gene_reaction_rule":"B7H15_RS10695",
"subsystem":"Transport"
},
{
"id":"NADH_2",
"name":"",
"metabolites":{
"h_c":-1,
"mql7_c":1,
"mqn7_c":-1,
"nad_c":1,
"nadh_c":-1
},
"lower_bound":0,
"upper_bound":1000,
"gene_reaction_rule":"B7H15_RS04855 or B7H15_RS04840"
},
{
"id":"NH4t4",
"name":"Ammonium transport out via K+ antiport",
"metabolites":{
"k_c":-1,
"k_e":1,
"nh4_c":1,
"nh4_e":-1
},
"lower_bound":0,
"upper_bound":1000,
"gene_reaction_rule":"B7H15_RS11325",
"subsystem":"Transport"
},
{
"id":"O2t",
"name":"O2 transport  diffusion ",
"metabolites":{
"o2_c":1,
"o2_e":-1
},
"lower_bound":0,
"upper_bound":1000,
"gene_reaction_rule":"",
"subsystem":"Transport"
},
{
"id":"OSUCCL",
"name":"Oxalosuccinate carboxy-lyase (2-oxoglutarate-forming)",
"metabolites":{
"akg_c":1,
"co2_c":1,
"h_c":-1,
"osuc_c":-1
},
"lower_bound":0,
"upper_bound":1000,
"gene_reaction_rule":"B7H15_RS09230",
"subsystem":"Citric acid cycle"
},
{
"id":"PDH",
"name":"pyruvate dehydrogenase",
"metabolites":{
"accoa_c":1,
"co2_c":1,
"coa_c":-1,
"nad_c":-1,
"nadh_c":1,
"pyr_c":-1
},
"lower_bound":0,
"upper_bound":1000,
"gene_reaction_rule":"B7H15_RS05675 and B7H15_RS05680 and B7H15_RS05690 and B7H15_RS05685",
"subsystem":"Citric acid cycle"
},
{
"id":"PFK",
"name":"phosphofructokinase",
"metabolites":{
"adp_c":1,
"atp_c":-1,
"f6p_c":-1,
"fdp_c":1,
"h_c":1
},
"lower_bound":0,
"upper_bound":1000,
"gene_reaction_rule":"B7H15_RS09255",
"subsystem":"Carbohydrate Metabolism"
},
{
"id":"PFL",
"name":"pyruvate formate lyase",
"metabolites":{
"accoa_c":1,
"coa_c":-1,
"for_c":1,
"pyr_c":-1
},
"lower_bound":0,
"upper_bound":1000,
"gene_reaction_rule":"B7H15_RS01205 and B7H15_RS01210",
"subsystem":"Pyruvate Metabolism"
},
{
"id":"PGI",
"name":"glucose-6-phosphate isomerase",
"metabolites":{
"f6p_c":1,
"g6p_c":-1
},
"lower_bound":-1000,
"upper_bound":1000,
"gene_reaction_rule":"B7H15_RS04970",
"subsystem":"Carbohydrate Metabolism"
},
{
"id":"PGK",
"name":"phosphoglycerate kinase",
"metabolites":{
"13dpg_c":1,
"3pg_c":-1,
"adp_c":1,
"atp_c":-1
},
"lower_bound":-1000,
"upper_bound":1000,
"gene_reaction_rule":"B7H15_RS04350",
"subsystem":"Carbohydrate Metabolism"
},
{
"id":"PGLer",
"name":"6-phosphogluconolactonase, endoplasmic reticulum",
"metabolites":{
"6pgc_c":1,
"6pgl_c":-1,
"h2o_c":-1,
"h_c":1
},
"lower_bound":-1000,
"upper_bound":1000,
"gene_reaction_rule":"B7H15_RS10725",
"subsystem":"Carbohydrate Metabolism"
},
{
"id":"PGM",
"name":"phosphoglycerate mutase",
"metabolites":{
"2pg_c":-1,
"3pg_c":1
},
"lower_bound":-1000,
"upper_bound":1000,
"gene_reaction_rule":"B7H15_RS04360 or B7H15_RS02070 or B7H15_RS13395",
"subsystem":"Carbohydrate Metabolism"
},
{
"id":"PIabc",
"name":"Phosphate transport via ABC system",
"metabolites":{
"adp_c":1,
"atp_c":-1,
"h2o_c":-1,
"h_c":1,
"pi_c":2.0,
"pi_e":-1
},
"lower_bound":0,
"upper_bound":1000,
"gene_reaction_rule":"B7H15_RS07315 and B7H15_RS07310 and B7H15_RS07305 and B7H15_RS07300",
"subsystem":"Transport"
},
{
"id":"PIt2",
"name":"Phosphate transport in via proton symport",
"metabolites":{
"h_c":-1,
"h_e":1,
"pi_c":-1,
"pi_e":1
},
"lower_bound":0,
"upper_bound":1000,
"gene_reaction_rule":"B7H15_RS03715",
"subsystem":"Transport"
},
{
"id":"PPC",
"name":"Phosphoenolpyruvate carboxylase",
"metabolites":{
"co2_c":-1,
"h2o_c":-1,
"h_c":1,
"oaa_c":1,
"pep_c":-1,
"pi_c":1
},
"lower_bound":0,
"upper_bound":1000,
"gene_reaction_rule":"B7H15_RS06680",
"subsystem":"Anaplerotic reactions"
},
{
"id":"PPCK",
"name":"phosphoenolpyruvate carboxykinase",
"metabolites":{
"adp_c":1,
"atp_c":-1,
"co2_c":1,
"oaa_c":-1,
"pep_c":1
},
"lower_bound":0,
"upper_bound":1000,
"gene_reaction_rule":"B7H15_RS09750",
"subsystem":"Anaplerotic Reactions"
},
{
"id":"PTAr",
"name":"phosphotransacetylase",
"metabolites":{
"accoa_c":-1,
"actp_c":1,
"coa_c":1,
"pi_c":-1
},
"lower_bound":-1000,
"upper_bound":1000,
"gene_reaction_rule":"B7H15_RS03210",
"subsystem":"Pyruvate Metabolism"
},
{
"id":"PYK",
"name":"pyruvate kinase",
"metabolites":{
"adp_c":-1,
"atp_c":1,
"h_c":-1,
"pep_c":-1,
"pyr_c":1
},
"lower_bound":0,
"upper_bound":1000,
"gene_reaction_rule":"B7H15_RS09250",
"subsystem":"Carbohydrate Metabolism"
},
{
"id":"PYRt2",
"name":"Pyruvate transport in via proton symport",
"metabolites":{
"h_c":1,
"h_e":-1,
"pyr_c":1,
"pyr_e":-1
},
"lower_bound":-1000,
"upper_bound":1000,
"gene_reaction_rule":"",
"subsystem":"Transport, Extracellular"
},
{
"id":"RPE",
"name":"ribulose 5-phosphate 3-epimerase",
"metabolites":{
"ru5p__D_c":-1,
"xu5p__D_c":1
},
"lower_bound":-1000,
"upper_bound":1000,
"gene_reaction_rule":"B7H15_RS06365",
"subsystem":"Carbohydrate Metabolism"
},
{
"id":"RPI",
"name":"ribose-5-phosphate isomerase",
"metabolites":{
"r5p_c":-1,
"ru5p__D_c":1
},
"lower_bound":-1000,
"upper_bound":1000,
"gene_reaction_rule":"B7H15_RS12950",
"subsystem":"Carbohydrate Metabolism"
},
{
"id":"SUCD2",
"name":"Succinate dehydrogenase dehydrogenase (menaquinone 8 as acceptor)",
"metabolites":{
"fad_c":-1,
"fadh2_c":1,
"fum_c":1,
"h_c":-2.0,
"mql7_c":1,
"mqn7_c":-1,
"succ_c":-1
},
"lower_bound":0,
"upper_bound":1000,
"gene_reaction_rule":"B7H15_RS05970 and B7H15_RS05975 and B7H15_RS05965",
"subsystem":"Citric acid cycle"
},
{
"id":"SUCOAS",
"name":"succinyl-CoA synthetase (ADP-forming)",
"metabolites":{
"adp_c":1,
"atp_c":-1,
"coa_c":-1,
"pi_c":1,
"succ_c":-1,
"succoa_c":1
},
"lower_bound":-1000,
"upper_bound":1000,
"gene_reaction_rule":"B7H15_RS06485 and B7H15_RS06490",
"subsystem":"Citric acid cycle"
},
{
"id":"TALA",
"name":"transaldolase",
"metabolites":{
"e4p_c":1,
"f6p_c":1,
"g3p_c":-1,
"s7p_c":-1
},
"lower_bound":-1000,
"upper_bound":1000,
"gene_reaction_rule":"B7H15_RS09710",
"subsystem":"Carbohydrate Metabolism"
},
{
"id":"TKT1",
"name":"transketolase",
"metabolites":{
"g3p_c":-1,
"r5p_c":1,
"s7p_c":-1,
"xu5p__D_c":1
},
"lower_bound":-1000,
"upper_bound":1000,
"gene_reaction_rule":"B7H15_RS07060",
"subsystem":"Carbohydrate Metabolism"
},
{
"id":"TKT2",
"name":"transketolase",
"metabolites":{
"e4p_c":1,
"f6p_c":-1,
"g3p_c":-1,
"xu5p__D_c":1
},
"lower_bound":-1000,
"upper_bound":1000,
"gene_reaction_rule":"B7H15_RS07060",
"subsystem":"Carbohydrate Metabolism"
},
{
"id":"TPI",
"name":"triose-phosphate isomerase",
"metabolites":{
"dhap_c":1,
"g3p_c":-1
},
"lower_bound":-1000,
"upper_bound":1000,
"gene_reaction_rule":"B7H15_RS04355",
"subsystem":"Carbohydrate Metabolism"
},
{
"id":"FADH2D",
"name":"FADH2 dehydrogenase (menaquinone 7 as acceptor)",
"metabolites":{
"fad_c":1,
"fadh2_c":-1,
"mql7_c":1,
"mqn7_c":-1
},
"lower_bound":0,
"upper_bound":1000,
"gene_reaction_rule":"(B7H15_RS09705 and B7H15_RS04840 and B7H15_RS04855 and B7H15_RS02370) or (B7H15_RS04855 and B7H15_RS02375 and B7H15_RS02380 and B7H15_RS02370)",
"subsystem":"Energy Production and Conversion",
"notes":{
"Confidence Score":2,
"References":"PMID: 20207757",
"Sub-subsystem":"Respiration",
"Super-system":"Energy Production and Conversion"
}
}
],
"genes":[
{
"id":"SA451516_8",
"name":"",
"notes":{
"Confidence score":"",
"Reference":""
}
},
{
"id":"SA451516_9",
"name":"",
"notes":{
"Confidence score":"",
"Reference":""
}
},
{
"id":"B7H15_RS00295",
"name":"adhD",
"notes":{
"Confidence score":"",
"Reference":""
}
},
{
"id":"B7H15_RS00680",
"name":"garL",
"notes":{
"Confidence score":"",
"Reference":""
}
},
{
"id":"B7H15_RS00850",
"name":"adhE",
"notes":{
"Confidence score":"",
"Reference":""
}
},
{
"id":"B7H15_RS01055",
"name":"ptsG_1",
"notes":{
"Confidence score":"",
"Reference":""
}
},
{
"id":"B7H15_RS01205",
"name":"grcA",
"notes":{
"Confidence score":"",
"Reference":""
}
},
{
"id":"B7H15_RS01210",
"name":"pflA",
"notes":{
"Confidence score":"",
"Reference":""
}
},
{
"id":"B7H15_RS01305",
"name":"malX",
"notes":{
"Confidence score":"",
"Reference":""
}
},
{
"id":"B7H15_RS01675",
"name":"focA",
"notes":{
"Confidence score":"",
"Reference":""
}
},
{
"id":"B7H15_RS02070",
"name":"gpmA_1",
"notes":{
"Confidence score":"",
"Reference":""
}
},
{
"id":"B7H15_RS02470",
"name":"gltB",
"notes":{
"Confidence score":"",
"Reference":""
}
},
{
"id":"B7H15_RS02475",
"name":"gltB_1",
"notes":{
"Confidence score":"",
"Reference":""
}
},
{
"id":"B7H15_RS02840",
"name":"pdxS",
"notes":{
"Confidence score":"",
"Reference":""
}
},
{
"id":"B7H15_RS02845",
"name":"pdxT",
"notes":{
"Confidence score":"",
"Reference":""
}
},
{
"id":"B7H15_RS03210",
"name":"pta",
"notes":{
"Confidence score":"",
"Reference":""
}
},
{
"id":"B7H15_RS03360",
"name":"adhP",
"notes":{
"Confidence score":"",
"Reference":""
}
},
{
"id":"B7H15_RS03715",
"name":"pitA_1",
"notes":{
"Confidence score":"",
"Reference":""
}
},
{
"id":"B7H15_RS03905",
"name":"fruA",
"notes":{
"Confidence score":3,
"Reference":"PMID: 24810961"
}
},
{
"id":"B7H15_RS04345",
"name":"gapB",
"notes":{
"Confidence score":"",
"Reference":""
}
},
{
"id":"B7H15_RS04350",
"name":"pgk",
"notes":{
"Confidence score":"",
"Reference":""
}
},
{
"id":"B7H15_RS04355",
"name":"tpiA",
"notes":{
"Confidence score":"",
"Reference":""
}
},
{
"id":"B7H15_RS04360",
"name":"gpmM",
"notes":{
"Confidence score":"",
"Reference":""
}
},
{
"id":"B7H15_RS04365",
"name":"eno",
"notes":{
"Confidence score":"",
"Reference":""
}
},
{
"id":"B7H15_RS04840",
"name":"ndhF",
"notes":{
"Confidence score":"",
"Reference":""
}
},
{
"id":"B7H15_RS04855",
"name":"ndhC",
"notes":{
"Confidence score":"",
"Reference":""
}
},
{
"id":"B7H15_RS04940",
"name":"rocG",
"notes":{
"Confidence score":"",
"Reference":""
}
},
{
"id":"B7H15_RS04970",
"name":"pgi",
"notes":{
"Confidence score":"",
"Reference":""
}
},
{
"id":"B7H15_RS05270",
"name":""
},
{
"id":"B7H15_RS05475",
"name":"qoxD",
"notes":{
"Confidence score":"",
"Reference":""
}
},
{
"id":"B7H15_RS05480",
"name":"qoxC",
"notes":{
"Confidence score":"",
"Reference":""
}
},
{
"id":"B7H15_RS05485",
"name":"qoxB",
"notes":{
"Confidence score":"",
"Reference":""
}
},
{
"id":"B7H15_RS05490",
"name":"qoxA",
"notes":{
"Confidence score":"",
"Reference":""
}
},
{
"id":"B7H15_RS05615",
"name":"ptsH",
"notes":{
"Confidence score":"",
"Reference":""
}
},
{
"id":"B7H15_RS05620",
"name":"ptsI",
"notes":{
"Confidence score":"",
"Reference":""
}
},
{
"id":"B7H15_RS05630",
"name":"cydA",
"notes":{
"Confidence score":"",
"Reference":""
}
},
{
"id":"B7H15_RS05635",
"name":"cydB",
"notes":{
"Confidence score":"",
"Reference":""
}
},
{
"id":"B7H15_RS05640",
"name":"ktrA",
"notes":{
"Confidence score":"",
"Reference":""
}
},
{
"id":"B7H15_RS05675",
"name":"pdhA",
"notes":{
"Confidence score":"",
"Reference":""
}
},
{
"id":"B7H15_RS05680",
"name":"pdhB",
"notes":{
"Confidence score":"",
"Reference":""
}
},
{
"id":"B7H15_RS05685",
"name":"pdhC_1",
"notes":{
"Confidence score":"",
"Reference":""
}
},
{
"id":"B7H15_RS05690",
"name":"pdhD",
"notes":{
"Confidence score":"",
"Reference":""
}
},
{
"id":"B7H15_RS05795",
"name":"ctaM",
"notes":{
"Confidence score":"",
"Reference":""
}
},
{
"id":"B7H15_RS05965",
"name":"sdhC",
"notes":{
"Confidence score":"",
"Reference":""
}
},
{
"id":"B7H15_RS05970",
"name":"sdhA",
"notes":{
"Confidence score":"",
"Reference":""
}
},
{
"id":"B7H15_RS05975",
"name":"sdhB",
"notes":{
"Confidence score":"",
"Reference":""
}
},
{
"id":"B7H15_RS06365",
"name":"rpe",
"notes":{
"Confidence score":"",
"Reference":""
}
},
{
"id":"B7H15_RS06485",
"name":"sucC",
"notes":{
"Confidence score":"",
"Reference":""
}
},
{
"id":"B7H15_RS06490",
"name":"sucD",
"notes":{
"Confidence score":"",
"Reference":""
}
},
{
"id":"B7H15_RS06680",
"name":"pyc",
"notes":{
"Confidence score":"",
"Reference":""
}
},
{
"id":"B7H15_RS06820",
"name":"glnA",
"notes":{
"Confidence score":"",
"Reference":""
}
},
{
"id":"B7H15_RS07060",
"name":"tktA",
"notes":{
"Confidence score":"",
"Reference":""
}
},
{
"id":"B7H15_RS07105",
"name":"citB",
"notes":{
"Confidence score":"",
"Reference":""
}
},
{
"id":"B7H15_RS07255",
"name":"mqo",
"notes":{
"Confidence score":2,
"Reference":""
}
},
{
"id":"B7H15_RS07300",
"name":"pstB",
"notes":{
"Confidence score":"",
"Reference":""
}
},
{
"id":"B7H15_RS07305",
"name":"ydcU",
"notes":{
"Confidence score":"",
"Reference":""
}
},
{
"id":"B7H15_RS07310",
"name":"pstC1",
"notes":{
"Confidence score":"",
"Reference":""
}
},
{
"id":"B7H15_RS07315",
"name":"pstS",
"notes":{
"Confidence score":"",
"Reference":""
}
},
{
"id":"B7H15_RS08285",
"name":"zwf",
"notes":{
"Confidence score":"",
"Reference":""
}
},
{
"id":"B7H15_RS08315",
"name":"gnd",
"notes":{
"Confidence score":"",
"Reference":""
}
},
{
"id":"B7H15_RS09190",
"name":"gapA",
"notes":{
"Confidence score":"",
"Reference":""
}
},
{
"id":"B7H15_RS09230",
"name":"icd",
"notes":{
"Confidence score":"",
"Reference":""
}
},
{
"id":"B7H15_RS09235",
"name":"citZ",
"notes":{
"Confidence score":"",
"Reference":""
}
},
{
"id":"B7H15_RS09250",
"name":"pykF",
"notes":{
"Confidence score":"",
"Reference":""
}
},
{
"id":"B7H15_RS09255",
"name":"pfkA",
"notes":{
"Confidence score":"",
"Reference":""
}
},
{
"id":"B7H15_RS09270",
"name":"ytsJ",
"notes":{
"Confidence score":"",
"Reference":""
}
},
{
"id":"B7H15_RS09320",
"name":"ackA",
"notes":{
"Confidence score":"",
"Reference":""
}
},
{
"id":"B7H15_RS09710",
"name":"tal",
"notes":{
"Confidence score":"",
"Reference":""
}
},
{
"id":"B7H15_RS09750",
"name":"pck",
"notes":{
"Confidence score":"",
"Reference":""
}
},
{
"id":"B7H15_RS10160",
"name":"fumC",
"notes":{
"Confidence score":"",
"Reference":""
}
},
{
"id":"B7H15_RS10695",
"name":"sdcS",
"notes":{
"Confidence score":"",
"Reference":""
}
},
{
"id":"B7H15_RS10725",
"name":"pgl",
"notes":{
"Confidence score":"",
"Reference":""
}
},
{
"id":"B7H15_RS11210",
"name":""
},
{
"id":"B7H15_RS11325",
"name":"amtB",
"notes":{
"Confidence score":"",
"Reference":""
}
},
{
"id":"B7H15_RS11530",
"name":"kdpC",
"notes":{
"Confidence score":"",
"Reference":""
}
},
{
"id":"B7H15_RS11535",
"name":"kdpB",
"notes":{
"Confidence score":"",
"Reference":""
}
},
{
"id":"B7H15_RS11540",
"name":"kdpA",
"notes":{
"Confidence score":"",
"Reference":""
}
},
{
"id":"B7H15_RS11680",
"name":"atpC",
"notes":{
"Confidence score":"",
"Reference":""
}
},
{
"id":"B7H15_RS11685",
"name":"atpD",
"notes":{
"Confidence score":"",
"Reference":""
}
},
{
"id":"B7H15_RS11690",
"name":"atpG",
"notes":{
"Confidence score":"",
"Reference":""
}
},
{
"id":"B7H15_RS11695",
"name":"atpA",
"notes":{
"Confidence score":"",
"Reference":""
}
},
{
"id":"B7H15_RS11700",
"name":"atpH",
"notes":{
"Confidence score":"",
"Reference":""
}
},
{
"id":"B7H15_RS11705",
"name":"atpF",
"notes":{
"Confidence score":"",
"Reference":""
}
},
{
"id":"B7H15_RS11710",
"name":"atpE",
"notes":{
"Confidence score":"",
"Reference":""
}
},
{
"id":"B7H15_RS11715",
"name":"atpB",
"notes":{
"Confidence score":"",
"Reference":""
}
},
{
"id":"B7H15_RS11720",
"name":"",
"notes":{
"Confidence score":"",
"Reference":""
}
},
{
"id":"B7H15_RS11800",
"name":"fbaA",
"notes":{
"Confidence score":"",
"Reference":""
}
},
{
"id":"B7H15_RS12380",
"name":"adk",
"notes":{
"Confidence score":"",
"Reference":""
}
},
{
"id":"B7H15_RS12520",
"name":"glcU_2",
"notes":{
"Confidence score":"",
"Reference":""
}
},
{
"id":"B7H15_RS12760",
"name":"mleN_1",
"notes":{
"Confidence score":"",
"Reference":""
}
},
{
"id":"B7H15_RS12950",
"name":"rpiA",
"notes":{
"Confidence score":"",
"Reference":""
}
},
{
"id":"B7H15_RS13120",
"name":"mqo",
"notes":{
"Confidence score":3,
"Reference":""
}
},
{
"id":"B7H15_RS13145",
"name":"yhfP",
"notes":{
"Confidence score":"",
"Reference":""
}
},
{
"id":"B7H15_RS13215",
"name":"gltP",
"notes":{
"Confidence score":"",
"Reference":""
}
},
{
"id":"B7H15_RS13395",
"name":"gpmA",
"notes":{
"Confidence score":"",
"Reference":""
}
},
{
"id":"B7H15_RS13995",
"name":"fbp",
"notes":{
"Confidence score":"",
"Reference":""
}
},
{
"id":"B7H15_RS14035",
"name":"ldhD_1",
"notes":{
"Confidence score":"",
"Reference":""
}
},
{
"id":"B7H15_RS14115",
"name":"glcB",
"notes":{
"Confidence score":"",
"Reference":""
}
},
{
"id":"B7H15_RS14480",
"name":"fda",
"notes":{
"Confidence score":"",
"Reference":""
}
},
{
"id":"B7H15_RS14985",
"name":"yflS",
"notes":{
"Confidence score":"",
"Reference":""
}
},
{
"id":"s0001",
"name":"",
"notes":{
"Confidence score":"",
"Reference":""
}
},
{
"id":"B7H15_RS09705",
"name":"",
"notes":{
"Confidence score":"",
"Reference":""
}
},
{
"id":"B7H15_RS02370",
"name":"mpsA",
"notes":{
"Confidence score":3,
"Reference":"PMID: 25448817"
}
},
{
"id":"B7H15_RS02375",
"name":"mpsB",
"notes":{
"Confidence score":3,
"Reference":"PMID: 25448817"
}
},
{
"id":"B7H15_RS02380",
"name":"mpsC",
"notes":{
"Confidence score":3,
"Reference":"PMID: 25448817"
}
},
{
"id":"B7H15_RS07445",
"name":""
},
{
"id":"B7H15_RS07450",
"name":""
},
{
"id":"B7H15_RS03635",
"name":""
},
{
"id":"B7H15_RS10045",
"name":""
},
{
"id":"B7H15_RS10040",
"name":""
},
{
"id":"B7H15_RS08020",
"name":""
},
{
"id":"B7H15_RS08025",
"name":""
},
{
"id":"B7H15_RS12785",
"name":""
},
{
"id":"B7H15_RS07200",
"name":""
},
{
"id":"B7H15_RS11965",
"name":""
},
{
"id":"B7H15_RS12780",
"name":""
},
{
"id":"B7H15_RS07195",
"name":""
},
{
"id":"B7H15_RS14325",
"name":""
},
{
"id":"B7H15_RS12580",
"name":""
},
{
"id":"B7H15_RS10610",
"name":""
},
{
"id":"B7H15_RS09125",
"name":""
},
{
"id":"B7H15_RS09120",
"name":""
},
{
"id":"B7H15_RS14020",
"name":""
},
{
"id":"B7H15_RS06175",
"name":""
},
{
"id":"B7H15_RS00475",
"name":""
},
{
"id":"B7H15_RS06180",
"name":""
},
{
"id":"B7H15_RS10750",
"name":""
},
{
"id":"B7H15_RS06780",
"name":""
},
{
"id":"B7H15_RS06450",
"name":""
},
{
"id":"B7H15_RS06785",
"name":""
},
{
"id":"B7H15_RS05170",
"name":""
},
{
"id":"B7H15_RS05175",
"name":""
},
{
"id":"B7H15_RS12810",
"name":""
},
{
"id":"B7H15_RS12815",
"name":""
},
{
"id":"B7H15_RS13685",
"name":""
},
{
"id":"B7H15_RS13375",
"name":""
},
{
"id":"B7H15_RS14350",
"name":""
},
{
"id":"B7H15_RS02920",
"name":""
},
{
"id":"B7H15_RS13380",
"name":""
},
{
"id":"B7H15_RS14355",
"name":""
},
{
"id":"B7H15_RS08190",
"name":""
},
{
"id":"B7H15_RS07630",
"name":""
},
{
"id":"B7H15_RS15090",
"name":""
},
{
"id":"B7H15_RS08185",
"name":""
},
{
"id":"B7H15_RS15085",
"name":""
},
{
"id":"B7H15_RS07635",
"name":""
},
{
"id":"B7H15_RS06360",
"name":""
},
{
"id":"B7H15_RS06655",
"name":""
},
{
"id":"B7H15_RS09800",
"name":""
},
{
"id":"B7H15_RS06355",
"name":""
},
{
"id":"B7H15_RS06645",
"name":""
},
{
"id":"B7H15_RS13810",
"name":""
},
{
"id":"B7H15_RS14840",
"name":""
},
{
"id":"B7H15_RS13800",
"name":""
},
{
"id":"B7H15_RS14835",
"name":""
},
{
"id":"B7H15_RS00920",
"name":""
},
{
"id":"B7H15_RS13570",
"name":""
},
{
"id":"B7H15_RS00915",
"name":""
},
{
"id":"B7H15_RS09785",
"name":""
},
{
"id":"B7H15_RS14490",
"name":""
},
{
"id":"B7H15_RS09780",
"name":""
},
{
"id":"B7H15_RS14485",
"name":""
},
{
"id":"B7H15_RS08050",
"name":""
},
{
"id":"B7H15_RS08365",
"name":""
},
{
"id":"B7H15_RS03640",
"name":""
},
{
"id":"B7H15_RS06265",
"name":""
},
{
"id":"B7H15_RS06270",
"name":""
},
{
"id":"B7H15_RS12995",
"name":""
},
{
"id":"B7H15_RS09735",
"name":""
},
{
"id":"B7H15_RS01860",
"name":""
},
{
"id":"B7H15_RS13630",
"name":""
},
{
"id":"B7H15_RS03320",
"name":""
},
{
"id":"B7H15_RS01865",
"name":""
},
{
"id":"B7H15_RS13640",
"name":""
},
{
"id":"B7H15_RS05235",
"name":""
},
{
"id":"B7H15_RS05230",
"name":""
},
{
"id":"B7H15_RS08990",
"name":""
},
{
"id":"B7H15_RS09465",
"name":""
},
{
"id":"B7H15_RS14575",
"name":""
},
{
"id":"B7H15_RS04375",
"name":""
},
{
"id":"B7H15_RS09470",
"name":""
},
{
"id":"B7H15_RS14580",
"name":""
},
{
"id":"B7H15_RS08985",
"name":""
},
{
"id":"B7H15_RS07495",
"name":""
},
{
"id":"B7H15_RS02580",
"name":""
},
{
"id":"B7H15_RS08250",
"name":""
},
{
"id":"B7H15_RS08255",
"name":""
},
{
"id":"B7H15_RS13210",
"name":""
},
{
"id":"B7H15_RS05040",
"name":""
},
{
"id":"B7H15_RS00275",
"name":""
},
{
"id":"B7H15_RS01295",
"name":""
},
{
"id":"B7H15_RS05350",
"name":""
},
{
"id":"B7H15_RS01290",
"name":""
},
{
"id":"B7H15_RS14120",
"name":""
},
{
"id":"B7H15_RS06005",
"name":""
},
{
"id":"B7H15_RS06010",
"name":""
},
{
"id":"B7H15_RS08545",
"name":""
},
{
"id":"B7H15_RS07550",
"name":""
},
{
"id":"B7H15_RS06650",
"name":""
},
{
"id":"B7H15_RS01870",
"name":""
},
{
"id":"B7H15_RS14125",
"name":""
},
{
"id":"B7H15_RS01875",
"name":""
},
{
"id":"B7H15_RS05985",
"name":""
},
{
"id":"B7H15_RS05990",
"name":""
},
{
"id":"B7H15_RS06605",
"name":""
},
{
"id":"B7H15_RS02535",
"name":""
},
{
"id":"B7H15_RS03785",
"name":""
},
{
"id":"B7H15_RS03790",
"name":""
},
{
"id":"B7H15_RS04980",
"name":""
},
{
"id":"B7H15_RS04975",
"name":""
},
{
"id":"B7H15_RS05580",
"name":""
},
{
"id":"B7H15_RS05715",
"name":""
},
{
"id":"B7H15_RS05575",
"name":""
},
{
"id":"B7H15_RS05710",
"name":""
},
{
"id":"B7H15_RS09570",
"name":""
},
{
"id":"B7H15_RS04300",
"name":""
},
{
"id":"B7H15_RS09565",
"name":""
},
{
"id":"B7H15_RS10395",
"name":""
},
{
"id":"B7H15_RS10955",
"name":""
},
{
"id":"B7H15_RS10400",
"name":""
},
{
"id":"B7H15_RS10960",
"name":""
},
{
"id":"B7H15_RS06885",
"name":""
},
{
"id":"B7H15_RS12135",
"name":""
},
{
"id":"B7H15_RS00465",
"name":""
},
{
"id":"B7H15_RS03915",
"name":""
},
{
"id":"B7H15_RS03910",
"name":""
},
{
"id":"B7H15_RS06445",
"name":""
},
{
"id":"B7H15_RS00725",
"name":""
},
{
"id":"B7H15_RS04530",
"name":""
},
{
"id":"B7H15_RS00730",
"name":""
},
{
"id":"B7H15_RS04525",
"name":""
},
{
"id":"B7H15_RS02575",
"name":""
},
{
"id":"B7H15_RS00040",
"name":""
},
{
"id":"B7H15_RS05785",
"name":""
},
{
"id":"B7H15_RS04750",
"name":""
},
{
"id":"B7H15_RS03195",
"name":""
},
{
"id":"B7H15_RS11030",
"name":""
},
{
"id":"B7H15_RS03190",
"name":""
},
{
"id":"B7H15_RS11025",
"name":""
},
{
"id":"B7H15_RS13190",
"name":""
},
{
"id":"B7H15_RS11960",
"name":""
},
{
"id":"B7H15_RS13195",
"name":""
},
{
"id":"B7H15_RS11955",
"name":""
},
{
"id":"B7H15_RS02910",
"name":""
},
{
"id":"B7H15_RS08510",
"name":""
},
{
"id":"B7H15_RS04000",
"name":""
},
{
"id":"B7H15_RS08515",
"name":""
},
{
"id":"B7H15_RS13305",
"name":""
},
{
"id":"B7H15_RS03215",
"name":""
},
{
"id":"B7H15_RS03220",
"name":""
},
{
"id":"B7H15_RS03400",
"name":""
},
{
"id":"B7H15_RS11225",
"name":""
},
{
"id":"B7H15_RS03395",
"name":""
},
{
"id":"B7H15_RS11220",
"name":""
},
{
"id":"B7H15_RS02430",
"name":""
},
{
"id":"B7H15_RS02425",
"name":""
},
{
"id":"B7H15_RS10620",
"name":""
},
{
"id":"B7H15_RS10625",
"name":""
},
{
"id":"B7H15_RS11145",
"name":""
},
{
"id":"B7H15_RS11620",
"name":""
},
{
"id":"B7H15_RS03050",
"name":""
},
{
"id":"B7H15_RS11845",
"name":""
},
{
"id":"B7H15_RS02520",
"name":""
},
{
"id":"B7H15_RS03055",
"name":""
},
{
"id":"B7H15_RS11625",
"name":""
},
{
"id":"B7H15_RS02525",
"name":""
},
{
"id":"B7H15_RS11850",
"name":""
},
{
"id":"B7H15_RS11135",
"name":""
},
{
"id":"B7H15_RS13650",
"name":""
},
{
"id":"B7H15_RS03485",
"name":""
},
{
"id":"B7H15_RS07385",
"name":""
},
{
"id":"B7H15_RS03490",
"name":""
},
{
"id":"B7H15_RS07390",
"name":""
},
{
"id":"B7H15_RS02860",
"name":""
},
{
"id":"B7H15_RS03590",
"name":""
},
{
"id":"B7H15_RS02290",
"name":""
},
{
"id":"B7H15_RS02865",
"name":""
},
{
"id":"B7H15_RS03670",
"name":""
},
{
"id":"B7H15_RS12075",
"name":""
},
{
"id":"B7H15_RS12070",
"name":""
},
{
"id":"B7H15_RS07500",
"name":""
},
{
"id":"B7H15_RS14250",
"name":""
},
{
"id":"B7H15_RS14255",
"name":""
},
{
"id":"B7H15_RS08160",
"name":""
},
{
"id":"B7H15_RS04490",
"name":""
},
{
"id":"B7H15_RS08705",
"name":""
},
{
"id":"B7H15_RS08870",
"name":""
},
{
"id":"B7H15_RS02200",
"name":""
},
{
"id":"B7H15_RS06035",
"name":""
},
{
"id":"B7H15_RS06520",
"name":""
},
{
"id":"B7H15_RS02195",
"name":""
},
{
"id":"B7H15_RS10080",
"name":""
},
{
"id":"B7H15_RS10085",
"name":""
},
{
"id":"B7H15_RS07360",
"name":""
},
{
"id":"B7H15_RS12395",
"name":""
},
{
"id":"B7H15_RS12390",
"name":""
},
{
"id":"B7H15_RS07340",
"name":""
},
{
"id":"B7H15_RS07775",
"name":""
},
{
"id":"B7H15_RS07330",
"name":""
},
{
"id":"B7H15_RS07770",
"name":""
},
{
"id":"B7H15_RS12955",
"name":""
},
{
"id":"B7H15_RS14195",
"name":""
},
{
"id":"B7H15_RS14190",
"name":""
},
{
"id":"B7H15_RS13945",
"name":""
},
{
"id":"B7H15_RS14150",
"name":""
},
{
"id":"B7H15_RS13940",
"name":""
},
{
"id":"B7H15_RS09055",
"name":""
},
{
"id":"B7H15_RS10050",
"name":""
},
{
"id":"B7H15_RS10055",
"name":""
},
{
"id":"B7H15_RS12775",
"name":""
},
{
"id":"B7H15_RS12770",
"name":""
},
{
"id":"B7H15_RS08925",
"name":""
},
{
"id":"B7H15_RS08930",
"name":""
},
{
"id":"B7H15_RS12570",
"name":""
},
{
"id":"B7H15_RS12575",
"name":""
},
{
"id":"B7H15_RS08130",
"name":""
},
{
"id":"B7H15_RS06190",
"name":""
},
{
"id":"B7H15_RS09090",
"name":""
},
{
"id":"B7H15_RS08125",
"name":""
},
{
"id":"B7H15_RS09095",
"name":""
},
{
"id":"B7H15_RS06185",
"name":""
},
{
"id":"B7H15_RS06775",
"name":""
},
{
"id":"B7H15_RS06455",
"name":""
},
{
"id":"B7H15_RS06770",
"name":""
},
{
"id":"B7H15_RS06460",
"name":""
},
{
"id":"B7H15_RS05165",
"name":""
},
{
"id":"B7H15_RS05160",
"name":""
},
{
"id":"B7H15_RS10130",
"name":""
},
{
"id":"B7H15_RS01545",
"name":""
},
{
"id":"B7H15_RS01710",
"name":""
},
{
"id":"B7H15_RS01550",
"name":""
},
{
"id":"B7H15_RS12820",
"name":""
},
{
"id":"B7H15_RS05035",
"name":""
},
{
"id":"B7H15_RS12825",
"name":""
},
{
"id":"B7H15_RS13350",
"name":""
},
{
"id":"B7H15_RS14390",
"name":""
},
{
"id":"B7H15_RS13345",
"name":""
},
{
"id":"B7H15_RS14385",
"name":""
},
{
"id":"B7H15_RS07185",
"name":""
},
{
"id":"B7H15_RS07665",
"name":""
},
{
"id":"B7H15_RS07190",
"name":""
},
{
"id":"B7H15_RS07660",
"name":""
},
{
"id":"B7H15_RS13440",
"name":""
},
{
"id":"B7H15_RS06350",
"name":""
},
{
"id":"B7H15_RS13445",
"name":""
},
{
"id":"B7H15_RS15100",
"name":""
},
{
"id":"B7H15_RS06660",
"name":""
},
{
"id":"B7H15_RS09890",
"name":""
},
{
"id":"B7H15_RS01385",
"name":""
},
{
"id":"B7H15_RS14770",
"name":""
},
{
"id":"B7H15_RS06665",
"name":""
},
{
"id":"B7H15_RS09895",
"name":""
},
{
"id":"B7H15_RS09905",
"name":""
},
{
"id":"B7H15_RS01350",
"name":""
},
{
"id":"B7H15_RS01720",
"name":""
},
{
"id":"B7H15_RS01355",
"name":""
},
{
"id":"B7H15_RS00930",
"name":""
},
{
"id":"B7H15_RS01380",
"name":""
},
{
"id":"B7H15_RS00925",
"name":""
},
{
"id":"B7H15_RS13675",
"name":""
},
{
"id":"B7H15_RS14455",
"name":""
},
{
"id":"B7H15_RS14810",
"name":""
},
{
"id":"B7H15_RS14460",
"name":""
},
{
"id":"B7H15_RS08530",
"name":""
},
{
"id":"B7H15_RS10890",
"name":""
},
{
"id":"B7H15_RS10930",
"name":""
},
{
"id":"B7H15_RS06275",
"name":""
},
{
"id":"B7H15_RS12970",
"name":""
},
{
"id":"B7H15_RS06280",
"name":""
},
{
"id":"B7H15_RS14950",
"name":""
},
{
"id":"B7H15_RS05730",
"name":""
},
{
"id":"B7H15_RS01065",
"name":""
},
{
"id":"B7H15_RS05225",
"name":""
},
{
"id":"B7H15_RS05220",
"name":""
},
{
"id":"B7H15_RS09500",
"name":""
},
{
"id":"B7H15_RS14570",
"name":""
},
{
"id":"B7H15_RS09495",
"name":""
},
{
"id":"B7H15_RS14565",
"name":""
},
{
"id":"B7H15_RS05735",
"name":""
},
{
"id":"B7H15_RS08305",
"name":""
},
{
"id":"B7H15_RS08300",
"name":""
},
{
"id":"B7H15_RS13205",
"name":""
},
{
"id":"B7H15_RS13200",
"name":""
},
{
"id":"B7H15_RS01525",
"name":""
},
{
"id":"B7H15_RS01530",
"name":""
},
{
"id":"B7H15_RS00330",
"name":""
},
{
"id":"B7H15_RS05355",
"name":""
},
{
"id":"B7H15_RS05360",
"name":""
},
{
"id":"B7H15_RS01320",
"name":""
},
{
"id":"B7H15_RS01325",
"name":""
},
{
"id":"B7H15_RS05010",
"name":""
},
{
"id":"B7H15_RS06020",
"name":""
},
{
"id":"B7H15_RS06015",
"name":""
},
{
"id":"B7H15_RS09295",
"name":""
},
{
"id":"B7H15_RS05005",
"name":""
},
{
"id":"B7H15_RS01940",
"name":""
},
{
"id":"B7H15_RS02925",
"name":""
},
{
"id":"B7H15_RS05995",
"name":""
},
{
"id":"B7H15_RS02890",
"name":""
},
{
"id":"B7H15_RS08975",
"name":""
},
{
"id":"B7H15_RS04875",
"name":""
},
{
"id":"B7H15_RS03780",
"name":""
},
{
"id":"B7H15_RS04870",
"name":""
},
{
"id":"B7H15_RS03775",
"name":""
},
{
"id":"B7H15_RS00290",
"name":""
},
{
"id":"B7H15_RS04620",
"name":""
},
{
"id":"B7H15_RS08980",
"name":""
},
{
"id":"B7H15_RS05590",
"name":""
},
{
"id":"B7H15_RS13560",
"name":""
},
{
"id":"B7H15_RS05585",
"name":""
},
{
"id":"B7H15_RS05700",
"name":""
},
{
"id":"B7H15_RS13655",
"name":""
},
{
"id":"B7H15_RS05705",
"name":""
},
{
"id":"B7H15_RS05800",
"name":""
},
{
"id":"B7H15_RS10950",
"name":""
},
{
"id":"B7H15_RS10405",
"name":""
},
{
"id":"B7H15_RS04325",
"name":""
},
{
"id":"B7H15_RS10945",
"name":""
},
{
"id":"B7H15_RS04330",
"name":""
},
{
"id":"B7H15_RS10410",
"name":""
},
{
"id":"B7H15_RS01965",
"name":""
},
{
"id":"B7H15_RS09310",
"name":""
},
{
"id":"B7H15_RS01970",
"name":""
},
{
"id":"B7H15_RS00480",
"name":""
},
{
"id":"B7H15_RS13555",
"name":""
},
{
"id":"B7H15_RS00490",
"name":""
},
{
"id":"B7H15_RS11520",
"name":""
},
{
"id":"B7H15_RS06145",
"name":""
},
{
"id":"B7H15_RS09305",
"name":""
},
{
"id":"B7H15_RS00735",
"name":""
},
{
"id":"B7H15_RS00740",
"name":""
},
{
"id":"B7H15_RS05790",
"name":""
},
{
"id":"B7H15_RS06150",
"name":""
},
{
"id":"B7H15_RS04700",
"name":""
},
{
"id":"B7H15_RS08360",
"name":""
},
{
"id":"B7H15_RS10500",
"name":""
},
{
"id":"B7H15_RS04695",
"name":""
},
{
"id":"B7H15_RS10495",
"name":""
},
{
"id":"B7H15_RS11035",
"name":""
},
{
"id":"B7H15_RS13180",
"name":""
},
{
"id":"B7H15_RS11040",
"name":""
},
{
"id":"B7H15_RS13185",
"name":""
},
{
"id":"B7H15_RS08445",
"name":""
},
{
"id":"B7H15_RS11675",
"name":""
},
{
"id":"B7H15_RS11925",
"name":""
},
{
"id":"B7H15_RS08440",
"name":""
},
{
"id":"B7H15_RS11930",
"name":""
},
{
"id":"B7H15_RS04340",
"name":""
},
{
"id":"B7H15_RS03630",
"name":""
},
{
"id":"B7H15_RS01435",
"name":""
},
{
"id":"B7H15_RS12310",
"name":""
},
{
"id":"B7H15_RS03625",
"name":""
},
{
"id":"B7H15_RS11230",
"name":""
},
{
"id":"B7H15_RS11235",
"name":""
},
{
"id":"B7H15_RS04585",
"name":""
},
{
"id":"B7H15_RS10630",
"name":""
},
{
"id":"B7H15_RS03555",
"name":""
},
{
"id":"B7H15_RS04590",
"name":""
},
{
"id":"B7H15_RS14790",
"name":""
},
{
"id":"B7H15_RS04520",
"name":""
},
{
"id":"B7H15_RS10635",
"name":""
},
{
"id":"B7H15_RS03040",
"name":""
},
{
"id":"B7H15_RS02530",
"name":""
},
{
"id":"B7H15_RS03045",
"name":""
},
{
"id":"B7H15_RS08750",
"name":""
},
{
"id":"B7H15_RS08755",
"name":""
},
{
"id":"B7H15_RS01075",
"name":""
},
{
"id":"B7H15_RS03500",
"name":""
},
{
"id":"B7H15_RS08920",
"name":""
},
{
"id":"B7H15_RS08910",
"name":""
},
{
"id":"B7H15_RS03495",
"name":""
},
{
"id":"B7H15_RS02305",
"name":""
},
{
"id":"B7H15_RS02850",
"name":""
},
{
"id":"B7H15_RS02300",
"name":""
},
{
"id":"B7H15_RS02855",
"name":""
},
{
"id":"B7H15_RS09220",
"name":""
},
{
"id":"B7H15_RS01080",
"name":""
},
{
"id":"B7H15_RS02415",
"name":""
},
{
"id":"B7H15_RS11495",
"name":""
},
{
"id":"B7H15_RS11500",
"name":""
},
{
"id":"B7H15_RS02420",
"name":""
},
{
"id":"B7H15_RS14285",
"name":""
},
{
"id":"B7H15_RS12100",
"name":""
},
{
"id":"B7H15_RS12105",
"name":""
},
{
"id":"B7H15_RS14280",
"name":""
},
{
"id":"B7H15_RS08710",
"name":""
},
{
"id":"B7H15_RS08715",
"name":""
},
{
"id":"B7H15_RS14200",
"name":""
},
{
"id":"B7H15_RS06025",
"name":""
},
{
"id":"B7H15_RS14205",
"name":""
},
{
"id":"B7H15_RS02185",
"name":""
},
{
"id":"B7H15_RS10075",
"name":""
},
{
"id":"B7H15_RS06550",
"name":""
},
{
"id":"B7H15_RS02190",
"name":""
},
{
"id":"B7H15_RS06555",
"name":""
},
{
"id":"B7H15_RS10070",
"name":""
},
{
"id":"B7H15_RS14775",
"name":""
},
{
"id":"B7H15_RS12495",
"name":""
},
{
"id":"B7H15_RS07820",
"name":""
},
{
"id":"B7H15_RS12490",
"name":""
},
{
"id":"B7H15_RS04495",
"name":""
},
{
"id":"B7H15_RS07325",
"name":""
},
{
"id":"B7H15_RS12385",
"name":""
},
{
"id":"B7H15_RS07780",
"name":""
},
{
"id":"B7H15_RS07785",
"name":""
},
{
"id":"B7H15_RS04500",
"name":""
},
{
"id":"B7H15_RS12980",
"name":""
},
{
"id":"B7H15_RS02485",
"name":""
},
{
"id":"B7H15_RS12985",
"name":""
},
{
"id":"B7H15_RS14880",
"name":""
},
{
"id":"B7H15_RS13935",
"name":""
},
{
"id":"B7H15_RS13930",
"name":""
},
{
"id":"B7H15_RS11290",
"name":""
},
{
"id":"B7H15_RS13010",
"name":""
},
{
"id":"B7H15_RS12185",
"name":""
},
{
"id":"B7H15_RS08935",
"name":""
},
{
"id":"B7H15_RS09260",
"name":""
},
{
"id":"B7H15_RS12525",
"name":""
},
{
"id":"B7H15_RS11285",
"name":""
},
{
"id":"B7H15_RS09105",
"name":""
},
{
"id":"B7H15_RS13965",
"name":""
},
{
"id":"B7H15_RS09100",
"name":""
},
{
"id":"B7H15_RS08115",
"name":""
},
{
"id":"B7H15_RS08390",
"name":""
},
{
"id":"B7H15_RS06195",
"name":""
},
{
"id":"B7H15_RS07440",
"name":""
},
{
"id":"B7H15_RS06430",
"name":""
},
{
"id":"B7H15_RS12180",
"name":""
},
{
"id":"B7H15_RS06200",
"name":""
},
{
"id":"B7H15_RS06425",
"name":""
},
{
"id":"B7H15_RS07980",
"name":""
},
{
"id":"B7H15_RS04510",
"name":""
},
{
"id":"B7H15_RS01540",
"name":""
},
{
"id":"B7H15_RS01535",
"name":""
},
{
"id":"B7H15_RS09355",
"name":""
},
{
"id":"B7H15_RS06825",
"name":""
},
{
"id":"B7H15_RS07070",
"name":""
},
{
"id":"B7H15_RS13360",
"name":""
},
{
"id":"B7H15_RS07075",
"name":""
},
{
"id":"B7H15_RS06600",
"name":""
},
{
"id":"B7H15_RS13355",
"name":""
},
{
"id":"B7H15_RS07180",
"name":""
},
{
"id":"B7H15_RS12630",
"name":""
},
{
"id":"B7H15_RS12635",
"name":""
},
{
"id":"B7H15_RS07175",
"name":""
},
{
"id":"B7H15_RS12765",
"name":""
},
{
"id":"B7H15_RS07650",
"name":""
},
{
"id":"B7H15_RS13430",
"name":""
},
{
"id":"B7H15_RS04600",
"name":""
},
{
"id":"B7H15_RS07655",
"name":""
},
{
"id":"B7H15_RS13435",
"name":""
},
{
"id":"B7H15_RS06675",
"name":""
},
{
"id":"B7H15_RS09925",
"name":""
},
{
"id":"B7H15_RS06335",
"name":""
},
{
"id":"B7H15_RS06670",
"name":""
},
{
"id":"B7H15_RS06340",
"name":""
},
{
"id":"B7H15_RS01365",
"name":""
},
{
"id":"B7H15_RS01700",
"name":""
},
{
"id":"B7H15_RS06590",
"name":""
},
{
"id":"B7H15_RS01360",
"name":""
},
{
"id":"B7H15_RS01705",
"name":""
},
{
"id":"B7H15_RS10730",
"name":""
},
{
"id":"B7H15_RS00895",
"name":""
},
{
"id":"B7H15_RS00900",
"name":""
},
{
"id":"B7H15_RS14470",
"name":""
},
{
"id":"B7H15_RS13665",
"name":""
},
{
"id":"B7H15_RS14465",
"name":""
},
{
"id":"B7H15_RS14800",
"name":""
},
{
"id":"B7H15_RS11090",
"name":""
},
{
"id":"B7H15_RS14375",
"name":""
},
{
"id":"B7H15_RS06290",
"name":""
},
{
"id":"B7H15_RS14380",
"name":""
},
{
"id":"B7H15_RS06285",
"name":""
},
{
"id":"B7H15_RS01060",
"name":""
},
{
"id":"B7H15_RS05210",
"name":""
},
{
"id":"B7H15_RS05215",
"name":""
},
{
"id":"B7H15_RS00420",
"name":""
},
{
"id":"B7H15_RS09490",
"name":""
},
{
"id":"B7H15_RS09485",
"name":""
},
{
"id":"B7H15_RS14555",
"name":""
},
{
"id":"B7H15_RS14560",
"name":""
},
{
"id":"B7H15_RS08310",
"name":""
},
{
"id":"B7H15_RS08205",
"name":""
},
{
"id":"B7H15_RS01515",
"name":""
},
{
"id":"B7H15_RS01520",
"name":""
},
{
"id":"B7H15_RS01050",
"name":""
},
{
"id":"B7H15_RS05370",
"name":""
},
{
"id":"B7H15_RS01045",
"name":""
},
{
"id":"B7H15_RS05365",
"name":""
},
{
"id":"B7H15_RS01315",
"name":""
},
{
"id":"B7H15_RS01310",
"name":""
},
{
"id":"B7H15_RS05600",
"name":""
},
{
"id":"B7H15_RS07115",
"name":""
},
{
"id":"B7H15_RS01935",
"name":""
},
{
"id":"B7H15_RS01930",
"name":""
},
{
"id":"B7H15_RS13310",
"name":""
},
{
"id":"B7H15_RS09010",
"name":""
},
{
"id":"B7H15_RS07125",
"name":""
},
{
"id":"B7H15_RS00545",
"name":""
},
{
"id":"B7H15_RS04885",
"name":""
},
{
"id":"B7H15_RS00550",
"name":""
},
{
"id":"B7H15_RS04880",
"name":""
},
{
"id":"B7H15_RS00220",
"name":""
},
{
"id":"B7H15_RS08215",
"name":""
},
{
"id":"B7H15_RS00215",
"name":""
},
{
"id":"B7H15_RS04955",
"name":""
},
{
"id":"B7H15_RS04960",
"name":""
},
{
"id":"B7H15_RS00210",
"name":""
},
{
"id":"B7H15_RS05555",
"name":""
},
{
"id":"B7H15_RS00205",
"name":""
},
{
"id":"B7H15_RS05560",
"name":""
},
{
"id":"B7H15_RS04320",
"name":""
},
{
"id":"B7H15_RS10380",
"name":""
},
{
"id":"B7H15_RS10375",
"name":""
},
{
"id":"B7H15_RS01980",
"name":""
},
{
"id":"B7H15_RS01985",
"name":""
},
{
"id":"B7H15_RS00450",
"name":""
},
{
"id":"B7H15_RS11510",
"name":""
},
{
"id":"B7H15_RS11505",
"name":""
},
{
"id":"B7H15_RS00445",
"name":""
},
{
"id":"B7H15_RS11000",
"name":""
},
{
"id":"B7H15_RS14140",
"name":""
},
{
"id":"B7H15_RS14815",
"name":""
},
{
"id":"B7H15_RS05055",
"name":""
},
{
"id":"B7H15_RS09205",
"name":""
},
{
"id":"B7H15_RS10885",
"name":""
},
{
"id":"B7H15_RS03770",
"name":""
},
{
"id":"B7H15_RS09795",
"name":""
},
{
"id":"B7H15_RS07975",
"name":""
},
{
"id":"B7H15_RS04690",
"name":""
},
{
"id":"B7H15_RS05805",
"name":""
},
{
"id":"B7H15_RS04685",
"name":""
},
{
"id":"B7H15_RS11050",
"name":""
},
{
"id":"B7H15_RS07600",
"name":""
},
{
"id":"B7H15_RS13175",
"name":""
},
{
"id":"B7H15_RS10485",
"name":""
},
{
"id":"B7H15_RS11045",
"name":""
},
{
"id":"B7H15_RS10490",
"name":""
},
{
"id":"B7H15_RS13170",
"name":""
},
{
"id":"B7H15_RS11940",
"name":""
},
{
"id":"B7H15_RS11665",
"name":""
},
{
"id":"B7H15_RS08455",
"name":""
},
{
"id":"B7H15_RS11935",
"name":""
},
{
"id":"B7H15_RS08450",
"name":""
},
{
"id":"B7H15_RS11670",
"name":""
},
{
"id":"B7H15_RS00770",
"name":""
},
{
"id":"B7H15_RS00775",
"name":""
},
{
"id":"B7H15_RS13125",
"name":""
},
{
"id":"B7H15_RS07605",
"name":""
},
{
"id":"B7H15_RS12300",
"name":""
},
{
"id":"B7H15_RS02685",
"name":""
},
{
"id":"B7H15_RS02690",
"name":""
},
{
"id":"B7H15_RS04390",
"name":""
},
{
"id":"B7H15_RS08540",
"name":""
},
{
"id":"B7H15_RS04400",
"name":""
},
{
"id":"B7H15_RS03550",
"name":""
},
{
"id":"B7H15_RS04595",
"name":""
},
{
"id":"B7H15_RS03545",
"name":""
},
{
"id":"B7H15_RS09360",
"name":""
},
{
"id":"B7H15_RS03035",
"name":""
},
{
"id":"B7H15_RS03025",
"name":""
},
{
"id":"B7H15_RS11825",
"name":""
},
{
"id":"B7H15_RS08740",
"name":""
},
{
"id":"B7H15_RS09385",
"name":""
},
{
"id":"B7H15_RS11830",
"name":""
},
{
"id":"B7H15_RS08745",
"name":""
},
{
"id":"B7H15_RS14865",
"name":""
},
{
"id":"B7H15_RS01905",
"name":""
},
{
"id":"B7H15_RS03510",
"name":""
},
{
"id":"B7H15_RS03505",
"name":""
},
{
"id":"B7H15_RS02880",
"name":""
},
{
"id":"B7H15_RS02875",
"name":""
},
{
"id":"B7H15_RS02450",
"name":""
},
{
"id":"B7H15_RS11485",
"name":""
},
{
"id":"B7H15_RS02445",
"name":""
},
{
"id":"B7H15_RS11490",
"name":""
},
{
"id":"B7H15_RS12095",
"name":""
},
{
"id":"B7H15_RS12090",
"name":""
},
{
"id":"B7H15_RS14270",
"name":""
},
{
"id":"B7H15_RS14275",
"name":""
},
{
"id":"B7H15_RS08680",
"name":""
},
{
"id":"B7H15_RS14175",
"name":""
},
{
"id":"B7H15_RS09240",
"name":""
},
{
"id":"B7H15_RS02265",
"name":""
},
{
"id":"B7H15_RS06545",
"name":""
},
{
"id":"B7H15_RS06540",
"name":""
},
{
"id":"B7H15_RS02260",
"name":""
},
{
"id":"B7H15_RS10060",
"name":""
},
{
"id":"B7H15_RS06610",
"name":""
},
{
"id":"B7H15_RS10065",
"name":""
},
{
"id":"B7H15_RS12505",
"name":""
},
{
"id":"B7H15_RS12500",
"name":""
},
{
"id":"B7H15_RS10575",
"name":""
},
{
"id":"B7H15_RS12370",
"name":""
},
{
"id":"B7H15_RS12375",
"name":""
},
{
"id":"B7H15_RS07755",
"name":""
},
{
"id":"B7H15_RS07750",
"name":""
},
{
"id":"B7H15_RS12975",
"name":""
},
{
"id":"B7H15_RS12965",
"name":""
},
{
"id":"B7H15_RS06435",
"name":""
},
{
"id":"B7H15_RS02075",
"name":""
},
{
"id":"B7H15_RS02080",
"name":""
},
{
"id":"B7H15_RS06440",
"name":""
},
{
"id":"B7H15_RS12990",
"name":""
},
{
"id":"B7H15_RS13000",
"name":""
},
{
"id":"B7H15_RS07425",
"name":""
},
{
"id":"B7H15_RS07420",
"name":""
},
{
"id":"B7H15_RS07860",
"name":""
},
{
"id":"B7H15_RS12515",
"name":""
},
{
"id":"B7H15_RS07865",
"name":""
},
{
"id":"B7H15_RS12510",
"name":""
},
{
"id":"B7H15_RS06130",
"name":""
},
{
"id":"B7H15_RS13970",
"name":""
},
{
"id":"B7H15_RS00045",
"name":""
},
{
"id":"B7H15_RS05180",
"name":""
},
{
"id":"B7H15_RS05185",
"name":""
},
{
"id":"B7H15_RS08085",
"name":""
},
{
"id":"B7H15_RS15060",
"name":""
},
{
"id":"B7H15_RS08090",
"name":""
},
{
"id":"B7H15_RS15065",
"name":""
},
{
"id":"B7H15_RS06810",
"name":""
},
{
"id":"B7H15_RS07080",
"name":""
},
{
"id":"B7H15_RS04850",
"name":""
},
{
"id":"B7H15_RS03110",
"name":""
},
{
"id":"B7H15_RS12845",
"name":""
},
{
"id":"B7H15_RS07085",
"name":""
},
{
"id":"B7H15_RS12755",
"name":""
},
{
"id":"B7H15_RS12640",
"name":""
},
{
"id":"B7H15_RS07170",
"name":""
},
{
"id":"B7H15_RS12750",
"name":""
},
{
"id":"B7H15_RS07165",
"name":""
},
{
"id":"B7H15_RS12645",
"name":""
},
{
"id":"B7H15_RS07685",
"name":""
},
{
"id":"B7H15_RS08225",
"name":""
},
{
"id":"B7H15_RS06595",
"name":""
},
{
"id":"B7H15_RS07680",
"name":""
},
{
"id":"B7H15_RS13460",
"name":""
},
{
"id":"B7H15_RS06330",
"name":""
},
{
"id":"B7H15_RS06685",
"name":""
},
{
"id":"B7H15_RS06325",
"name":""
},
{
"id":"B7H15_RS09910",
"name":""
},
{
"id":"B7H15_RS01740",
"name":""
},
{
"id":"B7H15_RS09915",
"name":""
},
{
"id":"B7H15_RS01735",
"name":""
},
{
"id":"B7H15_RS01640",
"name":""
},
{
"id":"B7H15_RS01635",
"name":""
},
{
"id":"B7H15_RS00910",
"name":""
},
{
"id":"B7H15_RS00905",
"name":""
},
{
"id":"B7H15_RS14830",
"name":""
},
{
"id":"B7H15_RS14825",
"name":""
},
{
"id":"B7H15_RS14410",
"name":""
},
{
"id":"B7H15_RS13900",
"name":""
},
{
"id":"B7H15_RS13325",
"name":""
},
{
"id":"B7H15_RS13905",
"name":""
},
{
"id":"B7H15_RS14405",
"name":""
},
{
"id":"B7H15_RS13330",
"name":""
},
{
"id":"B7H15_RS06295",
"name":""
},
{
"id":"B7H15_RS06375",
"name":""
},
{
"id":"B7H15_RS15280",
"name":""
},
{
"id":"B7H15_RS06300",
"name":""
},
{
"id":"B7H15_RS01130",
"name":""
},
{
"id":"B7H15_RS01125",
"name":""
},
{
"id":"B7H15_RS05205",
"name":""
},
{
"id":"B7H15_RS05200",
"name":""
},
{
"id":"B7H15_RS06240",
"name":""
},
{
"id":"B7H15_RS09515",
"name":""
},
{
"id":"B7H15_RS14625",
"name":""
},
{
"id":"B7H15_RS09520",
"name":""
},
{
"id":"B7H15_RS06235",
"name":""
},
{
"id":"B7H15_RS08280",
"name":""
},
{
"id":"B7H15_RS01400",
"name":""
},
{
"id":"B7H15_RS01510",
"name":""
},
{
"id":"B7H15_RS01505",
"name":""
},
{
"id":"B7H15_RS01155",
"name":""
},
{
"id":"B7H15_RS01040",
"name":""
},
{
"id":"B7H15_RS01160",
"name":""
},
{
"id":"B7H15_RS01035",
"name":""
},
{
"id":"B7H15_RS05375",
"name":""
},
{
"id":"B7H15_RS05380",
"name":""
},
{
"id":"B7H15_RS13695",
"name":""
},
{
"id":"B7H15_RS01340",
"name":""
},
{
"id":"B7H15_RS01345",
"name":""
},
{
"id":"B7H15_RS08940",
"name":""
},
{
"id":"B7H15_RS13730",
"name":""
},
{
"id":"B7H15_RS10385",
"name":""
},
{
"id":"B7H15_RS14655",
"name":""
},
{
"id":"B7H15_RS14660",
"name":""
},
{
"id":"B7H15_RS10390",
"name":""
},
{
"id":"B7H15_RS05920",
"name":""
},
{
"id":"B7H15_RS15320",
"name":""
},
{
"id":"B7H15_RS01920",
"name":""
},
{
"id":"B7H15_RS01925",
"name":""
},
{
"id":"B7H15_RS10505",
"name":""
},
{
"id":"B7H15_RS03135",
"name":""
},
{
"id":"B7H15_RS05980",
"name":""
},
{
"id":"B7H15_RS00540",
"name":""
},
{
"id":"B7H15_RS00230",
"name":""
},
{
"id":"B7H15_RS00225",
"name":""
},
{
"id":"B7H15_RS09835",
"name":""
},
{
"id":"B7H15_RS09005",
"name":""
},
{
"id":"B7H15_RS09830",
"name":""
},
{
"id":"B7H15_RS05570",
"name":""
},
{
"id":"B7H15_RS00200",
"name":""
},
{
"id":"B7H15_RS05565",
"name":""
},
{
"id":"B7H15_RS00195",
"name":""
},
{
"id":"B7H15_RS08435",
"name":""
},
{
"id":"B7H15_RS08430",
"name":""
},
{
"id":"B7H15_RS01995",
"name":""
},
{
"id":"B7H15_RS08460",
"name":""
},
{
"id":"B7H15_RS08465",
"name":""
},
{
"id":"B7H15_RS01990",
"name":""
},
{
"id":"B7H15_RS00460",
"name":""
},
{
"id":"B7H15_RS00455",
"name":""
},
{
"id":"B7H15_RS05495",
"name":""
},
{
"id":"B7H15_RS10985",
"name":""
},
{
"id":"B7H15_RS03865",
"name":""
},
{
"id":"B7H15_RS03870",
"name":""
},
{
"id":"B7H15_RS10990",
"name":""
},
{
"id":"B7H15_RS03760",
"name":""
},
{
"id":"B7H15_RS09535",
"name":""
},
{
"id":"B7H15_RS04120",
"name":""
},
{
"id":"B7H15_RS10895",
"name":""
},
{
"id":"B7H15_RS03755",
"name":""
},
{
"id":"B7H15_RS04125",
"name":""
},
{
"id":"B7H15_RS05810",
"name":""
},
{
"id":"B7H15_RS05815",
"name":""
},
{
"id":"B7H15_RS10480",
"name":""
},
{
"id":"B7H15_RS11060",
"name":""
},
{
"id":"B7H15_RS10475",
"name":""
},
{
"id":"B7H15_RS03525",
"name":""
},
{
"id":"B7H15_RS11055",
"name":""
},
{
"id":"B7H15_RS13160",
"name":""
},
{
"id":"B7H15_RS13165",
"name":""
},
{
"id":"B7H15_RS11410",
"name":""
},
{
"id":"B7H15_RS00760",
"name":""
},
{
"id":"B7H15_RS11405",
"name":""
},
{
"id":"B7H15_RS00765",
"name":""
},
{
"id":"B7H15_RS02680",
"name":""
},
{
"id":"B7H15_RS05780",
"name":""
},
{
"id":"B7H15_RS02675",
"name":""
},
{
"id":"B7H15_RS04410",
"name":""
},
{
"id":"B7H15_RS12285",
"name":""
},
{
"id":"B7H15_RS03450",
"name":""
},
{
"id":"B7H15_RS11300",
"name":""
},
{
"id":"B7H15_RS12290",
"name":""
},
{
"id":"B7H15_RS04405",
"name":""
},
{
"id":"B7H15_RS11295",
"name":""
},
{
"id":"B7H15_RS03445",
"name":""
},
{
"id":"B7H15_RS04570",
"name":""
},
{
"id":"B7H15_RS00050",
"name":""
},
{
"id":"B7H15_RS09365",
"name":""
},
{
"id":"B7H15_RS10655",
"name":""
},
{
"id":"B7H15_RS03325",
"name":""
},
{
"id":"B7H15_RS10660",
"name":""
},
{
"id":"B7H15_RS03330",
"name":""
},
{
"id":"B7H15_RS11900",
"name":""
},
{
"id":"B7H15_RS10510",
"name":""
},
{
"id":"B7H15_RS08770",
"name":""
},
{
"id":"B7H15_RS14605",
"name":""
},
{
"id":"B7H15_RS03020",
"name":""
},
{
"id":"B7H15_RS08765",
"name":""
},
{
"id":"B7H15_RS13540",
"name":""
},
{
"id":"B7H15_RS07380",
"name":""
},
{
"id":"B7H15_RS08690",
"name":""
},
{
"id":"B7H15_RS03300",
"name":""
},
{
"id":"B7H15_RS03310",
"name":""
},
{
"id":"B7H15_RS08695",
"name":""
},
{
"id":"B7H15_RS12205",
"name":""
},
{
"id":"B7H15_RS12200",
"name":""
},
{
"id":"B7H15_RS04755",
"name":""
},
{
"id":"B7H15_RS09725",
"name":""
},
{
"id":"B7H15_RS02870",
"name":""
},
{
"id":"B7H15_RS09380",
"name":""
},
{
"id":"B7H15_RS11480",
"name":""
},
{
"id":"B7H15_RS02440",
"name":""
},
{
"id":"B7H15_RS06620",
"name":""
},
{
"id":"B7H15_RS02435",
"name":""
},
{
"id":"B7H15_RS11475",
"name":""
},
{
"id":"B7H15_RS11725",
"name":""
},
{
"id":"B7H15_RS11730",
"name":""
},
{
"id":"B7H15_RS04605",
"name":""
},
{
"id":"B7H15_RS14305",
"name":""
},
{
"id":"B7H15_RS12120",
"name":""
},
{
"id":"B7H15_RS12125",
"name":""
},
{
"id":"B7H15_RS14185",
"name":""
},
{
"id":"B7H15_RS04610",
"name":""
},
{
"id":"B7H15_RS14180",
"name":""
},
{
"id":"B7H15_RS14920",
"name":""
},
{
"id":"B7H15_RS02255",
"name":""
},
{
"id":"B7H15_RS02250",
"name":""
},
{
"id":"B7H15_RS10145",
"name":""
},
{
"id":"B7H15_RS10140",
"name":""
},
{
"id":"B7H15_RS14915",
"name":""
},
{
"id":"B7H15_RS12365",
"name":""
},
{
"id":"B7H15_RS12360",
"name":""
},
{
"id":"B7H15_RS07765",
"name":""
},
{
"id":"B7H15_RS07760",
"name":""
},
{
"id":"B7H15_RS02085",
"name":""
},
{
"id":"B7H15_RS06480",
"name":""
},
{
"id":"B7H15_RS02090",
"name":""
},
{
"id":"B7H15_RS10170",
"name":""
},
{
"id":"B7H15_RS10180",
"name":""
},
{
"id":"B7H15_RS07430",
"name":""
},
{
"id":"B7H15_RS07850",
"name":""
},
{
"id":"B7H15_RS07435",
"name":""
},
{
"id":"B7H15_RS07855",
"name":""
},
{
"id":"B7H15_RS12540",
"name":""
},
{
"id":"B7H15_RS12545",
"name":""
},
{
"id":"B7H15_RS08655",
"name":""
},
{
"id":"B7H15_RS13990",
"name":""
},
{
"id":"B7H15_RS06140",
"name":""
},
{
"id":"B7H15_RS13985",
"name":""
},
{
"id":"B7H15_RS06135",
"name":""
},
{
"id":"B7H15_RS13840",
"name":""
},
{
"id":"B7H15_RS13845",
"name":""
},
{
"id":"B7H15_RS08650",
"name":""
},
{
"id":"B7H15_RS07585",
"name":""
},
{
"id":"B7H15_RS08075",
"name":""
},
{
"id":"B7H15_RS15050",
"name":""
},
{
"id":"B7H15_RS08080",
"name":""
},
{
"id":"B7H15_RS12855",
"name":""
},
{
"id":"B7H15_RS07095",
"name":""
},
{
"id":"B7H15_RS07985",
"name":""
},
{
"id":"B7H15_RS12850",
"name":""
},
{
"id":"B7H15_RS07090",
"name":""
},
{
"id":"B7H15_RS12615",
"name":""
},
{
"id":"B7H15_RS12610",
"name":""
},
{
"id":"B7H15_RS06890",
"name":""
},
{
"id":"B7H15_RS07155",
"name":""
},
{
"id":"B7H15_RS03655",
"name":""
},
{
"id":"B7H15_RS07670",
"name":""
},
{
"id":"B7H15_RS08230",
"name":""
},
{
"id":"B7H15_RS13455",
"name":""
},
{
"id":"B7H15_RS09865",
"name":""
},
{
"id":"B7H15_RS06690",
"name":""
},
{
"id":"B7H15_RS06695",
"name":""
},
{
"id":"B7H15_RS09155",
"name":""
},
{
"id":"B7H15_RS01645",
"name":""
},
{
"id":"B7H15_RS12925",
"name":""
},
{
"id":"B7H15_RS03660",
"name":""
},
{
"id":"B7H15_RS06710",
"name":""
},
{
"id":"B7H15_RS06715",
"name":""
},
{
"id":"B7H15_RS09150",
"name":""
},
{
"id":"B7H15_RS13645",
"name":""
},
{
"id":"B7H15_RS14820",
"name":""
},
{
"id":"B7H15_RS13340",
"name":""
},
{
"id":"B7H15_RS13890",
"name":""
},
{
"id":"B7H15_RS14400",
"name":""
},
{
"id":"B7H15_RS13335",
"name":""
},
{
"id":"B7H15_RS14395",
"name":""
},
{
"id":"B7H15_RS13895",
"name":""
},
{
"id":"B7H15_RS06225",
"name":""
},
{
"id":"B7H15_RS09975",
"name":""
},
{
"id":"B7H15_RS01120",
"name":""
},
{
"id":"B7H15_RS09980",
"name":""
},
{
"id":"B7H15_RS01115",
"name":""
},
{
"id":"B7H15_RS07965",
"name":""
},
{
"id":"B7H15_RS05510",
"name":""
},
{
"id":"B7H15_RS02635",
"name":""
},
{
"id":"B7H15_RS05500",
"name":""
},
{
"id":"B7H15_RS09510",
"name":""
},
{
"id":"B7H15_RS14620",
"name":""
},
{
"id":"B7H15_RS09505",
"name":""
},
{
"id":"B7H15_RS14615",
"name":""
},
{
"id":"B7H15_RS08295",
"name":""
},
{
"id":"B7H15_RS08035",
"name":""
},
{
"id":"B7H15_RS02640",
"name":""
},
{
"id":"B7H15_RS15245",
"name":""
},
{
"id":"B7H15_RS06940",
"name":""
},
{
"id":"B7H15_RS06945",
"name":""
},
{
"id":"B7H15_RS01495",
"name":""
},
{
"id":"B7H15_RS01165",
"name":""
},
{
"id":"B7H15_RS01500",
"name":""
},
{
"id":"B7H15_RS06125",
"name":""
},
{
"id":"B7H15_RS05305",
"name":""
},
{
"id":"B7H15_RS05300",
"name":""
},
{
"id":"B7H15_RS12155",
"name":""
},
{
"id":"B7H15_RS01330",
"name":""
},
{
"id":"B7H15_RS01335",
"name":""
},
{
"id":"B7H15_RS10440",
"name":""
},
{
"id":"B7H15_RS14665",
"name":""
},
{
"id":"B7H15_RS10435",
"name":""
},
{
"id":"B7H15_RS14670",
"name":""
},
{
"id":"B7H15_RS05325",
"name":""
},
{
"id":"B7H15_RS12150",
"name":""
},
{
"id":"B7H15_RS05150",
"name":""
},
{
"id":"B7H15_RS01915",
"name":""
},
{
"id":"B7H15_RS01910",
"name":""
},
{
"id":"B7H15_RS00250",
"name":""
},
{
"id":"B7H15_RS05950",
"name":""
},
{
"id":"B7H15_RS00575",
"name":""
},
{
"id":"B7H15_RS05945",
"name":""
},
{
"id":"B7H15_RS00570",
"name":""
},
{
"id":"B7H15_RS11775",
"name":""
},
{
"id":"B7H15_RS00940",
"name":""
},
{
"id":"B7H15_RS00935",
"name":""
},
{
"id":"B7H15_RS05830",
"name":""
},
{
"id":"B7H15_RS00235",
"name":""
},
{
"id":"B7H15_RS05835",
"name":""
},
{
"id":"B7H15_RS09840",
"name":""
},
{
"id":"B7H15_RS04930",
"name":""
},
{
"id":"B7H15_RS10650",
"name":""
},
{
"id":"B7H15_RS04935",
"name":""
},
{
"id":"B7H15_RS08425",
"name":""
},
{
"id":"B7H15_RS08420",
"name":""
},
{
"id":"B7H15_RS11765",
"name":""
},
{
"id":"B7H15_RS04060",
"name":""
},
{
"id":"B7H15_RS04075",
"name":""
},
{
"id":"B7H15_RS02000",
"name":""
},
{
"id":"B7H15_RS02010",
"name":""
},
{
"id":"B7H15_RS05650",
"name":""
},
{
"id":"B7H15_RS00425",
"name":""
},
{
"id":"B7H15_RS05655",
"name":""
},
{
"id":"B7H15_RS00430",
"name":""
},
{
"id":"B7H15_RS03875",
"name":""
},
{
"id":"B7H15_RS03880",
"name":""
},
{
"id":"B7H15_RS04140",
"name":""
},
{
"id":"B7H15_RS09525",
"name":""
},
{
"id":"B7H15_RS03750",
"name":""
},
{
"id":"B7H15_RS04135",
"name":""
},
{
"id":"B7H15_RS03745",
"name":""
},
{
"id":"B7H15_RS09530",
"name":""
},
{
"id":"B7H15_RS00095",
"name":""
},
{
"id":"B7H15_RS10870",
"name":""
},
{
"id":"B7H15_RS00085",
"name":""
},
{
"id":"B7H15_RS09290",
"name":""
},
{
"id":"B7H15_RS09285",
"name":""
},
{
"id":"B7H15_RS13155",
"name":""
},
{
"id":"B7H15_RS11065",
"name":""
},
{
"id":"B7H15_RS13150",
"name":""
},
{
"id":"B7H15_RS11070",
"name":""
},
{
"id":"B7H15_RS08945",
"name":""
},
{
"id":"B7H15_RS11420",
"name":""
},
{
"id":"B7H15_RS11415",
"name":""
},
{
"id":"B7H15_RS00755",
"name":""
},
{
"id":"B7H15_RS11085",
"name":""
},
{
"id":"B7H15_RS11095",
"name":""
},
{
"id":"B7H15_RS02665",
"name":""
},
{
"id":"B7H15_RS12275",
"name":""
},
{
"id":"B7H15_RS04420",
"name":""
},
{
"id":"B7H15_RS02670",
"name":""
},
{
"id":"B7H15_RS04415",
"name":""
},
{
"id":"B7H15_RS08950",
"name":""
},
{
"id":"B7H15_RS09375",
"name":""
},
{
"id":"B7H15_RS03340",
"name":""
},
{
"id":"B7H15_RS03335",
"name":""
},
{
"id":"B7H15_RS04580",
"name":""
},
{
"id":"B7H15_RS06815",
"name":""
},
{
"id":"B7H15_RS03100",
"name":""
},
{
"id":"B7H15_RS13265",
"name":""
},
{
"id":"B7H15_RS11890",
"name":""
},
{
"id":"B7H15_RS13270",
"name":""
},
{
"id":"B7H15_RS03095",
"name":""
},
{
"id":"B7H15_RS11885",
"name":""
},
{
"id":"B7H15_RS08760",
"name":""
},
{
"id":"B7H15_RS04920",
"name":""
},
{
"id":"B7H15_RS08665",
"name":""
},
{
"id":"B7H15_RS03315",
"name":""
},
{
"id":"B7H15_RS08900",
"name":""
},
{
"id":"B7H15_RS08660",
"name":""
},
{
"id":"B7H15_RS06925",
"name":""
},
{
"id":"B7H15_RS02585",
"name":""
},
{
"id":"B7H15_RS10640",
"name":""
},
{
"id":"B7H15_RS07580",
"name":""
},
{
"id":"B7H15_RS08905",
"name":""
},
{
"id":"B7H15_RS04035",
"name":""
},
{
"id":"B7H15_RS06920",
"name":""
},
{
"id":"B7H15_RS11260",
"name":""
},
{
"id":"B7H15_RS10700",
"name":""
},
{
"id":"B7H15_RS03440",
"name":""
},
{
"id":"B7H15_RS11265",
"name":""
},
{
"id":"B7H15_RS11465",
"name":""
},
{
"id":"B7H15_RS04025",
"name":""
},
{
"id":"B7H15_RS11735",
"name":""
},
{
"id":"B7H15_RS02465",
"name":""
},
{
"id":"B7H15_RS02915",
"name":""
},
{
"id":"B7H15_RS11470",
"name":""
},
{
"id":"B7H15_RS11740",
"name":""
},
{
"id":"B7H15_RS12110",
"name":""
},
{
"id":"B7H15_RS14295",
"name":""
},
{
"id":"B7H15_RS13465",
"name":""
},
{
"id":"B7H15_RS14290",
"name":""
},
{
"id":"B7H15_RS12115",
"name":""
},
{
"id":"B7H15_RS04665",
"name":""
},
{
"id":"B7H15_RS02490",
"name":""
},
{
"id":"B7H15_RS07525",
"name":""
},
{
"id":"B7H15_RS07530",
"name":""
},
{
"id":"B7H15_RS02715",
"name":""
},
{
"id":"B7H15_RS02240",
"name":""
},
{
"id":"B7H15_RS02720",
"name":""
},
{
"id":"B7H15_RS02245",
"name":""
},
{
"id":"B7H15_RS08220",
"name":""
},
{
"id":"B7H15_RS10665",
"name":""
},
{
"id":"B7H15_RS12350",
"name":""
},
{
"id":"B7H15_RS12355",
"name":""
},
{
"id":"B7H15_RS07295",
"name":""
},
{
"id":"B7H15_RS07730",
"name":""
},
{
"id":"B7H15_RS07735",
"name":""
},
{
"id":"B7H15_RS02100",
"name":""
},
{
"id":"B7H15_RS06495",
"name":""
},
{
"id":"B7H15_RS02095",
"name":""
},
{
"id":"B7H15_RS10185",
"name":""
},
{
"id":"B7H15_RS10190",
"name":""
},
{
"id":"B7H15_RS13835",
"name":""
},
{
"id":"B7H15_RS07845",
"name":""
},
{
"id":"B7H15_RS07840",
"name":""
},
{
"id":"B7H15_RS12535",
"name":""
},
{
"id":"B7H15_RS12530",
"name":""
},
{
"id":"B7H15_RS09135",
"name":""
},
{
"id":"B7H15_RS09130",
"name":""
},
{
"id":"B7H15_RS01670",
"name":""
},
{
"id":"B7H15_RS01665",
"name":""
},
{
"id":"B7H15_RS05765",
"name":""
},
{
"id":"B7H15_RS08110",
"name":""
},
{
"id":"B7H15_RS08105",
"name":""
},
{
"id":"B7H15_RS15035",
"name":""
},
{
"id":"B7H15_RS14805",
"name":""
},
{
"id":"B7H15_RS12865",
"name":""
},
{
"id":"B7H15_RS15045",
"name":""
},
{
"id":"B7H15_RS12860",
"name":""
},
{
"id":"B7H15_RS09200",
"name":""
},
{
"id":"B7H15_RS14875",
"name":""
},
{
"id":"B7H15_RS07510",
"name":""
},
{
"id":"B7H15_RS14145",
"name":""
},
{
"id":"B7H15_RS12620",
"name":""
},
{
"id":"B7H15_RS07150",
"name":""
},
{
"id":"B7H15_RS06900",
"name":""
},
{
"id":"B7H15_RS07145",
"name":""
},
{
"id":"B7H15_RS12625",
"name":""
},
{
"id":"B7H15_RS06905",
"name":""
},
{
"id":"B7H15_RS13485",
"name":""
},
{
"id":"B7H15_RS07700",
"name":""
},
{
"id":"B7H15_RS13480",
"name":""
},
{
"id":"B7H15_RS07705",
"name":""
},
{
"id":"B7H15_RS06705",
"name":""
},
{
"id":"B7H15_RS09860",
"name":""
},
{
"id":"B7H15_RS06700",
"name":""
},
{
"id":"B7H15_RS09855",
"name":""
},
{
"id":"B7H15_RS06720",
"name":""
},
{
"id":"B7H15_RS06725",
"name":""
},
{
"id":"B7H15_RS13720",
"name":""
},
{
"id":"B7H15_RS14765",
"name":""
},
{
"id":"B7H15_RS00565",
"name":""
},
{
"id":"B7H15_RS13925",
"name":""
},
{
"id":"B7H15_RS07110",
"name":""
},
{
"id":"B7H15_RS13920",
"name":""
},
{
"id":"B7H15_RS14425",
"name":""
},
{
"id":"B7H15_RS13660",
"name":""
},
{
"id":"B7H15_RS14430",
"name":""
},
{
"id":"B7H15_RS00340",
"name":""
},
{
"id":"B7H15_RS04830",
"name":""
},
{
"id":"B7H15_RS01785",
"name":""
},
{
"id":"B7H15_RS01105",
"name":""
},
{
"id":"B7H15_RS01790",
"name":""
},
{
"id":"B7H15_RS07570",
"name":""
},
{
"id":"B7H15_RS01110",
"name":""
},
{
"id":"B7H15_RS14445",
"name":""
},
{
"id":"B7H15_RS00515",
"name":""
},
{
"id":"B7H15_RS14450",
"name":""
},
{
"id":"B7H15_RS04105",
"name":""
},
{
"id":"B7H15_RS04575",
"name":""
},
{
"id":"B7H15_RS13535",
"name":""
},
{
"id":"B7H15_RS06525",
"name":""
},
{
"id":"B7H15_RS14890",
"name":""
},
{
"id":"B7H15_RS09585",
"name":""
},
{
"id":"B7H15_RS14610",
"name":""
},
{
"id":"B7H15_RS14245",
"name":""
},
{
"id":"B7H15_RS04270",
"name":""
},
{
"id":"B7H15_RS06930",
"name":""
},
{
"id":"B7H15_RS13590",
"name":""
},
{
"id":"B7H15_RS06040",
"name":""
},
{
"id":"B7H15_RS06935",
"name":""
},
{
"id":"B7H15_RS01490",
"name":""
},
{
"id":"B7H15_RS01180",
"name":""
},
{
"id":"B7H15_RS01175",
"name":""
},
{
"id":"B7H15_RS05315",
"name":""
},
{
"id":"B7H15_RS13585",
"name":""
},
{
"id":"B7H15_RS05310",
"name":""
},
{
"id":"B7H15_RS13300",
"name":""
},
{
"id":"B7H15_RS04275",
"name":""
},
{
"id":"B7H15_RS07505",
"name":""
},
{
"id":"B7H15_RS14680",
"name":""
},
{
"id":"B7H15_RS10450",
"name":""
},
{
"id":"B7H15_RS10445",
"name":""
},
{
"id":"B7H15_RS14675",
"name":""
},
{
"id":"B7H15_RS05390",
"name":""
},
{
"id":"B7H15_RS05345",
"name":""
},
{
"id":"B7H15_RS05960",
"name":""
},
{
"id":"B7H15_RS05955",
"name":""
},
{
"id":"B7H15_RS01595",
"name":""
},
{
"id":"B7H15_RS04225",
"name":""
},
{
"id":"B7H15_RS01600",
"name":""
},
{
"id":"B7H15_RS11190",
"name":""
},
{
"id":"B7H15_RS00945",
"name":""
},
{
"id":"B7H15_RS00245",
"name":""
},
{
"id":"B7H15_RS05820",
"name":""
},
{
"id":"B7H15_RS00950",
"name":""
},
{
"id":"B7H15_RS05825",
"name":""
},
{
"id":"B7H15_RS04925",
"name":""
},
{
"id":"B7H15_RS05075",
"name":""
},
{
"id":"B7H15_RS04230",
"name":""
},
{
"id":"B7H15_RS05080",
"name":""
},
{
"id":"B7H15_RS14550",
"name":""
},
{
"id":"B7H15_RS14240",
"name":""
},
{
"id":"B7H15_RS11640",
"name":""
},
{
"id":"B7H15_RS02020",
"name":""
},
{
"id":"B7H15_RS02015",
"name":""
},
{
"id":"B7H15_RS00440",
"name":""
},
{
"id":"B7H15_RS00150",
"name":""
},
{
"id":"B7H15_RS03890",
"name":""
},
{
"id":"B7H15_RS03885",
"name":""
},
{
"id":"B7H15_RS00560",
"name":""
},
{
"id":"B7H15_RS13855",
"name":""
},
{
"id":"B7H15_RS04095",
"name":""
},
{
"id":"B7H15_RS10875",
"name":""
},
{
"id":"B7H15_RS03735",
"name":""
},
{
"id":"B7H15_RS04835",
"name":""
},
{
"id":"B7H15_RS03740",
"name":""
},
{
"id":"B7H15_RS10880",
"name":""
},
{
"id":"B7H15_RS08325",
"name":""
},
{
"id":"B7H15_RS08320",
"name":""
},
{
"id":"B7H15_RS11080",
"name":""
},
{
"id":"B7H15_RS11075",
"name":""
},
{
"id":"B7H15_RS13140",
"name":""
},
{
"id":"B7H15_RS00745",
"name":""
},
{
"id":"B7H15_RS00750",
"name":""
},
{
"id":"B7H15_RS04205",
"name":""
},
{
"id":"B7H15_RS11100",
"name":""
},
{
"id":"B7H15_RS04210",
"name":""
},
{
"id":"B7H15_RS11105",
"name":""
},
{
"id":"B7H15_RS12270",
"name":""
},
{
"id":"B7H15_RS02660",
"name":""
},
{
"id":"B7H15_RS04635",
"name":""
},
{
"id":"B7H15_RS04560",
"name":""
},
{
"id":"B7H15_RS10595",
"name":""
},
{
"id":"B7H15_RS04630",
"name":""
},
{
"id":"B7H15_RS10590",
"name":""
},
{
"id":"B7H15_RS07545",
"name":""
},
{
"id":"B7H15_RS13275",
"name":""
},
{
"id":"B7H15_RS03090",
"name":""
},
{
"id":"B7H15_RS03085",
"name":""
},
{
"id":"B7H15_RS13280",
"name":""
},
{
"id":"B7H15_RS08790",
"name":""
},
{
"id":"B7H15_RS11545",
"name":""
},
{
"id":"B7H15_RS11875",
"name":""
},
{
"id":"B7H15_RS11550",
"name":""
},
{
"id":"B7H15_RS08785",
"name":""
},
{
"id":"B7H15_RS11880",
"name":""
},
{
"id":"B7H15_RS13850",
"name":""
},
{
"id":"B7H15_RS05045",
"name":""
},
{
"id":"B7H15_RS03280",
"name":""
},
{
"id":"B7H15_RS14320",
"name":""
},
{
"id":"B7H15_RS08670",
"name":""
},
{
"id":"B7H15_RS03275",
"name":""
},
{
"id":"B7H15_RS02595",
"name":""
},
{
"id":"B7H15_RS02590",
"name":""
},
{
"id":"B7H15_RS04465",
"name":""
},
{
"id":"B7H15_RS12470",
"name":""
},
{
"id":"B7H15_RS02655",
"name":""
},
{
"id":"B7H15_RS09825",
"name":""
},
{
"id":"B7H15_RS03930",
"name":""
},
{
"id":"B7H15_RS10685",
"name":""
},
{
"id":"B7H15_RS04425",
"name":""
},
{
"id":"B7H15_RS11275",
"name":""
},
{
"id":"B7H15_RS04430",
"name":""
},
{
"id":"B7H15_RS10690",
"name":""
},
{
"id":"B7H15_RS11460",
"name":""
},
{
"id":"B7H15_RS02460",
"name":""
},
{
"id":"B7H15_RS11750",
"name":""
},
{
"id":"B7H15_RS02455",
"name":""
},
{
"id":"B7H15_RS02930",
"name":""
},
{
"id":"B7H15_RS12265",
"name":""
},
{
"id":"B7H15_RS03845",
"name":""
},
{
"id":"B7H15_RS14165",
"name":""
},
{
"id":"B7H15_RS14160",
"name":""
},
{
"id":"B7H15_RS04730",
"name":""
},
{
"id":"B7H15_RS02235",
"name":""
},
{
"id":"B7H15_RS02725",
"name":""
},
{
"id":"B7H15_RS02225",
"name":""
},
{
"id":"B7H15_RS02730",
"name":""
},
{
"id":"B7H15_RS10115",
"name":""
},
{
"id":"B7H15_RS10120",
"name":""
},
{
"id":"B7H15_RS11365",
"name":""
},
{
"id":"B7H15_RS11370",
"name":""
},
{
"id":"B7H15_RS09265",
"name":""
},
{
"id":"B7H15_RS04735",
"name":""
},
{
"id":"B7H15_RS12345",
"name":""
},
{
"id":"B7H15_RS09390",
"name":""
},
{
"id":"B7H15_RS12340",
"name":""
},
{
"id":"B7H15_RS07745",
"name":""
},
{
"id":"B7H15_RS08965",
"name":""
},
{
"id":"B7H15_RS07740",
"name":""
},
{
"id":"B7H15_RS08970",
"name":""
},
{
"id":"B7H15_RS09140",
"name":""
},
{
"id":"B7H15_RS06160",
"name":""
},
{
"id":"B7H15_RS06155",
"name":""
},
{
"id":"B7H15_RS09145",
"name":""
},
{
"id":"B7H15_RS02105",
"name":""
},
{
"id":"B7H15_RS10200",
"name":""
},
{
"id":"B7H15_RS06465",
"name":""
},
{
"id":"B7H15_RS02110",
"name":""
},
{
"id":"B7H15_RS10195",
"name":""
},
{
"id":"B7H15_RS10135",
"name":""
},
{
"id":"B7H15_RS03850",
"name":""
},
{
"id":"B7H15_RS14870",
"name":""
},
{
"id":"B7H15_RS12450",
"name":""
},
{
"id":"B7H15_RS12455",
"name":""
},
{
"id":"B7H15_RS07830",
"name":""
},
{
"id":"B7H15_RS07835",
"name":""
},
{
"id":"B7H15_RS13100",
"name":""
},
{
"id":"B7H15_RS13105",
"name":""
},
{
"id":"B7H15_RS08800",
"name":""
},
{
"id":"B7H15_RS09880",
"name":""
},
{
"id":"B7H15_RS09885",
"name":""
},
{
"id":"B7H15_RS13075",
"name":""
},
{
"id":"B7H15_RS08095",
"name":""
},
{
"id":"B7H15_RS15025",
"name":""
},
{
"id":"B7H15_RS08100",
"name":""
},
{
"id":"B7H15_RS14135",
"name":""
},
{
"id":"B7H15_RS14130",
"name":""
},
{
"id":"B7H15_RS09195",
"name":""
},
{
"id":"B7H15_RS12675",
"name":""
},
{
"id":"B7H15_RS12805",
"name":""
},
{
"id":"B7H15_RS06615",
"name":""
},
{
"id":"B7H15_RS12800",
"name":""
},
{
"id":"B7H15_RS07695",
"name":""
},
{
"id":"B7H15_RS13475",
"name":""
},
{
"id":"B7H15_RS07690",
"name":""
},
{
"id":"B7H15_RS13470",
"name":""
},
{
"id":"B7H15_RS08675",
"name":""
},
{
"id":"B7H15_RS13710",
"name":""
},
{
"id":"B7H15_RS13705",
"name":""
},
{
"id":"B7H15_RS07035",
"name":""
},
{
"id":"B7H15_RS14045",
"name":""
},
{
"id":"B7H15_RS07030",
"name":""
},
{
"id":"B7H15_RS12875",
"name":""
},
{
"id":"B7H15_RS13910",
"name":""
},
{
"id":"B7H15_RS14420",
"name":""
},
{
"id":"B7H15_RS14415",
"name":""
},
{
"id":"B7H15_RS13915",
"name":""
},
{
"id":"B7H15_RS09955",
"name":""
},
{
"id":"B7H15_RS06245",
"name":""
},
{
"id":"B7H15_RS14040",
"name":""
},
{
"id":"B7H15_RS06250",
"name":""
},
{
"id":"B7H15_RS09950",
"name":""
},
{
"id":"B7H15_RS01100",
"name":""
},
{
"id":"B7H15_RS01795",
"name":""
},
{
"id":"B7H15_RS01095",
"name":""
},
{
"id":"B7H15_RS01800",
"name":""
},
{
"id":"B7H15_RS09695",
"name":""
},
{
"id":"B7H15_RS14435",
"name":""
},
{
"id":"B7H15_RS09700",
"name":""
},
{
"id":"B7H15_RS14440",
"name":""
},
{
"id":"B7H15_RS14895",
"name":""
},
{
"id":"B7H15_RS14600",
"name":""
},
{
"id":"B7H15_RS03415",
"name":""
},
{
"id":"B7H15_RS14900",
"name":""
},
{
"id":"B7H15_RS06965",
"name":""
},
{
"id":"B7H15_RS06960",
"name":""
},
{
"id":"B7H15_RS01480",
"name":""
},
{
"id":"B7H15_RS01185",
"name":""
},
{
"id":"B7H15_RS07480",
"name":""
},
{
"id":"B7H15_RS01190",
"name":""
},
{
"id":"B7H15_RS01005",
"name":""
},
{
"id":"B7H15_RS05320",
"name":""
},
{
"id":"B7H15_RS01010",
"name":""
},
{
"id":"B7H15_RS07940",
"name":""
},
{
"id":"B7H15_RS05330",
"name":""
},
{
"id":"B7H15_RS14685",
"name":""
},
{
"id":"B7H15_RS10415",
"name":""
},
{
"id":"B7H15_RS14690",
"name":""
},
{
"id":"B7H15_RS10420",
"name":""
},
{
"id":"B7H15_RS09215",
"name":""
},
{
"id":"B7H15_RS00415",
"name":""
},
{
"id":"B7H15_RS04725",
"name":""
},
{
"id":"B7H15_RS07945",
"name":""
},
{
"id":"B7H15_RS13955",
"name":""
},
{
"id":"B7H15_RS01605",
"name":""
},
{
"id":"B7H15_RS01610",
"name":""
},
{
"id":"B7H15_RS05855",
"name":""
},
{
"id":"B7H15_RS05850",
"name":""
},
{
"id":"B7H15_RS05090",
"name":""
},
{
"id":"B7H15_RS04915",
"name":""
},
{
"id":"B7H15_RS05085",
"name":""
},
{
"id":"B7H15_RS04910",
"name":""
},
{
"id":"B7H15_RS05605",
"name":""
},
{
"id":"B7H15_RS13950",
"name":""
},
{
"id":"B7H15_RS11635",
"name":""
},
{
"id":"B7H15_RS11630",
"name":""
},
{
"id":"B7H15_RS11280",
"name":""
},
{
"id":"B7H15_RS02025",
"name":""
},
{
"id":"B7H15_RS03665",
"name":""
},
{
"id":"B7H15_RS00185",
"name":""
},
{
"id":"B7H15_RS03935",
"name":""
},
{
"id":"B7H15_RS09350",
"name":""
},
{
"id":"B7H15_RS00595",
"name":""
},
{
"id":"B7H15_RS05460",
"name":""
},
{
"id":"B7H15_RS05925",
"name":""
},
{
"id":"B7H15_RS05465",
"name":""
},
{
"id":"B7H15_RS00590",
"name":""
},
{
"id":"B7H15_RS10370",
"name":""
},
{
"id":"B7H15_RS03725",
"name":""
},
{
"id":"B7H15_RS04845",
"name":""
},
{
"id":"B7H15_RS13320",
"name":""
},
{
"id":"B7H15_RS08330",
"name":""
},
{
"id":"B7H15_RS04240",
"name":""
},
{
"id":"B7H15_RS04235",
"name":""
},
{
"id":"B7H15_RS08335",
"name":""
},
{
"id":"B7H15_RS13315",
"name":""
},
{
"id":"B7H15_RS00815",
"name":""
},
{
"id":"B7H15_RS00810",
"name":""
},
{
"id":"B7H15_RS04215",
"name":""
},
{
"id":"B7H15_RS04220",
"name":""
},
{
"id":"B7H15_RS02650",
"name":""
},
{
"id":"B7H15_RS11745",
"name":""
},
{
"id":"B7H15_RS00535",
"name":""
},
{
"id":"B7H15_RS02645",
"name":""
},
{
"id":"B7H15_RS03895",
"name":""
},
{
"id":"B7H15_RS12195",
"name":""
},
{
"id":"B7H15_RS14235",
"name":""
},
{
"id":"B7H15_RS03900",
"name":""
},
{
"id":"B7H15_RS04645",
"name":""
},
{
"id":"B7H15_RS04640",
"name":""
},
{
"id":"B7H15_RS13290",
"name":""
},
{
"id":"B7H15_RS10600",
"name":""
},
{
"id":"B7H15_RS04550",
"name":""
},
{
"id":"B7H15_RS10605",
"name":""
},
{
"id":"B7H15_RS13285",
"name":""
},
{
"id":"B7H15_RS11870",
"name":""
},
{
"id":"B7H15_RS11555",
"name":""
},
{
"id":"B7H15_RS08780",
"name":""
},
{
"id":"B7H15_RS11865",
"name":""
},
{
"id":"B7H15_RS08775",
"name":""
},
{
"id":"B7H15_RS11560",
"name":""
},
{
"id":"B7H15_RS14315",
"name":""
},
{
"id":"B7H15_RS00650",
"name":""
},
{
"id":"B7H15_RS03285",
"name":""
},
{
"id":"B7H15_RS08640",
"name":""
},
{
"id":"B7H15_RS03290",
"name":""
},
{
"id":"B7H15_RS08645",
"name":""
},
{
"id":"B7H15_RS03515",
"name":""
},
{
"id":"B7H15_RS03520",
"name":""
},
{
"id":"B7H15_RS12255",
"name":""
},
{
"id":"B7H15_RS04440",
"name":""
},
{
"id":"B7H15_RS03920",
"name":""
},
{
"id":"B7H15_RS04435",
"name":""
},
{
"id":"B7H15_RS12260",
"name":""
},
{
"id":"B7H15_RS10715",
"name":""
},
{
"id":"B7H15_RS02940",
"name":""
},
{
"id":"B7H15_RS01255",
"name":""
},
{
"id":"B7H15_RS08165",
"name":""
},
{
"id":"B7H15_RS02935",
"name":""
},
{
"id":"B7H15_RS11755",
"name":""
},
{
"id":"B7H15_RS11760",
"name":""
},
{
"id":"B7H15_RS07410",
"name":""
},
{
"id":"B7H15_RS08170",
"name":""
},
{
"id":"B7H15_RS02700",
"name":""
},
{
"id":"B7H15_RS02695",
"name":""
},
{
"id":"B7H15_RS10110",
"name":""
},
{
"id":"B7H15_RS10105",
"name":""
},
{
"id":"B7H15_RS07405",
"name":""
},
{
"id":"B7H15_RS11375",
"name":""
},
{
"id":"B7H15_RS11380",
"name":""
},
{
"id":"B7H15_RS12335",
"name":""
},
{
"id":"B7H15_RS12330",
"name":""
},
{
"id":"B7H15_RS07520",
"name":""
},
{
"id":"B7H15_RS08960",
"name":""
},
{
"id":"B7H15_RS08955",
"name":""
},
{
"id":"B7H15_RS07610",
"name":""
},
{
"id":"B7H15_RS04800",
"name":""
},
{
"id":"B7H15_RS02125",
"name":""
},
{
"id":"B7H15_RS07515",
"name":""
},
{
"id":"B7H15_RS06470",
"name":""
},
{
"id":"B7H15_RS02120",
"name":""
},
{
"id":"B7H15_RS10205",
"name":""
},
{
"id":"B7H15_RS10210",
"name":""
},
{
"id":"B7H15_RS05105",
"name":""
},
{
"id":"B7H15_RS12460",
"name":""
},
{
"id":"B7H15_RS12465",
"name":""
},
{
"id":"B7H15_RS07905",
"name":""
},
{
"id":"B7H15_RS07900",
"name":""
},
{
"id":"B7H15_RS12890",
"name":""
},
{
"id":"B7H15_RS13115",
"name":""
},
{
"id":"B7H15_RS13110",
"name":""
},
{
"id":"B7H15_RS04545",
"name":""
},
{
"id":"B7H15_RS09875",
"name":""
},
{
"id":"B7H15_RS15095",
"name":""
},
{
"id":"B7H15_RS09870",
"name":""
},
{
"id":"B7H15_RS06765",
"name":""
},
{
"id":"B7H15_RS01690",
"name":""
},
{
"id":"B7H15_RS01695",
"name":""
},
{
"id":"B7H15_RS13090",
"name":""
},
{
"id":"B7H15_RS11600",
"name":""
},
{
"id":"B7H15_RS06345",
"name":""
},
{
"id":"B7H15_RS13095",
"name":""
},
{
"id":"B7H15_RS15020",
"name":""
},
{
"id":"B7H15_RS14030",
"name":""
},
{
"id":"B7H15_RS15015",
"name":""
},
{
"id":"B7H15_RS09225",
"name":""
},
{
"id":"B7H15_RS11595",
"name":""
},
{
"id":"B7H15_RS07490",
"name":""
},
{
"id":"B7H15_RS07930",
"name":""
},
{
"id":"B7H15_RS12685",
"name":""
},
{
"id":"B7H15_RS07935",
"name":""
},
{
"id":"B7H15_RS07950",
"name":""
},
{
"id":"B7H15_RS12680",
"name":""
},
{
"id":"B7H15_RS12790",
"name":""
},
{
"id":"B7H15_RS12795",
"name":""
},
{
"id":"B7H15_RS07720",
"name":""
},
{
"id":"B7H15_RS13505",
"name":""
},
{
"id":"B7H15_RS07725",
"name":""
},
{
"id":"B7H15_RS13510",
"name":""
},
{
"id":"B7H15_RS13525",
"name":""
},
{
"id":"B7H15_RS13530",
"name":""
},
{
"id":"B7H15_RS01715",
"name":""
},
{
"id":"B7H15_RS12885",
"name":""
},
{
"id":"B7H15_RS07045",
"name":""
},
{
"id":"B7H15_RS12880",
"name":""
},
{
"id":"B7H15_RS07040",
"name":""
},
{
"id":"B7H15_RS13865",
"name":""
},
{
"id":"B7H15_RS13860",
"name":""
},
{
"id":"B7H15_RS06260",
"name":""
},
{
"id":"B7H15_RS06255",
"name":""
},
{
"id":"B7H15_RS09965",
"name":""
},
{
"id":"B7H15_RS01770",
"name":""
},
{
"id":"B7H15_RS09970",
"name":""
},
{
"id":"B7H15_RS01765",
"name":""
},
{
"id":"B7H15_RS09690",
"name":""
},
{
"id":"B7H15_RS09685",
"name":""
},
{
"id":"B7H15_RS00395",
"name":""
},
{
"id":"B7H15_RS01150",
"name":""
},
{
"id":"B7H15_RS01145",
"name":""
},
{
"id":"B7H15_RS13770",
"name":""
},
{
"id":"B7H15_RS14785",
"name":""
},
{
"id":"B7H15_RS13775",
"name":""
},
{
"id":"B7H15_RS13700",
"name":""
},
{
"id":"B7H15_RS06950",
"name":""
},
{
"id":"B7H15_RS10830",
"name":""
},
{
"id":"B7H15_RS06955",
"name":""
},
{
"id":"B7H15_RS01200",
"name":""
},
{
"id":"B7H15_RS01465",
"name":""
},
{
"id":"B7H15_RS01195",
"name":""
},
{
"id":"B7H15_RS01470",
"name":""
},
{
"id":"B7H15_RS05340",
"name":""
},
{
"id":"B7H15_RS00995",
"name":""
},
{
"id":"B7H15_RS05335",
"name":""
},
{
"id":"B7H15_RS01000",
"name":""
},
{
"id":"B7H15_RS05610",
"name":""
},
{
"id":"B7H15_RS10900",
"name":""
},
{
"id":"B7H15_RS14700",
"name":""
},
{
"id":"B7H15_RS10430",
"name":""
},
{
"id":"B7H15_RS09635",
"name":""
},
{
"id":"B7H15_RS10425",
"name":""
},
{
"id":"B7H15_RS14695",
"name":""
},
{
"id":"B7H15_RS09640",
"name":""
},
{
"id":"B7H15_RS00410",
"name":""
},
{
"id":"B7H15_RS00140",
"name":""
},
{
"id":"B7H15_RS00405",
"name":""
},
{
"id":"B7H15_RS09540",
"name":""
},
{
"id":"B7H15_RS01960",
"name":""
},
{
"id":"B7H15_RS08630",
"name":""
},
{
"id":"B7H15_RS07285",
"name":""
},
{
"id":"B7H15_RS08635",
"name":""
},
{
"id":"B7H15_RS01955",
"name":""
},
{
"id":"B7H15_RS08200",
"name":""
},
{
"id":"B7H15_RS01620",
"name":""
},
{
"id":"B7H15_RS00145",
"name":""
},
{
"id":"B7H15_RS00400",
"name":""
},
{
"id":"B7H15_RS01615",
"name":""
},
{
"id":"B7H15_RS05840",
"name":""
},
{
"id":"B7H15_RS05845",
"name":""
},
{
"id":"B7H15_RS09790",
"name":""
},
{
"id":"B7H15_RS04900",
"name":""
},
{
"id":"B7H15_RS05060",
"name":""
},
{
"id":"B7H15_RS10920",
"name":""
},
{
"id":"B7H15_RS04905",
"name":""
},
{
"id":"B7H15_RS12700",
"name":""
},
{
"id":"B7H15_RS03295",
"name":""
},
{
"id":"B7H15_RS11655",
"name":""
},
{
"id":"B7H15_RS11660",
"name":""
},
{
"id":"B7H15_RS01135",
"name":""
},
{
"id":"B7H15_RS02035",
"name":""
},
{
"id":"B7H15_RS02040",
"name":""
},
{
"id":"B7H15_RS00175",
"name":""
},
{
"id":"B7H15_RS10815",
"name":""
},
{
"id":"B7H15_RS04250",
"name":""
},
{
"id":"B7H15_RS05625",
"name":""
},
{
"id":"B7H15_RS06585",
"name":""
},
{
"id":"B7H15_RS05940",
"name":""
},
{
"id":"B7H15_RS05450",
"name":""
},
{
"id":"B7H15_RS00585",
"name":""
},
{
"id":"B7H15_RS05935",
"name":""
},
{
"id":"B7H15_RS00580",
"name":""
},
{
"id":"B7H15_RS05455",
"name":""
},
{
"id":"B7H15_RS04080",
"name":""
},
{
"id":"B7H15_RS04070",
"name":""
},
{
"id":"B7H15_RS10840",
"name":""
},
{
"id":"B7H15_RS04715",
"name":""
},
{
"id":"B7H15_RS10845",
"name":""
},
{
"id":"B7H15_RS09340",
"name":""
},
{
"id":"B7H15_RS09335",
"name":""
},
{
"id":"B7H15_RS08805",
"name":""
},
{
"id":"B7H15_RS09300",
"name":""
},
{
"id":"B7H15_RS08810",
"name":""
},
{
"id":"B7H15_RS14780",
"name":""
},
{
"id":"B7H15_RS00805",
"name":""
},
{
"id":"B7H15_RS00800",
"name":""
},
{
"id":"B7H15_RS06850",
"name":""
},
{
"id":"B7H15_RS04190",
"name":""
},
{
"id":"B7H15_RS04185",
"name":""
},
{
"id":"B7H15_RS03140",
"name":""
},
{
"id":"B7H15_RS03145",
"name":""
},
{
"id":"B7H15_RS03830",
"name":""
},
{
"id":"B7H15_RS04805",
"name":""
},
{
"id":"B7H15_RS03825",
"name":""
},
{
"id":"B7H15_RS04370",
"name":""
},
{
"id":"B7H15_RS03620",
"name":""
},
{
"id":"B7H15_RS08610",
"name":""
},
{
"id":"B7H15_RS09405",
"name":""
},
{
"id":"B7H15_RS08615",
"name":""
},
{
"id":"B7H15_RS03615",
"name":""
},
{
"id":"B7H15_RS09410",
"name":""
},
{
"id":"B7H15_RS13295",
"name":""
},
{
"id":"B7H15_RS03070",
"name":""
},
{
"id":"B7H15_RS03060",
"name":""
},
{
"id":"B7H15_RS01070",
"name":""
},
{
"id":"B7H15_RS11525",
"name":""
},
{
"id":"B7H15_RS00655",
"name":""
},
{
"id":"B7H15_RS00660",
"name":""
},
{
"id":"B7H15_RS03260",
"name":""
},
{
"id":"B7H15_RS14340",
"name":""
},
{
"id":"B7H15_RS14345",
"name":""
},
{
"id":"B7H15_RS03255",
"name":""
},
{
"id":"B7H15_RS11920",
"name":""
},
{
"id":"B7H15_RS11915",
"name":""
},
{
"id":"B7H15_RS12160",
"name":""
},
{
"id":"B7H15_RS14945",
"name":""
},
{
"id":"B7H15_RS12165",
"name":""
},
{
"id":"B7H15_RS12250",
"name":""
},
{
"id":"B7H15_RS03955",
"name":""
},
{
"id":"B7H15_RS12245",
"name":""
},
{
"id":"B7H15_RS03950",
"name":""
},
{
"id":"B7H15_RS10705",
"name":""
},
{
"id":"B7H15_RS04445",
"name":""
},
{
"id":"B7H15_RS04450",
"name":""
},
{
"id":"B7H15_RS10710",
"name":""
},
{
"id":"B7H15_RS02945",
"name":""
},
{
"id":"B7H15_RS02950",
"name":""
},
{
"id":"B7H15_RS01455",
"name":""
},
{
"id":"B7H15_RS03375",
"name":""
},
{
"id":"B7H15_RS03390",
"name":""
},
{
"id":"B7H15_RS02705",
"name":""
},
{
"id":"B7H15_RS02710",
"name":""
},
{
"id":"B7H15_RS02835",
"name":""
},
{
"id":"B7H15_RS11390",
"name":""
},
{
"id":"B7H15_RS11385",
"name":""
},
{
"id":"B7H15_RS03565",
"name":""
},
{
"id":"B7H15_RS12320",
"name":""
},
{
"id":"B7H15_RS12325",
"name":""
},
{
"id":"B7H15_RS07625",
"name":""
},
{
"id":"B7H15_RS07615",
"name":""
},
{
"id":"B7H15_RS11180",
"name":""
},
{
"id":"B7H15_RS02130",
"name":""
},
{
"id":"B7H15_RS03690",
"name":""
},
{
"id":"B7H15_RS12475",
"name":""
},
{
"id":"B7H15_RS03685",
"name":""
},
{
"id":"B7H15_RS07895",
"name":""
},
{
"id":"B7H15_RS07890",
"name":""
},
{
"id":"B7H15_RS01680",
"name":""
},
{
"id":"B7H15_RS09370",
"name":""
},
{
"id":"B7H15_RS13060",
"name":""
},
{
"id":"B7H15_RS13055",
"name":""
},
{
"id":"B7H15_RS08040",
"name":""
},
{
"id":"B7H15_RS08030",
"name":""
},
{
"id":"B7H15_RS07990",
"name":""
},
{
"id":"B7H15_RS03200",
"name":""
},
{
"id":"B7H15_RS09210",
"name":""
},
{
"id":"B7H15_RS14110",
"name":""
},
{
"id":"B7H15_RS04565",
"name":""
},
{
"id":"B7H15_RS09900",
"name":""
},
{
"id":"B7H15_RS07485",
"name":""
},
{
"id":"B7H15_RS06855",
"name":""
},
{
"id":"B7H15_RS10165",
"name":""
},
{
"id":"B7H15_RS12650",
"name":""
},
{
"id":"B7H15_RS07995",
"name":""
},
{
"id":"B7H15_RS12655",
"name":""
},
{
"id":"B7H15_RS13500",
"name":""
},
{
"id":"B7H15_RS07710",
"name":""
},
{
"id":"B7H15_RS13495",
"name":""
},
{
"id":"B7H15_RS07715",
"name":""
},
{
"id":"B7H15_RS01775",
"name":""
},
{
"id":"B7H15_RS02605",
"name":""
},
{
"id":"B7H15_RS01780",
"name":""
},
{
"id":"B7H15_RS13515",
"name":""
},
{
"id":"B7H15_RS01660",
"name":""
},
{
"id":"B7H15_RS03960",
"name":""
},
{
"id":"B7H15_RS13520",
"name":""
},
{
"id":"B7H15_RS15005",
"name":""
},
{
"id":"B7H15_RS03015",
"name":""
},
{
"id":"B7H15_RS06505",
"name":""
},
{
"id":"B7H15_RS15010",
"name":""
},
{
"id":"B7H15_RS06500",
"name":""
},
{
"id":"B7H15_RS06760",
"name":""
},
{
"id":"B7H15_RS07050",
"name":""
},
{
"id":"B7H15_RS12895",
"name":""
},
{
"id":"B7H15_RS07055",
"name":""
},
{
"id":"B7H15_RS11895",
"name":""
},
{
"id":"B7H15_RS09680",
"name":""
},
{
"id":"B7H15_RS09675",
"name":""
},
{
"id":"B7H15_RS14300",
"name":""
},
{
"id":"B7H15_RS14310",
"name":""
},
{
"id":"B7H15_RS13565",
"name":""
},
{
"id":"B7H15_RS01140",
"name":""
},
{
"id":"B7H15_RS01450",
"name":""
},
{
"id":"B7H15_RS13780",
"name":""
},
{
"id":"B7H15_RS02975",
"name":""
},
{
"id":"B7H15_RS01445",
"name":""
},
{
"id":"B7H15_RS13785",
"name":""
},
{
"id":"B7H15_RS06985",
"name":""
},
{
"id":"B7H15_RS06980",
"name":""
},
{
"id":"B7H15_RS01460",
"name":""
},
{
"id":"B7H15_RS05110",
"name":""
},
{
"id":"B7H15_RS01030",
"name":""
},
{
"id":"B7H15_RS01025",
"name":""
},
{
"id":"B7H15_RS09650",
"name":""
},
{
"id":"B7H15_RS08380",
"name":""
},
{
"id":"B7H15_RS14710",
"name":""
},
{
"id":"B7H15_RS09645",
"name":""
},
{
"id":"B7H15_RS14705",
"name":""
},
{
"id":"B7H15_RS08385",
"name":""
},
{
"id":"B7H15_RS08395",
"name":""
},
{
"id":"B7H15_RS08625",
"name":""
},
{
"id":"B7H15_RS08620",
"name":""
},
{
"id":"B7H15_RS05290",
"name":""
},
{
"id":"B7H15_RS05295",
"name":""
},
{
"id":"B7H15_RS01630",
"name":""
},
{
"id":"B7H15_RS05875",
"name":""
},
{
"id":"B7H15_RS09740",
"name":""
},
{
"id":"B7H15_RS05870",
"name":""
},
{
"id":"B7H15_RS04895",
"name":""
},
{
"id":"B7H15_RS05065",
"name":""
},
{
"id":"B7H15_RS04890",
"name":""
},
{
"id":"B7H15_RS09805",
"name":""
},
{
"id":"B7H15_RS09325",
"name":""
},
{
"id":"B7H15_RS08995",
"name":""
},
{
"id":"B7H15_RS09330",
"name":""
},
{
"id":"B7H15_RS00305",
"name":""
},
{
"id":"B7H15_RS11650",
"name":""
},
{
"id":"B7H15_RS11645",
"name":""
},
{
"id":"B7H15_RS00300",
"name":""
},
{
"id":"B7H15_RS02050",
"name":""
},
{
"id":"B7H15_RS02045",
"name":""
},
{
"id":"B7H15_RS09000",
"name":""
},
{
"id":"B7H15_RS05695",
"name":""
},
{
"id":"B7H15_RS00120",
"name":""
},
{
"id":"B7H15_RS01945",
"name":""
},
{
"id":"B7H15_RS01950",
"name":""
},
{
"id":"B7H15_RS12555",
"name":""
},
{
"id":"B7H15_RS00615",
"name":""
},
{
"id":"B7H15_RS04085",
"name":""
},
{
"id":"B7H15_RS07540",
"name":""
},
{
"id":"B7H15_RS04865",
"name":""
},
{
"id":"B7H15_RS05070",
"name":""
},
{
"id":"B7H15_RS06875",
"name":""
},
{
"id":"B7H15_RS00635",
"name":""
},
{
"id":"B7H15_RS08795",
"name":""
},
{
"id":"B7H15_RS07535",
"name":""
},
{
"id":"B7H15_RS05720",
"name":""
},
{
"id":"B7H15_RS00790",
"name":""
},
{
"id":"B7H15_RS05725",
"name":""
},
{
"id":"B7H15_RS00795",
"name":""
},
{
"id":"B7H15_RS04195",
"name":""
},
{
"id":"B7H15_RS03125",
"name":""
},
{
"id":"B7H15_RS14010",
"name":""
},
{
"id":"B7H15_RS04200",
"name":""
},
{
"id":"B7H15_RS03130",
"name":""
},
{
"id":"B7H15_RS10460",
"name":""
},
{
"id":"B7H15_RS03840",
"name":""
},
{
"id":"B7H15_RS03835",
"name":""
},
{
"id":"B7H15_RS10455",
"name":""
},
{
"id":"B7H15_RS10935",
"name":""
},
{
"id":"B7H15_RS10940",
"name":""
},
{
"id":"B7H15_RS09420",
"name":""
},
{
"id":"B7H15_RS08600",
"name":""
},
{
"id":"B7H15_RS03610",
"name":""
},
{
"id":"B7H15_RS09415",
"name":""
},
{
"id":"B7H15_RS03605",
"name":""
},
{
"id":"B7H15_RS08605",
"name":""
},
{
"id":"B7H15_RS13225",
"name":""
},
{
"id":"B7H15_RS04740",
"name":""
},
{
"id":"B7H15_RS13220",
"name":""
},
{
"id":"B7H15_RS00670",
"name":""
},
{
"id":"B7H15_RS00665",
"name":""
},
{
"id":"B7H15_RS14330",
"name":""
},
{
"id":"B7H15_RS03270",
"name":""
},
{
"id":"B7H15_RS03265",
"name":""
},
{
"id":"B7H15_RS14335",
"name":""
},
{
"id":"B7H15_RS11160",
"name":""
},
{
"id":"B7H15_RS03120",
"name":""
},
{
"id":"B7H15_RS11165",
"name":""
},
{
"id":"B7H15_RS03115",
"name":""
},
{
"id":"B7H15_RS11905",
"name":""
},
{
"id":"B7H15_RS12170",
"name":""
},
{
"id":"B7H15_RS11910",
"name":""
},
{
"id":"B7H15_RS12175",
"name":""
},
{
"id":"B7H15_RS02630",
"name":""
},
{
"id":"B7H15_RS12240",
"name":""
},
{
"id":"B7H15_RS02625",
"name":""
},
{
"id":"B7H15_RS12235",
"name":""
},
{
"id":"B7H15_RS10745",
"name":""
},
{
"id":"B7H15_RS04455",
"name":""
},
{
"id":"B7H15_RS08045",
"name":""
},
{
"id":"B7H15_RS10740",
"name":""
},
{
"id":"B7H15_RS04460",
"name":""
},
{
"id":"B7H15_RS02960",
"name":""
},
{
"id":"B7H15_RS11785",
"name":""
},
{
"id":"B7H15_RS11425",
"name":""
},
{
"id":"B7H15_RS02955",
"name":""
},
{
"id":"B7H15_RS11780",
"name":""
},
{
"id":"B7H15_RS07260",
"name":""
},
{
"id":"B7H15_RS03365",
"name":""
},
{
"id":"B7H15_RS03370",
"name":""
},
{
"id":"B7H15_RS10810",
"name":""
},
{
"id":"B7H15_RS06000",
"name":""
},
{
"id":"B7H15_RS00125",
"name":""
},
{
"id":"B7H15_RS08860",
"name":""
},
{
"id":"B7H15_RS02285",
"name":""
},
{
"id":"B7H15_RS06120",
"name":""
},
{
"id":"B7H15_RS02280",
"name":""
},
{
"id":"B7H15_RS03030",
"name":""
},
{
"id":"B7H15_RS11395",
"name":""
},
{
"id":"B7H15_RS11400",
"name":""
},
{
"id":"B7H15_RS12315",
"name":""
},
{
"id":"B7H15_RS05030",
"name":""
},
{
"id":"B7H15_RS02350",
"name":""
},
{
"id":"B7H15_RS02355",
"name":""
},
{
"id":"B7H15_RS02140",
"name":""
},
{
"id":"B7H15_RS02145",
"name":""
},
{
"id":"B7H15_RS12480",
"name":""
},
{
"id":"B7H15_RS00335",
"name":""
},
{
"id":"B7H15_RS12485",
"name":""
},
{
"id":"B7H15_RS04965",
"name":""
},
{
"id":"B7H15_RS07365",
"name":""
},
{
"id":"B7H15_RS03065",
"name":""
},
{
"id":"B7H15_RS07880",
"name":""
},
{
"id":"B7H15_RS08840",
"name":""
},
{
"id":"B7H15_RS07885",
"name":""
},
{
"id":"B7H15_RS00610",
"name":""
},
{
"id":"B7H15_RS00065",
"name":""
},
{
"id":"B7H15_RS05025",
"name":""
},
{
"id":"B7H15_RS13070",
"name":""
},
{
"id":"B7H15_RS04860",
"name":""
},
{
"id":"B7H15_RS14760",
"name":""
},
{
"id":"B7H15_RS05775",
"name":""
},
{
"id":"B7H15_RS07475",
"name":""
},
{
"id":"B7H15_RS07955",
"name":""
},
{
"id":"B7H15_RS09160",
"name":""
},
{
"id":"B7H15_RS08855",
"name":""
},
{
"id":"B7H15_RS12665",
"name":""
},
{
"id":"B7H15_RS06865",
"name":""
},
{
"id":"B7H15_RS06100",
"name":""
},
{
"id":"B7H15_RS14755",
"name":""
},
{
"id":"B7H15_RS06860",
"name":""
},
{
"id":"B7H15_RS10150",
"name":""
},
{
"id":"B7H15_RS10155",
"name":""
},
{
"id":"B7H15_RS04090",
"name":""
},
{
"id":"B7H15_RS01830",
"name":""
},
{
"id":"B7H15_RS01825",
"name":""
},
{
"id":"B7H15_RS12870",
"name":""
},
{
"id":"B7H15_RS08135",
"name":""
},
{
"id":"B7H15_RS15000",
"name":""
},
{
"id":"B7H15_RS09070",
"name":""
},
{
"id":"B7H15_RS08065",
"name":""
},
{
"id":"B7H15_RS09075",
"name":""
},
{
"id":"B7H15_RS14995",
"name":""
},
{
"id":"B7H15_RS08070",
"name":""
},
{
"id":"B7H15_RS06510",
"name":""
},
{
"id":"B7H15_RS07065",
"name":""
},
{
"id":"B7H15_RS12900",
"name":""
},
{
"id":"B7H15_RS06515",
"name":""
},
{
"id":"B7H15_RS12905",
"name":""
},
{
"id":"B7H15_RS13885",
"name":""
},
{
"id":"B7H15_RS10035",
"name":""
},
{
"id":"B7H15_RS01015",
"name":""
},
{
"id":"B7H15_RS01020",
"name":""
},
{
"id":"B7H15_RS01475",
"name":""
},
{
"id":"B7H15_RS09665",
"name":""
},
{
"id":"B7H15_RS09670",
"name":""
},
{
"id":"B7H15_RS13980",
"name":""
},
{
"id":"B7H15_RS14930",
"name":""
},
{
"id":"B7H15_RS01685",
"name":""
},
{
"id":"B7H15_RS14650",
"name":""
},
{
"id":"B7H15_RS13575",
"name":""
},
{
"id":"B7H15_RS14645",
"name":""
},
{
"id":"B7H15_RS14850",
"name":""
},
{
"id":"B7H15_RS13755",
"name":""
},
{
"id":"B7H15_RS01410",
"name":""
},
{
"id":"B7H15_RS06975",
"name":""
},
{
"id":"B7H15_RS01415",
"name":""
},
{
"id":"B7H15_RS06970",
"name":""
},
{
"id":"B7H15_RS05095",
"name":""
},
{
"id":"B7H15_RS05100",
"name":""
},
{
"id":"B7H15_RS01215",
"name":""
},
{
"id":"B7H15_RS01220",
"name":""
},
{
"id":"B7H15_RS14845",
"name":""
},
{
"id":"B7H15_RS14515",
"name":""
},
{
"id":"B7H15_RS11515",
"name":""
},
{
"id":"B7H15_RS14520",
"name":""
},
{
"id":"B7H15_RS08415",
"name":""
},
{
"id":"B7H15_RS08410",
"name":""
},
{
"id":"B7H15_RS01235",
"name":""
},
{
"id":"B7H15_RS14715",
"name":""
},
{
"id":"B7H15_RS14720",
"name":""
},
{
"id":"B7H15_RS00385",
"name":""
},
{
"id":"B7H15_RS00390",
"name":""
},
{
"id":"B7H15_RS09030",
"name":""
},
{
"id":"B7H15_RS00020",
"name":""
},
{
"id":"B7H15_RS01560",
"name":""
},
{
"id":"B7H15_RS01555",
"name":""
},
{
"id":"B7H15_RS05865",
"name":""
},
{
"id":"B7H15_RS05860",
"name":""
},
{
"id":"B7H15_RS06870",
"name":""
},
{
"id":"B7H15_RS00025",
"name":""
},
{
"id":"B7H15_RS09815",
"name":""
},
{
"id":"B7H15_RS09810",
"name":""
},
{
"id":"B7H15_RS04785",
"name":""
},
{
"id":"B7H15_RS04780",
"name":""
},
{
"id":"B7H15_RS00315",
"name":""
},
{
"id":"B7H15_RS00310",
"name":""
},
{
"id":"B7H15_RS08525",
"name":""
},
{
"id":"B7H15_RS08520",
"name":""
},
{
"id":"B7H15_RS02055",
"name":""
},
{
"id":"B7H15_RS00115",
"name":""
},
{
"id":"B7H15_RS02060",
"name":""
},
{
"id":"B7H15_RS00110",
"name":""
},
{
"id":"B7H15_RS01260",
"name":""
},
{
"id":"B7H15_RS01265",
"name":""
},
{
"id":"B7H15_RS05470",
"name":""
},
{
"id":"B7H15_RS00605",
"name":""
},
{
"id":"B7H15_RS00600",
"name":""
},
{
"id":"B7H15_RS04795",
"name":""
},
{
"id":"B7H15_RS10825",
"name":""
},
{
"id":"B7H15_RS04045",
"name":""
},
{
"id":"B7H15_RS10820",
"name":""
},
{
"id":"B7H15_RS11590",
"name":""
},
{
"id":"B7H15_RS00620",
"name":""
},
{
"id":"B7H15_RS09770",
"name":""
},
{
"id":"B7H15_RS11585",
"name":""
},
{
"id":"B7H15_RS00630",
"name":""
},
{
"id":"B7H15_RS08825",
"name":""
},
{
"id":"B7H15_RS08830",
"name":""
},
{
"id":"B7H15_RS09620",
"name":""
},
{
"id":"B7H15_RS00785",
"name":""
},
{
"id":"B7H15_RS00030",
"name":""
},
{
"id":"B7H15_RS00780",
"name":""
},
{
"id":"B7H15_RS05000",
"name":""
},
{
"id":"B7H15_RS00035",
"name":""
},
{
"id":"B7H15_RS04170",
"name":""
},
{
"id":"B7H15_RS00055",
"name":""
},
{
"id":"B7H15_RS03165",
"name":""
},
{
"id":"B7H15_RS04165",
"name":""
},
{
"id":"B7H15_RS03160",
"name":""
},
{
"id":"B7H15_RS02135",
"name":""
},
{
"id":"B7H15_RS09600",
"name":""
},
{
"id":"B7H15_RS09595",
"name":""
},
{
"id":"B7H15_RS10465",
"name":""
},
{
"id":"B7H15_RS04255",
"name":""
},
{
"id":"B7H15_RS09625",
"name":""
},
{
"id":"B7H15_RS04265",
"name":""
},
{
"id":"B7H15_RS10470",
"name":""
},
{
"id":"B7H15_RS13680",
"name":""
},
{
"id":"B7H15_RS10925",
"name":""
},
{
"id":"B7H15_RS08595",
"name":""
},
{
"id":"B7H15_RS08590",
"name":""
},
{
"id":"B7H15_RS09425",
"name":""
},
{
"id":"B7H15_RS13235",
"name":""
},
{
"id":"B7H15_RS09430",
"name":""
},
{
"id":"B7H15_RS13230",
"name":""
},
{
"id":"B7H15_RS13975",
"name":""
},
{
"id":"B7H15_RS00675",
"name":""
},
{
"id":"B7H15_RS13550",
"name":""
},
{
"id":"B7H15_RS09315",
"name":""
},
{
"id":"B7H15_RS03575",
"name":""
},
{
"id":"B7H15_RS11150",
"name":""
},
{
"id":"B7H15_RS03235",
"name":""
},
{
"id":"B7H15_RS03580",
"name":""
},
{
"id":"B7H15_RS03240",
"name":""
},
{
"id":"B7H15_RS11155",
"name":""
},
{
"id":"B7H15_RS03105",
"name":""
},
{
"id":"B7H15_RS02555",
"name":""
},
{
"id":"B7H15_RS11200",
"name":""
},
{
"id":"B7H15_RS02560",
"name":""
},
{
"id":"B7H15_RS02620",
"name":""
},
{
"id":"B7H15_RS02615",
"name":""
},
{
"id":"B7H15_RS04625",
"name":""
},
{
"id":"B7H15_RS03975",
"name":""
},
{
"id":"B7H15_RS11985",
"name":""
},
{
"id":"B7H15_RS03710",
"name":""
},
{
"id":"B7H15_RS12225",
"name":""
},
{
"id":"B7H15_RS11990",
"name":""
},
{
"id":"B7H15_RS03970",
"name":""
},
{
"id":"B7H15_RS03705",
"name":""
},
{
"id":"B7H15_RS11315",
"name":""
},
{
"id":"B7H15_RS02970",
"name":""
},
{
"id":"B7H15_RS11320",
"name":""
},
{
"id":"B7H15_RS02965",
"name":""
},
{
"id":"B7H15_RS04615",
"name":""
},
{
"id":"B7H15_RS11790",
"name":""
},
{
"id":"B7H15_RS11795",
"name":""
},
{
"id":"B7H15_RS07250",
"name":""
},
{
"id":"B7H15_RS07245",
"name":""
},
{
"id":"B7H15_RS03355",
"name":""
},
{
"id":"B7H15_RS11810",
"name":""
},
{
"id":"B7H15_RS11815",
"name":""
},
{
"id":"B7H15_RS06110",
"name":""
},
{
"id":"B7H15_RS06105",
"name":""
},
{
"id":"B7H15_RS01730",
"name":""
},
{
"id":"B7H15_RS11330",
"name":""
},
{
"id":"B7H15_RS02390",
"name":""
},
{
"id":"B7H15_RS13615",
"name":""
},
{
"id":"B7H15_RS12605",
"name":""
},
{
"id":"B7H15_RS10645",
"name":""
},
{
"id":"B7H15_RS12600",
"name":""
},
{
"id":"B7H15_RS01090",
"name":""
},
{
"id":"B7H15_RS02155",
"name":""
},
{
"id":"B7H15_RS02150",
"name":""
},
{
"id":"B7H15_RS02275",
"name":""
},
{
"id":"B7H15_RS12415",
"name":""
},
{
"id":"B7H15_RS12410",
"name":""
},
{
"id":"B7H15_RS07875",
"name":""
},
{
"id":"B7H15_RS08845",
"name":""
},
{
"id":"B7H15_RS07870",
"name":""
},
{
"id":"B7H15_RS08850",
"name":""
},
{
"id":"B7H15_RS06415",
"name":""
},
{
"id":"B7H15_RS06420",
"name":""
},
{
"id":"B7H15_RS13040",
"name":""
},
{
"id":"B7H15_RS13035",
"name":""
},
{
"id":"B7H15_RS12920",
"name":""
},
{
"id":"B7H15_RS07465",
"name":""
},
{
"id":"B7H15_RS01655",
"name":""
},
{
"id":"B7H15_RS04385",
"name":""
},
{
"id":"B7H15_RS07460",
"name":""
},
{
"id":"B7H15_RS14090",
"name":""
},
{
"id":"B7H15_RS06085",
"name":""
},
{
"id":"B7H15_RS12305",
"name":""
},
{
"id":"B7H15_RS14095",
"name":""
},
{
"id":"B7H15_RS06090",
"name":""
},
{
"id":"B7H15_RS06570",
"name":""
},
{
"id":"B7H15_RS06830",
"name":""
},
{
"id":"B7H15_RS06575",
"name":""
},
{
"id":"B7H15_RS06835",
"name":""
},
{
"id":"B7H15_RS01845",
"name":""
},
{
"id":"B7H15_RS01840",
"name":""
},
{
"id":"B7H15_RS04380",
"name":""
},
{
"id":"B7H15_RS13545",
"name":""
},
{
"id":"B7H15_RS12740",
"name":""
},
{
"id":"B7H15_RS07235",
"name":""
},
{
"id":"B7H15_RS12745",
"name":""
},
{
"id":"B7H15_RS07240",
"name":""
},
{
"id":"B7H15_RS08145",
"name":""
},
{
"id":"B7H15_RS08150",
"name":""
},
{
"id":"B7H15_RS08060",
"name":""
},
{
"id":"B7H15_RS09080",
"name":""
},
{
"id":"B7H15_RS14990",
"name":""
},
{
"id":"B7H15_RS08055",
"name":""
},
{
"id":"B7H15_RS09085",
"name":""
},
{
"id":"B7H15_RS06745",
"name":""
},
{
"id":"B7H15_RS06740",
"name":""
},
{
"id":"B7H15_RS13870",
"name":""
},
{
"id":"B7H15_RS11125",
"name":""
},
{
"id":"B7H15_RS07970",
"name":""
},
{
"id":"B7H15_RS00970",
"name":""
},
{
"id":"B7H15_RS00965",
"name":""
},
{
"id":"B7H15_RS09345",
"name":""
},
{
"id":"B7H15_RS09660",
"name":""
},
{
"id":"B7H15_RS09655",
"name":""
},
{
"id":"B7H15_RS04515",
"name":""
},
{
"id":"B7H15_RS00155",
"name":""
},
{
"id":"B7H15_RS13805",
"name":""
},
{
"id":"B7H15_RS14940",
"name":""
},
{
"id":"B7H15_RS14935",
"name":""
},
{
"id":"B7H15_RS06395",
"name":""
},
{
"id":"B7H15_RS06400",
"name":""
},
{
"id":"B7H15_RS03560",
"name":""
},
{
"id":"B7H15_RS13760",
"name":""
},
{
"id":"B7H15_RS00090",
"name":""
},
{
"id":"B7H15_RS01420",
"name":""
},
{
"id":"B7H15_RS14545",
"name":""
},
{
"id":"B7H15_RS13765",
"name":""
},
{
"id":"B7H15_RS01430",
"name":""
},
{
"id":"B7H15_RS03940",
"name":""
},
{
"id":"B7H15_RS05130",
"name":""
},
{
"id":"B7H15_RS07000",
"name":""
},
{
"id":"B7H15_RS07005",
"name":""
},
{
"id":"B7H15_RS05125",
"name":""
},
{
"id":"B7H15_RS01230",
"name":""
},
{
"id":"B7H15_RS01225",
"name":""
},
{
"id":"B7H15_RS11840",
"name":""
},
{
"id":"B7H15_RS09820",
"name":""
},
{
"id":"B7H15_RS01725",
"name":""
},
{
"id":"B7H15_RS14525",
"name":""
},
{
"id":"B7H15_RS05050",
"name":""
},
{
"id":"B7H15_RS14530",
"name":""
},
{
"id":"B7H15_RS11455",
"name":""
},
{
"id":"B7H15_RS03945",
"name":""
},
{
"id":"B7H15_RS08400",
"name":""
},
{
"id":"B7H15_RS14730",
"name":""
},
{
"id":"B7H15_RS01240",
"name":""
},
{
"id":"B7H15_RS14725",
"name":""
},
{
"id":"B7H15_RS08405",
"name":""
},
{
"id":"B7H15_RS01245",
"name":""
},
{
"id":"B7H15_RS05395",
"name":""
},
{
"id":"B7H15_RS00380",
"name":""
},
{
"id":"B7H15_RS11305",
"name":""
},
{
"id":"B7H15_RS05385",
"name":""
},
{
"id":"B7H15_RS00375",
"name":""
},
{
"id":"B7H15_RS14630",
"name":""
},
{
"id":"B7H15_RS14640",
"name":""
},
{
"id":"B7H15_RS01570",
"name":""
},
{
"id":"B7H15_RS05275",
"name":""
},
{
"id":"B7H15_RS01565",
"name":""
},
{
"id":"B7H15_RS00875",
"name":""
},
{
"id":"B7H15_RS05890",
"name":""
},
{
"id":"B7H15_RS00880",
"name":""
},
{
"id":"B7H15_RS05895",
"name":""
},
{
"id":"B7H15_RS04775",
"name":""
},
{
"id":"B7H15_RS04770",
"name":""
},
{
"id":"B7H15_RS10565",
"name":""
},
{
"id":"B7H15_RS10570",
"name":""
},
{
"id":"B7H15_RS05910",
"name":""
},
{
"id":"B7H15_RS11120",
"name":""
},
{
"id":"B7H15_RS08535",
"name":""
},
{
"id":"B7H15_RS05915",
"name":""
},
{
"id":"B7H15_RS15200",
"name":""
},
{
"id":"B7H15_RS02065",
"name":""
},
{
"id":"B7H15_RS01250",
"name":""
},
{
"id":"B7H15_RS15055",
"name":""
},
{
"id":"B7H15_RS05425",
"name":""
},
{
"id":"B7H15_RS05420",
"name":""
},
{
"id":"B7H15_RS04065",
"name":""
},
{
"id":"B7H15_RS04055",
"name":""
},
{
"id":"B7H15_RS10790",
"name":""
},
{
"id":"B7H15_RS10795",
"name":""
},
{
"id":"B7H15_RS09020",
"name":""
},
{
"id":"B7H15_RS02005",
"name":""
},
{
"id":"B7H15_RS13240",
"name":""
},
{
"id":"B7H15_RS13250",
"name":""
},
{
"id":"B7H15_RS01975",
"name":""
},
{
"id":"B7H15_RS08815",
"name":""
},
{
"id":"B7H15_RS08820",
"name":""
},
{
"id":"B7H15_RS00005",
"name":""
},
{
"id":"B7H15_RS05740",
"name":""
},
{
"id":"B7H15_RS04180",
"name":""
},
{
"id":"B7H15_RS04175",
"name":""
},
{
"id":"B7H15_RS09015",
"name":""
},
{
"id":"B7H15_RS05535",
"name":""
},
{
"id":"B7H15_RS05670",
"name":""
},
{
"id":"B7H15_RS05540",
"name":""
},
{
"id":"B7H15_RS11835",
"name":""
},
{
"id":"B7H15_RS09605",
"name":""
},
{
"id":"B7H15_RS03860",
"name":""
},
{
"id":"B7H15_RS04245",
"name":""
},
{
"id":"B7H15_RS03855",
"name":""
},
{
"id":"B7H15_RS09610",
"name":""
},
{
"id":"B7H15_RS10915",
"name":""
},
{
"id":"B7H15_RS07400",
"name":""
},
{
"id":"B7H15_RS08580",
"name":""
},
{
"id":"B7H15_RS09435",
"name":""
},
{
"id":"B7H15_RS08585",
"name":""
},
{
"id":"B7H15_RS09440",
"name":""
},
{
"id":"B7H15_RS00690",
"name":""
},
{
"id":"B7H15_RS07395",
"name":""
},
{
"id":"B7H15_RS00685",
"name":""
},
{
"id":"B7H15_RS03250",
"name":""
},
{
"id":"B7H15_RS04485",
"name":""
},
{
"id":"B7H15_RS03245",
"name":""
},
{
"id":"B7H15_RS03570",
"name":""
},
{
"id":"B7H15_RS02565",
"name":""
},
{
"id":"B7H15_RS03150",
"name":""
},
{
"id":"B7H15_RS10545",
"name":""
},
{
"id":"B7H15_RS10550",
"name":""
},
{
"id":"B7H15_RS03155",
"name":""
},
{
"id":"B7H15_RS12220",
"name":""
},
{
"id":"B7H15_RS11995",
"name":""
},
{
"id":"B7H15_RS07590",
"name":""
},
{
"id":"B7H15_RS12215",
"name":""
},
{
"id":"B7H15_RS02610",
"name":""
},
{
"id":"B7H15_RS12000",
"name":""
},
{
"id":"B7H15_RS10760",
"name":""
},
{
"id":"B7H15_RS03720",
"name":""
},
{
"id":"B7H15_RS10765",
"name":""
},
{
"id":"B7H15_RS11805",
"name":""
},
{
"id":"B7H15_RS05595",
"name":""
},
{
"id":"B7H15_RS02980",
"name":""
},
{
"id":"B7H15_RS07675",
"name":""
},
{
"id":"B7H15_RS03345",
"name":""
},
{
"id":"B7H15_RS07275",
"name":""
},
{
"id":"B7H15_RS03350",
"name":""
},
{
"id":"B7H15_RS07280",
"name":""
},
{
"id":"B7H15_RS02995",
"name":""
},
{
"id":"B7H15_RS11820",
"name":""
},
{
"id":"B7H15_RS10680",
"name":""
},
{
"id":"B7H15_RS03000",
"name":""
},
{
"id":"B7H15_RS07160",
"name":""
},
{
"id":"B7H15_RS12190",
"name":""
},
{
"id":"B7H15_RS13450",
"name":""
},
{
"id":"B7H15_RS09745",
"name":""
},
{
"id":"B7H15_RS08555",
"name":""
},
{
"id":"B7H15_RS11340",
"name":""
},
{
"id":"B7H15_RS11335",
"name":""
},
{
"id":"B7H15_RS08235",
"name":""
},
{
"id":"B7H15_RS02335",
"name":""
},
{
"id":"B7H15_RS12595",
"name":""
},
{
"id":"B7H15_RS02330",
"name":""
},
{
"id":"B7H15_RS06210",
"name":""
},
{
"id":"B7H15_RS06205",
"name":""
},
{
"id":"B7H15_RS08835",
"name":""
},
{
"id":"B7H15_RS02160",
"name":""
},
{
"id":"B7H15_RS02165",
"name":""
},
{
"id":"B7H15_RS11130",
"name":""
},
{
"id":"B7H15_RS02735",
"name":""
},
{
"id":"B7H15_RS02740",
"name":""
},
{
"id":"B7H15_RS12425",
"name":""
},
{
"id":"B7H15_RS12420",
"name":""
},
{
"id":"B7H15_RS07350",
"name":""
},
{
"id":"B7H15_RS07345",
"name":""
},
{
"id":"B7H15_RS00075",
"name":""
},
{
"id":"B7H15_RS06410",
"name":""
},
{
"id":"B7H15_RS06405",
"name":""
},
{
"id":"B7H15_RS07925",
"name":""
},
{
"id":"B7H15_RS01650",
"name":""
},
{
"id":"B7H15_RS07920",
"name":""
},
{
"id":"B7H15_RS13050",
"name":""
},
{
"id":"B7H15_RS13045",
"name":""
},
{
"id":"B7H15_RS07810",
"name":""
},
{
"id":"B7H15_RS07815",
"name":""
},
{
"id":"B7H15_RS12910",
"name":""
},
{
"id":"B7H15_RS12915",
"name":""
},
{
"id":"B7H15_RS14085",
"name":""
},
{
"id":"B7H15_RS06080",
"name":""
},
{
"id":"B7H15_RS14230",
"name":""
},
{
"id":"B7H15_RS14080",
"name":""
},
{
"id":"B7H15_RS07455",
"name":""
},
{
"id":"B7H15_RS06075",
"name":""
},
{
"id":"B7H15_RS06845",
"name":""
},
{
"id":"B7H15_RS06560",
"name":""
},
{
"id":"B7H15_RS06840",
"name":""
},
{
"id":"B7H15_RS06565",
"name":""
},
{
"id":"B7H15_RS01805",
"name":""
},
{
"id":"B7H15_RS01810",
"name":""
},
{
"id":"B7H15_RS07230",
"name":""
},
{
"id":"B7H15_RS12730",
"name":""
},
{
"id":"B7H15_RS04050",
"name":""
},
{
"id":"B7H15_RS07225",
"name":""
},
{
"id":"B7H15_RS12735",
"name":""
},
{
"id":"B7H15_RS08195",
"name":""
},
{
"id":"B7H15_RS07595",
"name":""
},
{
"id":"B7H15_RS09050",
"name":""
},
{
"id":"B7H15_RS14975",
"name":""
},
{
"id":"B7H15_RS00625",
"name":""
},
{
"id":"B7H15_RS14980",
"name":""
},
{
"id":"B7H15_RS06730",
"name":""
},
{
"id":"B7H15_RS06735",
"name":""
},
{
"id":"B7H15_RS01900",
"name":""
},
{
"id":"B7H15_RS13405",
"name":""
},
{
"id":"B7H15_RS04110",
"name":""
},
{
"id":"B7H15_RS13410",
"name":""
},
{
"id":"B7H15_RS00960",
"name":""
},
{
"id":"B7H15_RS00955",
"name":""
},
{
"id":"B7H15_RS13385",
"name":""
},
{
"id":"B7H15_RS13390",
"name":""
},
{
"id":"B7H15_RS04115",
"name":""
},
{
"id":"B7H15_RS06385",
"name":""
},
{
"id":"B7H15_RS06390",
"name":""
},
{
"id":"B7H15_RS01760",
"name":""
},
{
"id":"B7H15_RS13740",
"name":""
},
{
"id":"B7H15_RS01755",
"name":""
},
{
"id":"B7H15_RS13735",
"name":""
},
{
"id":"B7H15_RS06995",
"name":""
},
{
"id":"B7H15_RS10970",
"name":""
},
{
"id":"B7H15_RS06990",
"name":""
},
{
"id":"B7H15_RS05115",
"name":""
},
{
"id":"B7H15_RS05120",
"name":""
},
{
"id":"B7H15_RS05755",
"name":""
},
{
"id":"B7H15_RS05020",
"name":""
},
{
"id":"B7H15_RS14500",
"name":""
},
{
"id":"B7H15_RS09560",
"name":""
},
{
"id":"B7H15_RS14495",
"name":""
},
{
"id":"B7H15_RS11770",
"name":""
},
{
"id":"B7H15_RS08355",
"name":""
},
{
"id":"B7H15_RS08350",
"name":""
},
{
"id":"B7H15_RS14735",
"name":""
},
{
"id":"B7H15_RS05405",
"name":""
},
{
"id":"B7H15_RS14740",
"name":""
},
{
"id":"B7H15_RS05400",
"name":""
},
{
"id":"B7H15_RS13595",
"name":""
},
{
"id":"B7H15_RS13600",
"name":""
},
{
"id":"B7H15_RS09630",
"name":""
},
{
"id":"B7H15_RS05260",
"name":""
},
{
"id":"B7H15_RS05265",
"name":""
},
{
"id":"B7H15_RS13820",
"name":""
},
{
"id":"B7H15_RS01575",
"name":""
},
{
"id":"B7H15_RS01580",
"name":""
},
{
"id":"B7H15_RS05885",
"name":""
},
{
"id":"B7H15_RS05880",
"name":""
},
{
"id":"B7H15_RS01395",
"name":""
},
{
"id":"B7H15_RS00890",
"name":""
},
{
"id":"B7H15_RS09920",
"name":""
},
{
"id":"B7H15_RS09960",
"name":""
},
{
"id":"B7H15_RS10560",
"name":""
},
{
"id":"B7H15_RS10555",
"name":""
},
{
"id":"B7H15_RS13815",
"name":""
},
{
"id":"B7H15_RS05900",
"name":""
},
{
"id":"B7H15_RS15175",
"name":""
},
{
"id":"B7H15_RS01390",
"name":""
},
{
"id":"B7H15_RS01285",
"name":""
},
{
"id":"B7H15_RS01280",
"name":""
},
{
"id":"B7H15_RS05415",
"name":""
},
{
"id":"B7H15_RS05410",
"name":""
},
{
"id":"B7H15_RS09455",
"name":""
},
{
"id":"B7H15_RS04015",
"name":""
},
{
"id":"B7H15_RS10800",
"name":""
},
{
"id":"B7H15_RS04020",
"name":""
},
{
"id":"B7H15_RS13260",
"name":""
},
{
"id":"B7H15_RS13255",
"name":""
},
{
"id":"B7H15_RS02030",
"name":""
},
{
"id":"B7H15_RS11565",
"name":""
},
{
"id":"B7H15_RS02115",
"name":""
},
{
"id":"B7H15_RS11570",
"name":""
},
{
"id":"B7H15_RS03815",
"name":""
},
{
"id":"B7H15_RS03820",
"name":""
},
{
"id":"B7H15_RS00010",
"name":""
},
{
"id":"B7H15_RS00015",
"name":""
},
{
"id":"B7H15_RS05665",
"name":""
},
{
"id":"B7H15_RS05545",
"name":""
},
{
"id":"B7H15_RS05660",
"name":""
},
{
"id":"B7H15_RS05550",
"name":""
},
{
"id":"B7H15_RS09580",
"name":""
},
{
"id":"B7H15_RS04285",
"name":""
},
{
"id":"B7H15_RS09575",
"name":""
},
{
"id":"B7H15_RS04280",
"name":""
},
{
"id":"B7H15_RS10905",
"name":""
},
{
"id":"B7H15_RS10910",
"name":""
},
{
"id":"B7H15_RS08575",
"name":""
},
{
"id":"B7H15_RS04660",
"name":""
},
{
"id":"B7H15_RS08570",
"name":""
},
{
"id":"B7H15_RS04655",
"name":""
},
{
"id":"B7H15_RS07375",
"name":""
},
{
"id":"B7H15_RS00700",
"name":""
},
{
"id":"B7H15_RS00695",
"name":""
},
{
"id":"B7H15_RS04540",
"name":""
},
{
"id":"B7H15_RS04480",
"name":""
},
{
"id":"B7H15_RS03595",
"name":""
},
{
"id":"B7H15_RS11170",
"name":""
},
{
"id":"B7H15_RS05015",
"name":""
},
{
"id":"B7H15_RS03185",
"name":""
},
{
"id":"B7H15_RS09275",
"name":""
},
{
"id":"B7H15_RS10535",
"name":""
},
{
"id":"B7H15_RS04145",
"name":""
},
{
"id":"B7H15_RS09280",
"name":""
},
{
"id":"B7H15_RS03180",
"name":""
},
{
"id":"B7H15_RS04150",
"name":""
},
{
"id":"B7H15_RS10540",
"name":""
},
{
"id":"B7H15_RS02600",
"name":""
},
{
"id":"B7H15_RS11970",
"name":""
},
{
"id":"B7H15_RS03535",
"name":""
},
{
"id":"B7H15_RS08480",
"name":""
},
{
"id":"B7H15_RS03990",
"name":""
},
{
"id":"B7H15_RS08485",
"name":""
},
{
"id":"B7H15_RS03995",
"name":""
},
{
"id":"B7H15_RS02990",
"name":""
},
{
"id":"B7H15_RS02985",
"name":""
},
{
"id":"B7H15_RS03430",
"name":""
},
{
"id":"B7H15_RS07270",
"name":""
},
{
"id":"B7H15_RS07265",
"name":""
},
{
"id":"B7H15_RS03425",
"name":""
},
{
"id":"B7H15_RS14170",
"name":""
},
{
"id":"B7H15_RS03005",
"name":""
},
{
"id":"B7H15_RS03010",
"name":""
},
{
"id":"B7H15_RS02570",
"name":""
},
{
"id":"B7H15_RS05745",
"name":""
},
{
"id":"B7H15_RS04790",
"name":""
},
{
"id":"B7H15_RS12130",
"name":""
},
{
"id":"B7H15_RS07370",
"name":""
},
{
"id":"B7H15_RS11345",
"name":""
},
{
"id":"B7H15_RS11350",
"name":""
},
{
"id":"B7H15_RS07355",
"name":""
},
{
"id":"B7H15_RS03455",
"name":""
},
{
"id":"B7H15_RS09400",
"name":""
},
{
"id":"B7H15_RS03460",
"name":""
},
{
"id":"B7H15_RS08875",
"name":""
},
{
"id":"B7H15_RS07565",
"name":""
},
{
"id":"B7H15_RS02340",
"name":""
},
{
"id":"B7H15_RS02345",
"name":""
},
{
"id":"B7H15_RS03965",
"name":""
},
{
"id":"B7H15_RS06220",
"name":""
},
{
"id":"B7H15_RS09395",
"name":""
},
{
"id":"B7H15_RS06215",
"name":""
},
{
"id":"B7H15_RS02175",
"name":""
},
{
"id":"B7H15_RS02180",
"name":""
},
{
"id":"B7H15_RS02750",
"name":""
},
{
"id":"B7H15_RS12065",
"name":""
},
{
"id":"B7H15_RS02745",
"name":""
},
{
"id":"B7H15_RS12060",
"name":""
},
{
"id":"B7H15_RS08290",
"name":""
},
{
"id":"B7H15_RS12430",
"name":""
},
{
"id":"B7H15_RS12435",
"name":""
},
{
"id":"B7H15_RS11205",
"name":""
},
{
"id":"B7H15_RS08700",
"name":""
},
{
"id":"B7H15_RS09945",
"name":""
},
{
"id":"B7H15_RS14905",
"name":""
},
{
"id":"B7H15_RS09940",
"name":""
},
{
"id":"B7H15_RS07910",
"name":""
},
{
"id":"B7H15_RS07915",
"name":""
},
{
"id":"B7H15_RS07825",
"name":""
},
{
"id":"B7H15_RS03075",
"name":""
},
{
"id":"B7H15_RS11185",
"name":""
},
{
"id":"B7H15_RS14960",
"name":""
},
{
"id":"B7H15_RS13005",
"name":""
},
{
"id":"B7H15_RS12945",
"name":""
},
{
"id":"B7H15_RS12940",
"name":""
},
{
"id":"B7H15_RS09175",
"name":""
},
{
"id":"B7H15_RS14075",
"name":""
},
{
"id":"B7H15_RS09170",
"name":""
},
{
"id":"B7H15_RS03080",
"name":""
},
{
"id":"B7H15_RS14070",
"name":""
},
{
"id":"B7H15_RS06065",
"name":""
},
{
"id":"B7H15_RS12695",
"name":""
},
{
"id":"B7H15_RS06070",
"name":""
},
{
"id":"B7H15_RS12690",
"name":""
},
{
"id":"B7H15_RS06310",
"name":""
},
{
"id":"B7H15_RS06305",
"name":""
},
{
"id":"B7H15_RS00645",
"name":""
},
{
"id":"B7H15_RS01820",
"name":""
},
{
"id":"B7H15_RS01815",
"name":""
},
{
"id":"B7H15_RS13065",
"name":""
},
{
"id":"B7H15_RS12725",
"name":""
},
{
"id":"B7H15_RS12720",
"name":""
},
{
"id":"B7H15_RS07215",
"name":""
},
{
"id":"B7H15_RS01170",
"name":""
},
{
"id":"B7H15_RS07220",
"name":""
},
{
"id":"B7H15_RS08210",
"name":""
},
{
"id":"B7H15_RS12560",
"name":""
},
{
"id":"B7H15_RS13015",
"name":""
},
{
"id":"B7H15_RS12565",
"name":""
},
{
"id":"B7H15_RS13020",
"name":""
},
{
"id":"B7H15_RS09060",
"name":""
},
{
"id":"B7H15_RS14970",
"name":""
},
{
"id":"B7H15_RS14000",
"name":""
},
{
"id":"B7H15_RS14965",
"name":""
},
{
"id":"B7H15_RS09065",
"name":""
},
{
"id":"B7H15_RS14005",
"name":""
},
{
"id":"B7H15_RS06805",
"name":""
},
{
"id":"B7H15_RS06800",
"name":""
},
{
"id":"B7H15_RS13425",
"name":""
},
{
"id":"B7H15_RS13415",
"name":""
},
{
"id":"B7H15_RS07130",
"name":""
},
{
"id":"B7H15_RS09180",
"name":""
},
{
"id":"B7H15_RS00985",
"name":""
},
{
"id":"B7H15_RS07120",
"name":""
},
{
"id":"B7H15_RS00990",
"name":""
},
{
"id":"B7H15_RS13400",
"name":""
},
{
"id":"B7H15_RS13625",
"name":""
},
{
"id":"B7H15_RS09715",
"name":""
},
{
"id":"B7H15_RS06380",
"name":""
},
{
"id":"B7H15_RS06625",
"name":""
},
{
"id":"B7H15_RS01750",
"name":""
},
{
"id":"B7H15_RS06630",
"name":""
},
{
"id":"B7H15_RS01745",
"name":""
},
{
"id":"B7H15_RS13725",
"name":""
},
{
"id":"B7H15_RS09165",
"name":""
},
{
"id":"B7H15_RS01405",
"name":""
},
{
"id":"B7H15_RS05155",
"name":""
},
{
"id":"B7H15_RS07020",
"name":""
},
{
"id":"B7H15_RS09720",
"name":""
},
{
"id":"B7H15_RS07025",
"name":""
},
{
"id":"B7H15_RS05145",
"name":""
},
{
"id":"B7H15_RS00060",
"name":""
},
{
"id":"B7H15_RS09765",
"name":""
},
{
"id":"B7H15_RS03410",
"name":""
},
{
"id":"B7H15_RS09760",
"name":""
},
{
"id":"B7H15_RS14505",
"name":""
},
{
"id":"B7H15_RS14510",
"name":""
},
{
"id":"B7H15_RS07470",
"name":""
},
{
"id":"B7H15_RS08345",
"name":""
},
{
"id":"B7H15_RS08340",
"name":""
},
{
"id":"B7H15_RS14745",
"name":""
},
{
"id":"B7H15_RS14100",
"name":""
},
{
"id":"B7H15_RS14750",
"name":""
},
{
"id":"B7H15_RS13610",
"name":""
},
{
"id":"B7H15_RS09185",
"name":""
},
{
"id":"B7H15_RS13605",
"name":""
},
{
"id":"B7H15_RS06095",
"name":""
},
{
"id":"B7H15_RS05255",
"name":""
},
{
"id":"B7H15_RS05250",
"name":""
},
{
"id":"B7H15_RS01590",
"name":""
},
{
"id":"B7H15_RS08120",
"name":""
},
{
"id":"B7H15_RS01585",
"name":""
},
{
"id":"B7H15_RS08260",
"name":""
},
{
"id":"B7H15_RS12660",
"name":""
},
{
"id":"B7H15_RS00860",
"name":""
},
{
"id":"B7H15_RS14025",
"name":""
},
{
"id":"B7H15_RS00855",
"name":""
},
{
"id":"B7H15_RS13960",
"name":""
},
{
"id":"B7H15_RS03680",
"name":""
},
{
"id":"B7H15_RS08265",
"name":""
},
{
"id":"B7H15_RS08270",
"name":""
},
{
"id":"B7H15_RS10720",
"name":""
},
{
"id":"B7H15_RS08275",
"name":""
},
{
"id":"B7H15_RS14595",
"name":""
},
{
"id":"B7H15_RS07290",
"name":""
},
{
"id":"B7H15_RS03675",
"name":""
},
{
"id":"B7H15_RS00260",
"name":""
},
{
"id":"B7H15_RS00360",
"name":""
},
{
"id":"B7H15_RS00355",
"name":""
},
{
"id":"B7H15_RS01270",
"name":""
},
{
"id":"B7H15_RS03925",
"name":""
},
{
"id":"B7H15_RS01275",
"name":""
},
{
"id":"B7H15_RS04505",
"name":""
},
{
"id":"B7H15_RS05440",
"name":""
},
{
"id":"B7H15_RS05445",
"name":""
},
{
"id":"B7H15_RS04825",
"name":""
},
{
"id":"B7H15_RS09445",
"name":""
},
{
"id":"B7H15_RS04820",
"name":""
},
{
"id":"B7H15_RS09450",
"name":""
},
{
"id":"B7H15_RS10670",
"name":""
},
{
"id":"B7H15_RS01890",
"name":""
},
{
"id":"B7H15_RS04680",
"name":""
},
{
"id":"B7H15_RS01895",
"name":""
},
{
"id":"B7H15_RS11580",
"name":""
},
{
"id":"B7H15_RS05905",
"name":""
},
{
"id":"B7H15_RS11575",
"name":""
},
{
"id":"B7H15_RS02170",
"name":""
},
{
"id":"B7H15_RS03810",
"name":""
},
{
"id":"B7H15_RS03805",
"name":""
},
{
"id":"B7H15_RS00070",
"name":""
},
{
"id":"B7H15_RS05760",
"name":""
},
{
"id":"B7H15_RS05520",
"name":""
},
{
"id":"B7H15_RS05515",
"name":""
},
{
"id":"B7H15_RS09590",
"name":""
},
{
"id":"B7H15_RS00520",
"name":""
},
{
"id":"B7H15_RS10980",
"name":""
},
{
"id":"B7H15_RS10975",
"name":""
},
{
"id":"B7H15_RS05190",
"name":""
},
{
"id":"B7H15_RS03530",
"name":""
},
{
"id":"B7H15_RS08565",
"name":""
},
{
"id":"B7H15_RS08560",
"name":""
},
{
"id":"B7H15_RS00495",
"name":""
},
{
"id":"B7H15_RS00500",
"name":""
},
{
"id":"B7H15_RS05195",
"name":""
},
{
"id":"B7H15_RS00705",
"name":""
},
{
"id":"B7H15_RS00710",
"name":""
},
{
"id":"B7H15_RS03585",
"name":""
},
{
"id":"B7H15_RS04470",
"name":""
},
{
"id":"B7H15_RS04160",
"name":""
},
{
"id":"B7H15_RS10530",
"name":""
},
{
"id":"B7H15_RS03175",
"name":""
},
{
"id":"B7H15_RS04155",
"name":""
},
{
"id":"B7H15_RS03170",
"name":""
},
{
"id":"B7H15_RS10520",
"name":""
},
{
"id":"B7H15_RS11005",
"name":""
},
{
"id":"B7H15_RS11010",
"name":""
},
{
"id":"B7H15_RS12835",
"name":""
},
{
"id":"B7H15_RS03985",
"name":""
},
{
"id":"B7H15_RS08490",
"name":""
},
{
"id":"B7H15_RS03980",
"name":""
},
{
"id":"B7H15_RS11980",
"name":""
},
{
"id":"B7H15_RS08495",
"name":""
},
{
"id":"B7H15_RS10780",
"name":""
},
{
"id":"B7H15_RS10785",
"name":""
},
{
"id":"B7H15_RS09845",
"name":""
},
{
"id":"B7H15_RS03420",
"name":""
},
{
"id":"B7H15_RS12840",
"name":""
},
{
"id":"B7H15_RS11245",
"name":""
},
{
"id":"B7H15_RS02405",
"name":""
},
{
"id":"B7H15_RS02410",
"name":""
},
{
"id":"B7H15_RS02505",
"name":""
},
{
"id":"B7H15_RS02495",
"name":""
},
{
"id":"B7H15_RS12140",
"name":""
},
{
"id":"B7H15_RS02905",
"name":""
},
{
"id":"B7H15_RS11360",
"name":""
},
{
"id":"B7H15_RS11355",
"name":""
},
{
"id":"B7H15_RS02900",
"name":""
},
{
"id":"B7H15_RS08885",
"name":""
},
{
"id":"B7H15_RS03465",
"name":""
},
{
"id":"B7H15_RS08880",
"name":""
},
{
"id":"B7H15_RS03470",
"name":""
},
{
"id":"B7H15_RS02315",
"name":""
},
{
"id":"B7H15_RS02310",
"name":""
},
{
"id":"B7H15_RS06910",
"name":""
},
{
"id":"B7H15_RS10805",
"name":""
},
{
"id":"B7H15_RS07575",
"name":""
},
{
"id":"B7H15_RS04810",
"name":""
},
{
"id":"B7H15_RS06915",
"name":""
},
{
"id":"B7H15_RS09460",
"name":""
},
{
"id":"B7H15_RS12055",
"name":""
},
{
"id":"B7H15_RS08720",
"name":""
},
{
"id":"B7H15_RS04815",
"name":""
},
{
"id":"B7H15_RS08725",
"name":""
},
{
"id":"B7H15_RS12445",
"name":""
},
{
"id":"B7H15_RS12440",
"name":""
},
{
"id":"B7H15_RS06750",
"name":""
},
{
"id":"B7H15_RS06580",
"name":""
},
{
"id":"B7H15_RS02215",
"name":""
},
{
"id":"B7H15_RS12705",
"name":""
},
{
"id":"B7H15_RS08475",
"name":""
},
{
"id":"B7H15_RS04720",
"name":""
},
{
"id":"B7H15_RS09935",
"name":""
},
{
"id":"B7H15_RS09930",
"name":""
},
{
"id":"B7H15_RS08470",
"name":""
},
{
"id":"B7H15_RS06755",
"name":""
},
{
"id":"B7H15_RS09045",
"name":""
},
{
"id":"B7H15_RS09040",
"name":""
},
{
"id":"B7H15_RS07790",
"name":""
},
{
"id":"B7H15_RS07795",
"name":""
},
{
"id":"B7H15_RS12930",
"name":""
},
{
"id":"B7H15_RS12935",
"name":""
},
{
"id":"B7H15_RS06060",
"name":""
},
{
"id":"B7H15_RS14210",
"name":""
},
{
"id":"B7H15_RS14060",
"name":""
},
{
"id":"B7H15_RS14215",
"name":""
},
{
"id":"B7H15_RS06055",
"name":""
},
{
"id":"B7H15_RS14065",
"name":""
},
{
"id":"B7H15_RS12670",
"name":""
},
{
"id":"B7H15_RS06320",
"name":""
},
{
"id":"B7H15_RS06315",
"name":""
},
{
"id":"B7H15_RS00160",
"name":""
},
{
"id":"B7H15_RS08010",
"name":""
},
{
"id":"B7H15_RS08015",
"name":""
},
{
"id":"B7H15_RS12710",
"name":""
},
{
"id":"B7H15_RS07205",
"name":""
},
{
"id":"B7H15_RS12715",
"name":""
},
{
"id":"B7H15_RS07210",
"name":""
},
{
"id":"B7H15_RS13030",
"name":""
},
{
"id":"B7H15_RS12550",
"name":""
},
{
"id":"B7H15_RS13025",
"name":""
},
{
"id":"B7H15_RS00165",
"name":""
},
{
"id":"B7H15_RS09115",
"name":""
},
{
"id":"B7H15_RS14015",
"name":""
},
{
"id":"B7H15_RS09110",
"name":""
},
{
"id":"B7H15_RS00365",
"name":""
},
{
"id":"B7H15_RS06165",
"name":""
},
{
"id":"B7H15_RS06795",
"name":""
},
{
"id":"B7H15_RS06170",
"name":""
},
{
"id":"B7H15_RS06790",
"name":""
},
{
"id":"B7H15_RS00170",
"name":""
},
{
"id":"B7H15_RS07140",
"name":""
},
{
"id":"B7H15_RS00975",
"name":""
},
{
"id":"B7H15_RS07135",
"name":""
},
{
"id":"B7H15_RS05750",
"name":""
},
{
"id":"B7H15_RS13370",
"name":""
},
{
"id":"B7H15_RS13365",
"name":""
},
{
"id":"B7H15_RS14360",
"name":""
},
{
"id":"B7H15_RS14365",
"name":""
},
{
"id":"B7H15_RS15080",
"name":""
},
{
"id":"B7H15_RS07640",
"name":""
},
{
"id":"B7H15_RS08175",
"name":""
},
{
"id":"B7H15_RS07645",
"name":""
},
{
"id":"B7H15_RS15075",
"name":""
},
{
"id":"B7H15_RS08180",
"name":""
},
{
"id":"B7H15_RS14260",
"name":""
},
{
"id":"B7H15_RS06635",
"name":""
},
{
"id":"B7H15_RS06370",
"name":""
},
{
"id":"B7H15_RS06640",
"name":""
},
{
"id":"B7H15_RS01375",
"name":""
},
{
"id":"B7H15_RS13790",
"name":""
},
{
"id":"B7H15_RS13690",
"name":""
},
{
"id":"B7H15_RS01370",
"name":""
},
{
"id":"B7H15_RS13795",
"name":""
},
{
"id":"B7H15_RS14265",
"name":""
},
{
"id":"B7H15_RS07010",
"name":""
},
{
"id":"B7H15_RS05140",
"name":""
},
{
"id":"B7H15_RS05135",
"name":""
},
{
"id":"B7H15_RS07015",
"name":""
},
{
"id":"B7H15_RS00865",
"name":""
},
{
"id":"B7H15_RS10835",
"name":""
},
{
"id":"B7H15_RS00135",
"name":""
},
{
"id":"B7H15_RS04995",
"name":""
},
{
"id":"B7H15_RS14475",
"name":""
},
{
"id":"B7H15_RS09775",
"name":""
},
{
"id":"B7H15_RS00130",
"name":""
},
{
"id":"B7H15_RS08370",
"name":""
},
{
"id":"B7H15_RS08375",
"name":""
},
{
"id":"B7H15_RS13245",
"name":""
},
{
"id":"B7H15_RS01855",
"name":""
},
{
"id":"B7H15_RS13420",
"name":""
},
{
"id":"B7H15_RS10995",
"name":""
},
{
"id":"B7H15_RS01850",
"name":""
},
{
"id":"B7H15_RS01085",
"name":""
},
{
"id":"B7H15_RS13620",
"name":""
},
{
"id":"B7H15_RS14795",
"name":""
},
{
"id":"B7H15_RS05240",
"name":""
},
{
"id":"B7H15_RS05245",
"name":""
},
{
"id":"B7H15_RS14585",
"name":""
},
{
"id":"B7H15_RS07960",
"name":""
},
{
"id":"B7H15_RS14590",
"name":""
},
{
"id":"B7H15_RS08245",
"name":""
},
{
"id":"B7H15_RS13670",
"name":""
},
{
"id":"B7H15_RS08240",
"name":""
},
{
"id":"B7H15_RS13580",
"name":""
},
{
"id":"B7H15_RS07555",
"name":""
},
{
"id":"B7H15_RS14105",
"name":""
},
{
"id":"B7H15_RS14635",
"name":""
},
{
"id":"B7H15_RS10755",
"name":""
},
{
"id":"B7H15_RS00265",
"name":""
},
{
"id":"B7H15_RS00270",
"name":""
},
{
"id":"B7H15_RS00350",
"name":""
},
{
"id":"B7H15_RS00345",
"name":""
},
{
"id":"B7H15_RS04710",
"name":""
},
{
"id":"B7H15_RS01300",
"name":""
},
{
"id":"B7H15_RS14925",
"name":""
},
{
"id":"B7H15_RS05435",
"name":""
},
{
"id":"B7H15_RS05430",
"name":""
},
{
"id":"B7H15_RS06475",
"name":""
},
{
"id":"B7H15_RS04705",
"name":""
},
{
"id":"B7H15_RS09480",
"name":""
},
{
"id":"B7H15_RS09475",
"name":""
},
{
"id":"B7H15_RS01885",
"name":""
},
{
"id":"B7H15_RS08550",
"name":""
},
{
"id":"B7H15_RS10675",
"name":""
},
{
"id":"B7H15_RS15140",
"name":""
},
{
"id":"B7H15_RS02385",
"name":""
},
{
"id":"B7H15_RS02365",
"name":""
},
{
"id":"B7H15_RS03795",
"name":""
},
{
"id":"B7H15_RS00080",
"name":""
},
{
"id":"B7H15_RS03800",
"name":""
},
{
"id":"B7H15_RS05770",
"name":""
},
{
"id":"B7H15_RS04985",
"name":""
},
{
"id":"B7H15_RS04990",
"name":""
},
{
"id":"B7H15_RS05525",
"name":""
},
{
"id":"B7H15_RS00530",
"name":""
},
{
"id":"B7H15_RS00525",
"name":""
},
{
"id":"B7H15_RS05530",
"name":""
},
{
"id":"B7H15_RS04310",
"name":""
},
{
"id":"B7H15_RS09545",
"name":""
},
{
"id":"B7H15_RS00180",
"name":""
},
{
"id":"B7H15_RS04305",
"name":""
},
{
"id":"B7H15_RS10965",
"name":""
},
{
"id":"B7H15_RS00505",
"name":""
},
{
"id":"B7H15_RS14535",
"name":""
},
{
"id":"B7H15_RS00510",
"name":""
},
{
"id":"B7H15_RS00720",
"name":""
},
{
"id":"B7H15_RS00715",
"name":""
},
{
"id":"B7H15_RS14540",
"name":""
},
{
"id":"B7H15_RS03540",
"name":""
},
{
"id":"B7H15_RS00640",
"name":""
},
{
"id":"B7H15_RS08155",
"name":""
},
{
"id":"B7H15_RS04535",
"name":""
},
{
"id":"B7H15_RS11110",
"name":""
},
{
"id":"B7H15_RS00820",
"name":""
},
{
"id":"B7H15_RS14955",
"name":""
},
{
"id":"B7H15_RS04765",
"name":""
},
{
"id":"B7H15_RS00825",
"name":""
},
{
"id":"B7H15_RS04760",
"name":""
},
{
"id":"B7H15_RS10515",
"name":""
},
{
"id":"B7H15_RS11015",
"name":""
},
{
"id":"B7H15_RS03205",
"name":""
},
{
"id":"B7H15_RS11020",
"name":""
},
{
"id":"B7H15_RS11950",
"name":""
},
{
"id":"B7H15_RS08505",
"name":""
},
{
"id":"B7H15_RS11945",
"name":""
},
{
"id":"B7H15_RS08500",
"name":""
},
{
"id":"B7H15_RS04005",
"name":""
},
{
"id":"B7H15_RS10770",
"name":""
},
{
"id":"B7H15_RS04010",
"name":""
},
{
"id":"B7H15_RS10775",
"name":""
},
{
"id":"B7H15_RS03225",
"name":""
},
{
"id":"B7H15_RS03230",
"name":""
},
{
"id":"B7H15_RS13715",
"name":""
},
{
"id":"B7H15_RS03645",
"name":""
},
{
"id":"B7H15_RS11250",
"name":""
},
{
"id":"B7H15_RS03405",
"name":""
},
{
"id":"B7H15_RS03650",
"name":""
},
{
"id":"B7H15_RS13130",
"name":""
},
{
"id":"B7H15_RS11255",
"name":""
},
{
"id":"B7H15_RS02395",
"name":""
},
{
"id":"B7H15_RS02400",
"name":""
},
{
"id":"B7H15_RS11610",
"name":""
},
{
"id":"B7H15_RS02515",
"name":""
},
{
"id":"B7H15_RS02510",
"name":""
},
{
"id":"B7H15_RS11605",
"name":""
},
{
"id":"B7H15_RS11855",
"name":""
},
{
"id":"B7H15_RS11860",
"name":""
},
{
"id":"B7H15_RS03600",
"name":""
},
{
"id":"B7H15_RS02895",
"name":""
},
{
"id":"B7H15_RS02885",
"name":""
},
{
"id":"B7H15_RS03480",
"name":""
},
{
"id":"B7H15_RS08895",
"name":""
},
{
"id":"B7H15_RS08890",
"name":""
},
{
"id":"B7H15_RS03475",
"name":""
},
{
"id":"B7H15_RS02325",
"name":""
},
{
"id":"B7H15_RS04475",
"name":""
},
{
"id":"B7H15_RS02320",
"name":""
},
{
"id":"B7H15_RS03700",
"name":""
},
{
"id":"B7H15_RS00470",
"name":""
},
{
"id":"B7H15_RS12085",
"name":""
},
{
"id":"B7H15_RS12080",
"name":""
},
{
"id":"B7H15_RS13135",
"name":""
},
{
"id":"B7H15_RS08735",
"name":""
},
{
"id":"B7H15_RS08730",
"name":""
},
{
"id":"B7H15_RS03695",
"name":""
},
{
"id":"B7H15_RS12280",
"name":""
},
{
"id":"B7H15_RS06535",
"name":""
},
{
"id":"B7H15_RS02205",
"name":""
},
{
"id":"B7H15_RS06530",
"name":""
},
{
"id":"B7H15_RS02210",
"name":""
},
{
"id":"B7H15_RS10095",
"name":""
},
{
"id":"B7H15_RS10100",
"name":""
},
{
"id":"B7H15_RS10615",
"name":""
},
{
"id":"B7H15_RS14910",
"name":""
},
{
"id":"B7H15_RS14055",
"name":""
},
{
"id":"B7H15_RS04745",
"name":""
},
{
"id":"B7H15_RS12400",
"name":""
},
{
"id":"B7H15_RS12405",
"name":""
},
{
"id":"B7H15_RS09025",
"name":""
},
{
"id":"B7H15_RS14050",
"name":""
},
{
"id":"B7H15_RS07800",
"name":""
},
{
"id":"B7H15_RS09035",
"name":""
},
{
"id":"B7H15_RS07805",
"name":""
},
{
"id":"B7H15_RS12960",
"name":""
},
{
"id":"B7H15_RS10580",
"name":""
},
{
"id":"B7H15_RS14885",
"name":""
},
{
"id":"B7H15_RS08005",
"name":""
},
{
"id":"B7H15_RS14220",
"name":""
},
{
"id":"B7H15_RS06050",
"name":""
},
{
"id":"B7H15_RS08000",
"name":""
},
{
"id":"B7H15_RS06045",
"name":""
},
{
"id":"B7H15_RS14225",
"name":""
}
],
"id":"minimal_Staph",
"compartments":{
"":"",
"c":"",
"e":""
},
"version":"1"
}
